# Supplementary material for: Designing a novel technique for evaluation of tourism informatization in scenic spots from a big data perspective
Source: PeerJ Comput Sci. 2025 Apr 18;11:e2807. doi: 10.7717/peerj-cs.2807 (PMC12190376; doi:10.7717/peerj-cs.2807)
Supplement: Supplemental Information 1 [file peerj-cs-11-2807-s001.zip]

Archive with 9 entries (6 files):
- Tourism informatization Data and Code/
- Tourism informatization Data and Code/Datasets/
- Tourism informatization Data and Code/Datasets/English tourist review TripAdvisor.csv
- Tourism informatization Data and Code/Datasets/twitter_sentiment_dataset.csv
- Tourism informatization Data and Code/Models Implementation Code/
- Tourism informatization Data and Code/Models Implementation Code/Tourist_sentiment_analysis Code.ipynb
- Tourism informatization Data and Code/Models Implementation Code/Tourist_sentiment_analysis_ensemble_method Code.ipynb
- Tourism informatization Data and Code/README.txt
- Tourism informatization Data and Code/requirements.txt
