# Supplementary material for: Designing a novel technique for evaluation of tourism informatization in scenic spots from a big data perspective
Source: PeerJ Comput Sci. 2025 Apr 18;11:e2807. doi: 10.7717/peerj-cs.2807 (PMC12190376; doi:10.7717/peerj-cs.2807)
Supplement: Supplemental Information 1 [file peerj-cs-11-2807-s001.zip › Tourism informatization Data and Code/Datasets/English tourist review TripAdvisor.csv]

name	url	city, country	place	comments	date	contributers	visitor	tourist_spot	address
thisiskeng	https://www.tripadvisor.com/Profile/thisiskeng	Hua Hin, Thailand	Hi So!	- Nice to walk - Many int'l brands (May be you can shop them in HKG or in your country?)- Some good local brand	Written October 23, 2014	118 contributions	Oct 2014 • Business	Taikoo Hui	No.383 Tianhe Road, Tianhe District, Guangzhou 510620 China
bobdog808	https://www.tripadvisor.com/Profile/bobdog808	Singapore	天气凉爽、值得一游！	Especially good after a meal, as it's a nice place to walk in the park. People writing Chinese calligraphy on the park floor! Knowing the history of Guangzhou through the story of 5 goats coming down earth with 5 immortals to bring blessings to Guangzhou. Just outside 越秀公园 yuexiu garden/park station.	Written January 1, 2016	168 contributions	Dec 2015 • Family	Yuexiu Mountain	No. 960 Jiefang North Road, Yuexiu District, Guangzhou 510000 China
Sarah	https://www.tripadvisor.com/Profile/saraworks	China	兰圃公园 (Lánpǔ Gōngyuán)	Orchid Garden Chinese name: 兰圃公园 (Lánpǔ Gōngyuán) Admission: ¥8 Hours: 8:00 – 18:00 Recommended time for visit: 1 hour Address: 901 Jiefang Beilu ( 越秀区解放北路 901 号 ) Transport: Subway – Line 2, get off at Yuexiu Park Station, Exit B2; walk north for 5 min to the Orchid	Written April 17, 2017	235 contributions	Apr 2017 • Friends	Canton Orchid Garden
wnash	https://www.tripadvisor.com/Profile/wnash	Shanghai, China	博物馆 Guangzhou Musuem	The different exhibitions being shown are quite amazing, including the artifacts and how the experience is shown to you. Crazy that it's free for visitors.A definite recommendation after view the Guangzhou Tower.	Written June 5, 2021	105 contributions	Jun 2021	Guangdong Museum	No.2 Zhujiang East Road, Zhujiang New City, Tianhe District, Guangzhou 510110 China
kokimoki	https://www.tripadvisor.com/Profile/kokimoki	9 contributions	👍👌	Beautiful place, colorful tower, good view, best place to visit in guangzhou. Best to visit at night. Usually crowded, but worth a visit	Written October 25, 2016		May 2016 • Friends	Canton Tower
MOHAMED O	https://www.tripadvisor.com/Profile/mohosman	Cairo, Egypt	الله أكبر	the best place to visit, calm and you feel peace, Allah akbar, i walked and prayed and enjoyed everything, may Allah bless all sahaba and abi wakas for that	Written November 3, 2016	201 contributions	Nov 2016 • Solo	Muslim Hero Tomb	No.901 Jiefang North Road, Yuexiu District, Guangzhou 510030 China
Виктор Б	https://www.tripadvisor.com/Profile/_B7891NA	Kyiv (Kiev), Ukraine	Рandas and koala bears do not need advertising!	Planned visit in the morning, the zoo is just huge and you can walk all day.Be sure to visit the show with animals - they are satisfied every hour and it is very interesting.And pandas and koala bears do not need advertising!	Written May 7, 2019	82 contributions	May 2019	Chimelong Safari Park	Dashi street, Panyu District M, Guangzhou 511430 China
Chloe T	https://www.tripadvisor.com/Profile/ChloeTsang	Vancouver, Canada	ZzzZzz	A rather boring mall compared to Grandview Mall. There's really not much to see there. I basically went there for 10 minutes and decided I wanted to leave.	Written June 21, 2014	75 contributions	Jun 2014 • Solo	TEEMALL	TianHeLu 208Hao TianHe ChengNei Jin TiYuZhongXin, Guangzhou 510000 China
okumare	https://www.tripadvisor.com/Profile/okumare	Shanghai Region, China	Zoo/Safari Theme park, must go!	Is not a zoo, neither only a safari or a park, I would say is a combination of all of them into one single placeI would say is like a disney type park with animal themes that includes a safari rideDefinitely a must, kids will have lots of fun, specially with the pandas and tigersWe arrived around 14:00, entrance was flawless no crowds, but once inside, well, this is china so every body was there …	Written October 3, 2017	294 contributions	Feb 2017	Chimelong Safari Park	Dashi street, Panyu District M, Guangzhou 511430 China
EF6733	https://www.tripadvisor.com/Profile/EF6733	New York	Zoo of the World	Normally I don't like going to the zoo but this zoo has animals from all over the world. The ticket price is a bit expensive but is well worth it. We took the tram (twice) to tour through the safari park areas. Suggest get tickets to see the Chimelong Circus at night as well.	Written July 31, 2013	16 contributions	Aug 2012 • Couples	Chimelong Safari Park	Dashi street, Panyu District M, Guangzhou 511430 China
Rupalmeghani	https://www.tripadvisor.com/Profile/Rupalmeghani	Singapore, Singapore	Zoo great, safari ok	The zoo is quite big and has feeding areas so start early because kids love to stop at every feeding area. We could barely finish a part of the zoo. Safari was very ok.	Written June 6, 2017	22 contributions	May 2017	Chimelong Safari Park	Dashi street, Panyu District M, Guangzhou 511430 China
C L	https://www.tripadvisor.com/Profile/370csl	New Jersey	Zoo	A lot of variaty of animals but some of them were in a not so big cages, like tiger, lynx, lion, leopard.	Written October 2, 2016	88 contributions	Nov 2015 • Couples	Guangzhou Zoo	No. 120 Xianlie Middle Road, Yuexiu District, Guangzhou 510030 China
Anvar K	https://www.tripadvisor.com/Profile/uzmails	Tashkent	Zoo	I liked Guangzhou zoo very much, so many animals, and beautiful nature. The territory of the Guangzhou zoo is big enough.....we get tired a little)))	Written October 8, 2015	12 contributions	Nov 2014 • Friends	Guangzhou Zoo	No. 120 Xianlie Middle Road, Yuexiu District, Guangzhou 510030 China
harleystefflson	https://www.tripadvisor.com/Profile/harleystefflson	Lumut, Malaysia	zoo	i was shocked how small the cages and open spaces are for most of the animals also the way through the zoo is very confusing throughout there is not really a system in the way as for the stroller it is ok could be better, as everywhere you should def avoid weekends it over crowded even if it is a huge space keep in mind the basic price is 20rmb per person but they also have additional fees like f…	Written September 3, 2013	11 contributions	Sep 2013 • Family	Guangzhou Zoo	No. 120 Xianlie Middle Road, Yuexiu District, Guangzhou 510030 China
faisaldaud	https://www.tripadvisor.com/Profile/faisaldaud	Varanasi, India	Ziyarat for all muslims	IT was good to know a mausoleum of a sahaaba( a close companion of prophet Mohammad) almost 1400 years is in this mosque. I think every muslim will cherish this place .Definetily worth a visit to this mosque..	Written May 29, 2017	212 contributions	Mar 2017 • Family	Huaisheng Mosque	No.55 Guangta Road, Guangzhou 510180 China
petarjankula	https://www.tripadvisor.com/Profile/petarjankula	Skopje, Republic of North Macedonia	Zhujiang Park	Excellent place to spend the morning. It's a wonderful park with beautiful scenery and excellent location.	Written October 7, 2014	22 contributions	Sep 2014 • Friends	Zhujiang Park	Huacheng Avenue, Tianhe District, Guangzhou 510000 China
Yk L	https://www.tripadvisor.com/Profile/yklimSingapore	Singapore	Zhujiang Night Cruise	The one hour night cruise along Pearl River is one of the events in my free and easy Guangzhou tour. Nice view on both riverside under the well decorated lighting. Ticket at RMB78 for upper deck, quite worth it and educational for the history along the riverside.	Written September 11, 2014	318 contributions	Sep 2014 • Family	Pearl River (Zhujiang)
Guangzhou Private Tour Guide China-Kenny	https://www.tripadvisor.com/Profile/TourGuide-Guangzhou	Guangzhou, China	Zhujiang New Town-Guangzhou CBD Area	Around here you will experience the modern development of China. It can be considered as an area of cultural and financial features. If your friends or business partners come to Guangzhou, showing them around here is good choice.There are Guangdong Museum, Opera House and Guangzhou Library. I suggest to go there by Metro APM line at Haixinsha station.	Written March 20, 2017	1,432 contributions	Jan 2017 • Friends	Zhujiang New Town	Xiancun Road, Liwan District, Guangzhou 510000 China
Idwin B	https://www.tripadvisor.com/Profile/idwinb	Lochem, The Netherlands	Zhongshan Scenic Area	The Zhongshan Scenic Area, has many interesting places in the park to visit. The monument of Dr. Sun Yat-sen, is a climb to get there and you are rewarded with a great view over the park and Nanjing. Most of the information is in Chinese. The monument itself is not special.	Written January 15, 2017	319 contributions	Dec 2016 • Solo	Monument to Dr. Sun Yat-sen
Kuhn	https://www.tripadvisor.com/Profile/kuhnh2015	Addis Abeba, Ethiopia	Zhen-hai Tower in another name	It is located on top of Yuexiu Mount and known as Zhen-hai Tower (Sea-viewing Tower). Four levels of display according to different stage of history of Guangzhou. Beautiful display and well maintained. Recommend to the all visitors to town.	Written January 4, 2019	155 contributions	Jan 2019 • Couples	Guangzhou Museum	Yuexiu Hill, Guangzhou 510500 China
SrinivasanBrussels	https://www.tripadvisor.com/Profile/SrinivasanBrussels	Brussels	Zaha Hadid's marvel: Guangzhou Opera House	This building is really marvellous: pity there are "guards" to prevent anyone without laisser-passer to enter and visit apart from a performance (which costs a lot!). But still one can go to the little bar-restaurant there ... at "some" price as it is not cheap! But whatever: it was conceived by the Iraqi architect as a "double-pebbled" building with part granite and part glass and steel frame: q…	Written March 9, 2018	30 contributions	Oct 2017 • Solo	Guangzhou Opera House
MayAllBeingsBeHappy	https://www.tripadvisor.com/Profile/MayAllBeingsBeHappy	Manila, Philippines	Zaha Hadid rocks!	A very striking building (I only got to see the outside), with its floating lines that make it look like a space ship amidst the angular skyscrapers surrounding it.	Written February 4, 2017	66 contributions	Nov 2016 • Solo	Guangzhou Opera House
JONWILL101	https://www.tripadvisor.com/Profile/JONWILL101	Brisbane, Australia	Zaha Hadid	Another amazing building buy Zaha Hadid and her team well worth doing the full guided tour the building is an example that this type of architecture built of form and function take a lot to maintain and upkeep indeed in metropolises like Guangzhou it's the ongoing care of architectural types that depict a timeless or lost piece.	Written January 7, 2016	146 contributions	Feb 2015 • Business	Guangzhou Opera House
SGPTravellerSGP	https://www.tripadvisor.com/Profile/SGPTravellerSGP	Singapore, Singapore	Yuntai Garden at Baiyun Mountain	Was in Guangzhou from 3 April to 8 April 2017 for relaxation i.e. shop and eat, eat and shop. Guangzhou is not particularly known for scenic spots but it would be a good break from the normal routine to spend half a day at Yuntai Garden at Baiyun Mountain. Although it is a man-made garden, it is nevertheless well adorned and nicely maintained. Children, in particular, will love it.	Written April 13, 2017	18 contributions	Apr 2017 • Couples	Baiyun Mountain	Xinshi Town, Baiyun District, Guangzhou 510440 China
nowpacking	https://www.tripadvisor.com/Profile/nowpacking	Dallas, TX	Yuntai Garden at Baiyun Mountain	We loved this this park ... but you need to find a cool day to enjoy it. Lots of places to explore, great photography, beautiful plantings in the different areas and everything is so well maintained. View of the city on a clear day. Take snacks and drinks or pack a picnic to enjoy!	Written June 15, 2012	2,535 contributions	May 2012 • Family	Yuntai Garden	South of Baiyunshan Scenic Zone, Baiyun District, Guangzhou 510515 China
bgoyz	https://www.tripadvisor.com/Profile/bgoyz	Bandung, Indonesia	YueXiu with 5 goat statue	if you want to see the GuangZhou city mascot. you get here. a big park with 5 goat stone statue inside	Written April 27, 2013	67 contributions	Apr 2013 • Friends	Yuexiu Mountain	No. 960 Jiefang North Road, Yuexiu District, Guangzhou 510000 China
KodoDrummer	https://www.tripadvisor.com/Profile/KodoDrummer	Yekaterinburg, Russia	Yuexiu Park and its famous Statue of Five Rams	Today being October 1, 2016, was National Day in China, and the start of a seven-day holiday week, so Yuexiu Park was very crowded. I’ve previously toured parts of the 212 acre park and on three other occasions saw the Five Rams stone sculpture, which is likely Guangzhou most famous tourist attraction and the emblem of the city. Tied to the Five Rams Sculpture is a 2,000+ year legend.Since I gene…	Written October 1, 2016	64,030 contributions	Oct 2016 • Friends	Yuexiu Park
shanta816	https://www.tripadvisor.com/Profile/shanta816	Kunming, China	Yuexiu Park- A cool afternoon	This is a large park. I went there in the last afternoon of my Guangzhou tour this Autumn.The park has a mountain that is Yuexiu Mountain and three lakes. Colorful fishes are in the lakes. Nice to see those fishes.Many kinds of beautiful flowers are in the park. I spend about 4 hours in the park and mountain but could not see the whole area. The park is nearby the subway station with the same nam…	Written October 12, 2014	98 contributions	Sep 2014 • Friends	Yuexiu Mountain	No. 960 Jiefang North Road, Yuexiu District, Guangzhou 510000 China
curtnel	https://www.tripadvisor.com/Profile/curtnel	Silver Spring, MD	Yuexiu park	I first went there in March 2011 and again in 2015 There is a memorial tower to Sun Yat Sen and lots of places to sit along side the steep steps. Many things happening lime dancing, exercising and just relaxing. The park is close to the Sun Yat Sen MEMORIALHALL which is worth a look. Nice gardens and a concert theater.	Written September 3, 2015	31 contributions	Aug 2015 • Friends	Yuexiu Mountain	No. 960 Jiefang North Road, Yuexiu District, Guangzhou 510000 China
Fan	https://www.tripadvisor.com/Profile/sissecret	4 contributions	Yuexiu Park	Is a beautiful park with Guangzhou Museum not far up. The museum had more to see compare with the newer one in Tianhe. But visitors beware, one store blatantly overcharging RMB 5.00 even though the price tag of RMB 2.00 each is printed clearly on the bottle of water. Be cautious of this unscrupulous vendor.	Written December 29, 2018		Dec 2018 • Family	Yuexiu Park
Ann P	https://www.tripadvisor.com/Profile/AnnP886	Launceston	Yuexiu Park	It was a pleasant day walking around the park. The shops are prepared to bargain big time, especially if you walk away from them. I recommend you visit the museum. You'll learn a lot of history about Guangzhou. The shop prices here are quite expensive compared to other places.	Written December 13, 2012	6 contributions	Nov 2012 • Friends	Yuexiu Mountain	No. 960 Jiefang North Road, Yuexiu District, Guangzhou 510000 China
sifugarry	https://www.tripadvisor.com/Profile/sifugarry	Melbourne, Australia	Yuexiu Park	Nice Park to walk around and enjoy. Plenty of Tourists. The Park is also close to City Centre shopping and restaurants.	Written August 4, 2015	377 contributions	Dec 2014 • Couples	Yuexiu Mountain	No. 960 Jiefang North Road, Yuexiu District, Guangzhou 510000 China
sifugarry	https://www.tripadvisor.com/Profile/sifugarry	Melbourne, Australia	Yuexiu Park	The park is a great place to visit and relax. My wife and I did some Tai Chi, there. We had a big audience very quickly. The Park is quite big and has a variety of Flora. There are some nice sculptures there as well. Definitely should visit this park if time permits. Chinese Parks are extremely manicured. Beautiful.	Written March 22, 2016	377 contributions	Apr 2015 • Couples	Yuexiu Park
Bruce P	https://www.tripadvisor.com/Profile/443brucep	Sydney, Australia	Yuexiu Park	Worth to spend at least half a day of leisure walk around the Yuexiu Park. If you do not feel like walking too much, you can pay & ride on the park visitors vehicle. This park is famous for its Five Ram statue as Guangzhou is also called the Five Ram city. Visitors always come here to take photos with the Five Ram statue. Around the Five Ram statue area, there are several souvenior shops. Always …	Written August 15, 2015	137 contributions	Jul 2015 • Solo	Yuexiu Mountain	No. 960 Jiefang North Road, Yuexiu District, Guangzhou 510000 China
l0nd0ngirl24	https://www.tripadvisor.com/Profile/l0nd0ngirl24	London, UK	Yuexiu Park	Yuexiu Park is a short walk away from Guangzhou Central Station, the park is free to visit, has plenty of sites to see and provides a welcome break from the hustle and bustle of the city.The Ram statue is at the highest part of the park. You can take a shuttle bus from the entrance for 20 yuan to the statue. Overall, I really enjoyed the visit and would recommend it.	Written September 10, 2018	127 contributions	Aug 2018 • Solo	Yuexiu Mountain	No. 960 Jiefang North Road, Yuexiu District, Guangzhou 510000 China
Turner1501	https://www.tripadvisor.com/Profile/turner1501	Columbus, GA	Yuexiu Mtn	It was nice pleasant place. Large park. Does require walking and steps. But can do I stages if necessary. Can walk to other areas of interest from there as well	Written January 9, 2016	36 contributions	Jan 2016 • Friends	Yuexiu Mountain	No. 960 Jiefang North Road, Yuexiu District, Guangzhou 510000 China
Whitecrane2014	https://www.tripadvisor.com/Profile/Whitecrane2014	St. John's, Canada	Yuexiu Mountain	It is one of the famous spot in Guangzhou. In fact, I have been there at least three times. When you look at the status - five lambs. You should study the story behind.Guangzhou is very crowded city and the Yuexiu mountain will go you a different feeling. In the weekend and the holidays, there will be many people want to visit Yuexiu mountain.	Written September 9, 2014	69 contributions	Oct 2013 • Friends	Yuexiu Mountain	No. 960 Jiefang North Road, Yuexiu District, Guangzhou 510000 China
chyeTK	https://www.tripadvisor.com/Profile/chyeTK	Singapore, Singapore	YueXiu mountain	It is very nice to walk and enjoy the peaceful garden. It is a long walk or you can take a shuttle service at a small cost to reach the goat area. Overall good for nature lovers.	Written July 10, 2018	18 contributions	Jun 2018 • Couples	Yuexiu Mountain	No. 960 Jiefang North Road, Yuexiu District, Guangzhou 510000 China
Nolas1	https://www.tripadvisor.com/Profile/Nolas1	Melbourne, Australia	Yuexiu Mountain	So Close to Guangzhou by taxiSo green and lush we took travel train to 5 ram statue It was a pleasure to see the flowers and the trees so well kept. Long steps to top but worth the walk. I could not believe with the park features and lake with peddle boat so close to city	Written November 4, 2014	27 contributions	Sep 2014 • Friends	Yuexiu Mountain	No. 960 Jiefang North Road, Yuexiu District, Guangzhou 510000 China
Sabi mamimam	https://www.tripadvisor.com/Profile/the1andonlyallah	14 contributions	Yuexiu mountain	This park is very very big... we visit it by car it cost around 25 yuan one way...then you can come back by foot..	Written March 12, 2018		Jan 2018 • Family	Yuexiu Mountain	No. 960 Jiefang North Road, Yuexiu District, Guangzhou 510000 China
Robin R	https://www.tripadvisor.com/Profile/V8345BNrobinr	5 contributions	Yuexiu Mountain	Very impressive, we got lots of pictures. We enjoyed it very much. The scenery was beautiful. Thank you very much.	Written April 1, 2018		Mar 2018 • Friends	Yuexiu Mountain	No. 960 Jiefang North Road, Yuexiu District, Guangzhou 510000 China
snowtracy	https://www.tripadvisor.com/Profile/snowtracy	Singapore, Singapore	YUEQIU garden 越秀公园	We met an elderly🇨🇳 couple they took a photo 40years ago during their wedding honeymoon at the garden entrance.. now they came back to retake the same pose and location😘😘🇨🇳 😘Uncle was so excited to share to us abt their beloved memories and even shown us the black and white photo of them 😘❤️so blessed thank u Jesus right place right timing ❤️	Written March 23, 2017	130 contributions	Mar 2017 • Couples	Yuexiu Mountain	No. 960 Jiefang North Road, Yuexiu District, Guangzhou 510000 China
JACK C	https://www.tripadvisor.com/Profile/JACKC3791	Kuala Lumpur, Malaysia	Yue xiu National park	This park is located in the city and easily accessible and the most popular icon of the Guangzhou Shi. Most tour company bring their tourists to here to take pictures with the Five Rams or popular known as the Wu Yang Zheng. Most tour company only stop here and nothing more. Indeed the park is very big to around at least take an hour. Suggest you go for a free and easy trip you will see more as w…	Written February 20, 2019	62 contributions	Dec 2018 • Family	Yuexiu Mountain	No. 960 Jiefang North Road, Yuexiu District, Guangzhou 510000 China
bladdamasta	https://www.tripadvisor.com/Profile/bladdamasta	Manly, Australia	You've gotta do it	To get a sense of Guangzhou's size, there's no better place to go. It is a little pricey (I'm glad I was taking a family of 6), but the views are phenomenal and the lift ride's a buzz. I went up when it was a little hazy. On a sunny day, it would be just brilliant.	Written May 17, 2013	873 contributions	Apr 2013 • Solo	Canton Tower
mudassar b	https://www.tripadvisor.com/Profile/mudassarb	Shenzhen, China	Your trip is not complete with out visiting this place	Some cities are known by the some attractions and place despite other things. Canton tower is a worth seeing place and your trip to Guangzhou is not complete with out visiting this place.	Written March 24, 2016	88 contributions	Mar 2016 • Friends	Canton Tower
Gordon600	https://www.tripadvisor.com/Profile/Gordon600	Cowaramup, Australia	Your head in the smog	We took the cable car to the top well all most there's a bit of walking involved but what the heck lets get fit great view of Guongzhou if you get a clear day worth the effort	Written September 4, 2013	34 contributions	Sep 2013 • Friends	Baiyun Mountain	Xinshi Town, Baiyun District, Guangzhou 510440 China
WorldWonderland	https://www.tripadvisor.com/Profile/WorldWonderland	Kuala Lumpur, Malaysia	Young Children will love it !	You will defintely spend a full day here, so please go there early possible !You can rent your own shuttle service with 300RMB for 1 hour, we rent for 3 hours with personal tour guide and go as where you want to go, stop at where you wish to stop. 3 hours enough for you to visit the whole park with shuttle service but definitely not by walking. The park is too huge to cover by walking. A lots of …	Written December 19, 2011	11 contributions	Dec 2011	Chimelong Safari Park	Dashi street, Panyu District M, Guangzhou 511430 China
SeoulbigB	https://www.tripadvisor.com/Profile/SeoulbigB	Toronto, Canada	You’ll be surprised	I would really say comparable to animal kingdom in Disneyworld. The place is HUGE almost twice the size of animal kingdom. It has everything from kangaroos to koalas and bears and pandas. It even has cable cars that takes you around the whole park. Definitely worth a visit when in Guangzhou. A bang for your buck 250rmb for each adult.	Written October 31, 2017	193 contributions	Oct 2017 • Family	Chimelong Safari Park	Dashi street, Panyu District M, Guangzhou 511430 China
Jac	https://www.tripadvisor.com/Profile/I7491PBpatriciac	86 contributions	You will see it all in 20 minutes	You go back in time when visiting this mosque. It is small and not so spectacular if you have seen the greatest of the world. Would recommend if you have spare time but it is not a must see	Written February 27, 2017		Feb 2017 • Business	Huaisheng Mosque	No.55 Guangta Road, Guangzhou 510180 China
Talal J Al-Tamimi	https://www.tripadvisor.com/Profile/Talalqatar	Doha, Qatar	You will like this road	This road is one of the best roads in this city.Clean organized and nice road.different kind of shops & original Some times you will activites	Written January 7, 2020	177 contributions	Dec 2019	Beijing Road Shopping District	Beijing Road, Guangzhou 510055 China
Ilenujawski	https://www.tripadvisor.com/Profile/Ilenujawski	Warsaw, Poland	You will feel yourself on sky	It is one of the most spectacular building in the world. The height, the great shape, lighting in the tower, ambiance and Guangzhou city view from the tower.	Written January 12, 2015	14 contributions	Oct 2014 • Couples	Canton Tower
fortunejames7	https://www.tripadvisor.com/Profile/fortunejames7	Guangzhou, China	You shouldn't miss the Canton Tower	I stayed at several of the guangzhou top tourist spots and learned a great deal about this area of China.This was one of my most enjoyable moments during all of my trips	Written February 14, 2018	5 contributions	Jan 2018 • Friends	Canton Tower
Qes78	https://www.tripadvisor.com/Profile/Qes78	Singapore, Singapore	You should visit this place	I thoroughly enjoyed my time spent in the area. You can take a train down to Wanshengwei train station, take exit b, turn right and walk some 1-2 minutes down to the bus stop. From there I took bus 564 for 2 stops to the end of the line. If in doubt, just ask the bus driver for HuangPu Cun. Costs just 2rmb per pax. There’s a whole load of food places right at the entrance. Beware that there are m…	Written December 31, 2017	111 contributions	Dec 2017	Historic Site of Ancient Whampoa Anchorage
RJ M	https://www.tripadvisor.com/Profile/MapleLeafRJ	Barry's Bay, Canada	You need a full day to make the most of your experience	The first tip to offer you is to look for a combo ticket wherever possible. The parks have an annual card that costs in the range of 600 RMB, which would pay for itself if you went to the Chimelong complex three times over the course of one year. But if you cannot justify that purchase, know that you will be offered a a discount if you purchase in combination with something else, say the Circus, …	Written March 5, 2019	154 contributions	Feb 2019	Chimelong Safari Park	Dashi street, Panyu District M, Guangzhou 511430 China
Dejan G	https://www.tripadvisor.com/Profile/101dejang	Central Serbia, Serbia	you must see, enormous big green area in the heart of city	Green area in the hearth of the city, just take the metro no.2 and have direct exit to the park.Have many small lake inside, you can rent a small boat and enjoy at nature...Very clean, have many place to take the break with cold drinks!Recommend!	Written November 21, 2018	39 contributions	Nov 2018 • Family	Yuexiu Park
Schwartzkopf_Reiser	https://www.tripadvisor.com/Profile/Schwartzkopf_Reiser	Leipzig, Germany	You must go!	It's quite far from city center, but there's a subway station right at the corner.It's a wonderful place to enjoy nature and the animals, if you are, like me, a nature fan. If you're going on summer, be prepared because it's REALLY hot!	Written January 21, 2012	266 contributions	Mar 2011 • Couples	Chimelong Safari Park	Dashi street, Panyu District M, Guangzhou 511430 China
Nick S	https://www.tripadvisor.com/Profile/nsanji	Athens, Greece	You must be prepared	The entire park is very beautiful. Many attractions to see inside but the one that attracts the most is the famous Rams Statue. There is a great story behind those rams and don't let the pictures fool you, the rams are even bigger than you imagine. It really is worth visiting but you must be well prepared for it. If you have visited China for the Canton Fair, which means that you probably have wa…	Written August 3, 2016	13 contributions	Apr 2016 • Business	Yuexiu Mountain	No. 960 Jiefang North Road, Yuexiu District, Guangzhou 510000 China
genesisholidays	https://www.tripadvisor.com/Profile/genesisholidays	New Delhi, India	You made numerous nice ideas there. I done a search on the issue and learnt nearly all peoples will agree with your blog	You made numerous nice ideas there. I done a search on the issue and learnt nearly all peoples will agree with your blog.	Written September 7, 2015	1 contribution	Jun 2015	Adventure Resort	NanTaiWei, Guba East Village, Shawan Town, Panyu District, Guangzhou 511483 China
Spa Pools O	https://www.tripadvisor.com/Profile/spapoolso	5 contributions	You Just have to do it	You just have to do it. And make sure to include the little bubble cars around the top. Amazing. Make sure you go at night to see the city lights.	Written April 27, 2018		Apr 2018 • Friends	Canton Tower
Roddy P	https://www.tripadvisor.com/Profile/RoddyPayne	Johannesburg, South Africa	You just got to do it!!	Not cheap to go up (around RMB170 for the basic top deck and outside viewing site), it is something you have to do to get a sense of the scale and magnificence of this awesome city. Choose the weather carefully (if you have the chance) so you have the best chance of seeing the most from 433m (?) up. Don't bother with the Skydrop	Written December 16, 2015	822 contributions	Dec 2015	Canton Tower
Rob D	https://www.tripadvisor.com/Profile/RobDavies69	Swansea County, UK	You haven’t seen Guangzhou until you’ve done the Tower	If you can get up to the viewing decks on a good clear day you will be amazed.Super fast lifts. Well organised. Easy to find with good access from the metro line 3.	Written September 22, 2018	21 contributions	Sep 2018 • Business	Canton Tower
Richard W	https://www.tripadvisor.com/Profile/J6848ZXrichardw	Newbury, United Kingdom	You have to!	When in Guangzhou, you have to experience the bubble car ride around the top of one of the tallest buildings in the world. It is a bit tourist, obviously, and a bit cheesy, but the views are great.	Written November 15, 2016	13 contributions	Apr 2016 • Business	Canton Tower
Sugargi	https://www.tripadvisor.com/Profile/Sugargi	Austin	You have to visit the Pearl River at night!	We caught the last boat for the evening and it was lightly raining but the trip was worth the effort and really fun. A local attraction too so many locals. The government to save money has the lights slightly dimmed but who would know? It was lovely and eye candy. Many boats tours are available. Ours had free key rings with our photos taken on the boat as a little gift. It was charming. They serv…	Written January 27, 2016	29 contributions	Jan 2016 • Business	Pearl River (Zhujiang)
ΠΑΝΑΓΙΩΤΗΣ Σ	https://www.tripadvisor.com/Profile/Y208MR_	Agia Varvara, Greece	You have to try it...	Ok. It is probably the most famous shopping road at whole Guangzhou. But you have to be careful for the fake copies of products and the tiring people who pushing you to buy their products. Also must bargain the prices and think that you can buy almost everything and the 1/3 of the first price that you will hear. A "must try" thing at Beijing road is to try the traditional food st the left crossro…	Written October 3, 2015	16 contributions	Apr 2015 • Business	Beijing Road Shopping District	Beijing Road, Guangzhou 510055 China
Martin C	https://www.tripadvisor.com/Profile/MartinC204	Hong Kong, China	you have to make this trip to the top	if you are in Guanzhou then this is a must for anyone who wants to see the city in all it's glory and see just how vast this city really is. make your visit later in the evening and avoid the large number of children and then you will find it more relaxing.	Written June 25, 2015	174 contributions	Jun 2015 • Business	Canton Tower
Bushra2000	https://www.tripadvisor.com/Profile/Bushra2000	Lomazzo, Italy	You have to go	One of the best attractions in Guangzhou for adults it's not suitable for children and older ages. I like it	Written May 5, 2017	85 contributions	May 2017 • Business	Canton Tower
hopefit	https://www.tripadvisor.com/Profile/hopefit	45 contributions	You have to do it once	Our hotel was right in the heart of Beijing Road, so we spent a lot of time here. But by the end of the trip we were ready to tell it goodbye. It's noisy and the shopkeepers are often rude, but I realize it is because they need to attract business. Prepare for microphones and clapping in your face, and if you go in a clothing store one of the employees will follow you around and try to push you i…	Written June 16, 2016		Jun 2016 • Friends	Beijing Road Shopping District	Beijing Road, Guangzhou 510055 China
Downton_Mini	https://www.tripadvisor.com/Profile/Downton_Mini	Melbourne, Australia	You gotta see the goats!	As the main symbol of Guangzhou you need to see this statue. Set in a lovely park, with a little climb past the old city wall, located near one of Guangzhou's most historic buildings and museum. Worth the effort to get out of the hustle and bustle and see for yourself if they are goats or rams!	Written May 20, 2015	26 contributions	May 2015 • Friends	Yuexiu Mountain	No. 960 Jiefang North Road, Yuexiu District, Guangzhou 510000 China
Jarko2015	https://www.tripadvisor.com/Profile/Jarko2015	Amsterdam, The Netherlands	You get what you pay for	As always, you get what you pay for and this attraction costs nothing. Thus, you get nothing. It's just a rather ugly couple of buildings without any interesting features, where they've recreated various military style rooms (some with waxworks dummies) as they would have been when Sun Yat Sen used the compound as his military HQ. Really not worth bothering about, especially as one of the two bui…	Written October 30, 2017	1,722 contributions	Oct 2017 • Solo	The Memorial Museum of Generalissimo Sun Yat-sen's Mansion	No.18 Donghe Street, Fangzhi Road, Haizhu District, Guangzhou 510220 China
James D	https://www.tripadvisor.com/Profile/300JamesD	Guangzhou, China	You for real?	The interior is nice and looks very German to me. But the menu is so unbelievably overpriced I probably will never go there again. While the food is passable, it's certainly not worth dropping 300+rmb just for some sausages to go with your beer. After blowing our money here, my buddy and I walked down the street to the Family Mart and got hammered on local beer for 4rmb a bottle.	Written February 26, 2014	53 contributions	Sep 2013 • Friends	Bavarian Bar & Grill
Arnold M	https://www.tripadvisor.com/Profile/ArnoldM390	Kampala	You Don't Have to Miss Sunday Mass	South Asia Oldest Cathedral,found right in Guangzhou in an area thats close to the Guangzhou toy world Don't miss your Sunday Mass and Blessing.	Written December 15, 2015	7 contributions	Nov 2015 • Business	Sacred Heart Cathedral	Yide Road, Guangzhou 510120 China
GuangzhouLiuyi	https://www.tripadvisor.com/Profile/GuangzhouLiuyi	Guangzhou	You can't miss it!	I've been living in GZ for about 2 years and this is the first truly relaxing Chinese style GREEN spot in town where you won't find more then 3-4 people all together (at least on weekdays)r! It's just beautiful and peaceful, surrounded by trees and plants and every spot in there is just perfect to enjoy the natural view. There are also three lovely teahouses where the tea is served according to t…	Written May 28, 2013	2 contributions	May 2013 • Family	Canton Orchid Garden
E3660LWsteveng	https://www.tripadvisor.com/Profile/E3660LWsteveng	San Marcos, United States	You cant miss it	Whereever you are in the city you will be able to see the river(s). Certain sections are more beautiful than others. Recommend the area around the science/university center. Especially from the aquarium.	Written March 11, 2017	9 contributions	Feb 2017 • Solo	Pearl River (Zhujiang)
faisaldaud	https://www.tripadvisor.com/Profile/faisaldaud	Varanasi, India	you can skip this attraction	Although aptly named crocodile park it is more of a BIRD park...large variety of Birds and also Crocodiles and hippos..you can do this in 2-3 hrs ...IT does have a lot of parakeets too..	Written May 29, 2017	212 contributions	Mar 2017	Chimelong Birds Park	Dabian Village, Panyu District, Guangzhou 510000 China
AGMMAC	https://www.tripadvisor.com/Profile/AGMMAC	Pasig, Philippines	You can skip this	If you're in Guangzhou for a short vacation, you can skip this. But then again, if you would like to get a bird's eye view of the city and the Pearl River, then you might want to go to the top of the Canton Tower. We went on a weekday so lines weren't pretty long. Please also check the weather forecast because the view might not be so good when it's foggy.	Written March 13, 2017	151 contributions	Feb 2017 • Family	Canton Tower
Wasantha1974	https://www.tripadvisor.com/Profile/Wasantha1974	Homagama, Sri Lanka	You Can see everything, Zhujiang river is beautiful.	Very amazing experience in my life, unique structure than other towers. you must go there when you go to Guangzhou. Sunset is very beautiful seen, but environment is not so good in outside due to air pollution. high far visibility is not to be expected, when you go their. But you can see how is china from top view.	Written May 1, 2017	7 contributions	Apr 2017 • Business	Canton Tower
laodi	https://www.tripadvisor.com/Profile/laodi	Singapore	You can never imagine its size.	Not the tomb but the mausoleum. This ia one of the rare mansoleum that has been built above the tomb and only one in the region. Plenty of artifacts so a tour to Guangzhou is never complete until you visit this. Plan atleast half a day for this.	Written September 7, 2014	331 contributions	Jun 2014 • Friends	Museum of the Western Han Dynasty Mausoleum of the Nanyue King	No.867 Jiefang North Road, Yuexiu District, Guangzhou 510030 China
Sunny-0412@yeah.net	https://www.tripadvisor.com/Profile/NorthStar53978159598	35 contributions	You can hang out when you're free	I was in the WeChat small program Canton Laowai above to see this scenic spot, went to the mood can balance down, but the road is more difficult to find some, not the way suggested not to go.But on the way, definitely!!	Written November 21, 2019		Sep 2019	Temple of the Six Banyan Trees & Flower Pagoda (Liurong Temple)	No.87 Liurong Road, Yuexiu District, Guangzhou 510180 China
RLBagley	https://www.tripadvisor.com/Profile/RLBagley	Phoenix, Arizona, United States	You can find anything you need here but not the BEST prices in China	While I have shopped here twice and think it is a gorgeous mall when you are looking for the best prices it is not the best choice. I have found the small shops in Guangzhou University to have much better prices and you are able to wheel and deal in those. In this T-Mall the prices are what you see on the tags. I do like the AEON Grocery store for finding anything Western you may want. The grocer…	Written November 29, 2014	6 contributions	Nov 2014 • Solo	TEEMALL	TianHeLu 208Hao TianHe ChengNei Jin TiYuZhongXin, Guangzhou 510000 China
gma992	https://www.tripadvisor.com/Profile/gma992	Palma de Mallorca, Spain	You can enter and find anything even if you're not interested in luxury brands	Besides the luxury shops that you can find all over the place I would recommend 3 places:Food Republic is a nice place to have a meal without surprises if you don't know how to read chinese because you can find a picture of each type of food that you can eat.The supermarket with occidental stuff (overpriced, but it's the price that you pay for finding western food in china) if you're feeling less…	Written May 23, 2013	13 contributions	Jun 2012 • Solo	Taikoo Hui	No.383 Tianhe Road, Tianhe District, Guangzhou 510620 China
PramodPatil	https://www.tripadvisor.com/Profile/pramoddpatil	Dongguan, China	You are in Guangzhou this is best place for shopping	It is like Street Market. You can buy cloths for men and women. Popular place to shopping. Visit once.	Written July 12, 2019	5 contributions	Jul 2019 • Solo	Beijing Road Shopping District	Beijing Road, Guangzhou 510055 China
frugalfather	https://www.tripadvisor.com/Profile/frugalfather	Vancouver, Canada	Yes, it was pretty, but boring	I can understand why locals go here. It's quite pretty and decidedly different from most places in Guangzhou. But I found it to be rather boring. I don't regret going but if my friends asked about things to see in Guangzhou, I'd tell them not to budget much time for a visit to Shamian Island.	Written January 16, 2016	102 contributions	Jan 2016 • Family	Shamian Island
Vandieman111	https://www.tripadvisor.com/Profile/Vandieman111	Adelaide, Australia	Yes, it is a shopping mall	If your purpose in visiting Gaunzhou is to visit a shopping mall and dine at Subway then this is the place to be. However, if you want to see something a bit more interesting then hop on the metro and head to some of the markets near Shamian Island or in the less westernized parts of the city. The archeological excavations in the middle of the street are actually interesting.	Written August 18, 2014	1,378 contributions	Aug 2014 • Couples	Beijing Road Shopping District	Beijing Road, Guangzhou 510055 China
ron g	https://www.tripadvisor.com/Profile/U5744CNrong	5 contributions	Yes, do it !	It is well worth it. We bought regular tickets, I think section C, which is general admission everywhere except the first dozen or so rows. View was great, and a few parades travel through the seating area and the view from the more expensive seats did not have as good of a view of that. We went on a weekend night, Sunday (I think), and there were lots of available seats. I hope this great show d…	Written November 1, 2018		Oct 2018 • Family	Chimelong International Circus	Yingbin Road, Panyu District, Guangzhou 511430 China
Where Is The World	https://www.tripadvisor.com/Profile/whereistheworld	Grande Prairie, Canada	Yes it's a big Chinese Mall	The mall is quite big, on multiple levels with mostly western-ish stores. We went to eat at Pizza Hut because we have been pizza deprived for 10 weeks. The pizza was good, just like home. We toured the mall a bit. I love the coloured contact lens kiosks on the ground floor. You get to "test" actual contact lenses on a fake, dark like your typical Chinese person has, eyeball. There are several wes…	Written October 2, 2017	885 contributions	Oct 2017 • Family	Grandview Mall
Nathan N	https://www.tripadvisor.com/Profile/NathanN139	Steeple Bumpstead, UK	Yes it is high !	Made a very quick pit stop here on our way to a nearby restaurant (which was excellent!). The tower is most spectacular at night as it is lit from top to bottom and the light patterns change so it is quite mesmerising. A fast lift takes you to the observation level with views out over the city and the Pearl River. Be careful to plan your trip when the weather is good as it is often in cloud or th…	Written March 31, 2017	244 contributions	Mar 2017 • Business	Canton Tower
SeoulbigB	https://www.tripadvisor.com/Profile/SeoulbigB	Toronto, Canada	Yes and no	Cleanest mall we’ve been in Guangzhou. If you’re into high end brand goods shopping, this is the place for you.	Written October 31, 2017	193 contributions	Nov 2017 • Family	Taikoo Hui	No.383 Tianhe Road, Tianhe District, Guangzhou 510620 China
GCD2311	https://www.tripadvisor.com/Profile/GCD2311	Cheshire, UK	Yeah 🇬🇧 the heart of Guangzhou 🇨🇳	Yeah 🇬🇧 the Pearl River is the beating heart of our China 🇨🇳 hometown city Guangzhou. Like vains in your body it has many functions. If you’re a tourist just take a river ride or walk around the banks of this busy waterway. Or take the little tram from the Canton Ta (Tower) along the waterfront, evening is especially wondrous with the lights of the flower city 💕 Walking from the New Town towards …	Written May 10, 2019	802 contributions	May 2019 • Couples	Pearl River (Zhujiang)
GCD2311	https://www.tripadvisor.com/Profile/GCD2311	Cheshire, UK	Yeah 🇨🇳🇬🇧absolutely	Yeah absolutely recommend Huacheng square just to walk around and enjoy our beautiful city sights. We have wrote any number of words about the beautiful flower city, so it is no surprise that we are writing more with an excellent rating. So! Whatever makes you tick 👍 ensure your do list includes the square in Guangzhou 💕🇨🇳 Wondrous 💕🇨🇳	Written May 5, 2019	802 contributions	May 2019 • Couples	Huacheng Square	South of Huangpu Avenue Zhujiang New Town metro exit, CBD of Zhujiang New Town, Guangzhou 510630 China
Jarrett P	https://www.tripadvisor.com/Profile/26jarrettp	Cary, NC	Yea no... Safari park is much better	No really. It is worth the price. I have been to both and the other is much better. This zoo is no where near the level so he safari. Yea this one is cheep but you totally get what you pay for. We went to the safari and fed tigers, elephants and giraffes and even petted and kuala bear. Please....the zoo has nothing like this and is quite sad.Just saying. #trurh	Written April 8, 2016	126 contributions	Apr 2016	Guangzhou Zoo	No. 120 Xianlie Middle Road, Yuexiu District, Guangzhou 510030 China
flyboy1320	https://www.tripadvisor.com/Profile/flyboy1320	montana	YAWN!	I liked the view just as well from the Pearl tower in Shanghai, and I think its layout is better. Fee for this is high.	Written June 16, 2013	419 contributions	Jun 2013 • Couples	Canton Tower
Gary C	https://www.tripadvisor.com/Profile/W8999YQgaryc	Perth, Australia	Ya Just Gotta Do This Folks!!	While there is plenty to see and do in the bustling metropolis that is Guangzhou, there is one thing that you must do while you're there.....you must go to the top of the fabulous Canton Tower!I think it still has the claim to fame of being the single highest straight lift ride in one movement, anywhere in the world.to see the tower from a few kilometres away is not that impressive, but once you …	Written January 28, 2016	12 contributions	Nov 2015 • Business	Canton Tower
ExpatDaze	https://www.tripadvisor.com/Profile/ExpatDaze	Bangkok, Thailand	Xinghai Concert Hall Fabulous venue	Xinghai Concert Hall is a fabulous venue and so is the smaller theatre on the back side of the main concert hall. Good location as many GZ bus lines take you there: B21, 89, 194. It's right beside the Starbucks Coffee on Ersha Island. Here's the web site: http://www.concerthall.com.cn/	Written December 29, 2014	562 contributions	Apr 2014 • Friends	Xinghai Concert Hall	Ersha Island, Yuexiu District, Guangzhou 510050 China
Glyn D	https://www.tripadvisor.com/Profile/GDCrewe	Crewe	Xinghai Concert Hall	Xinghai Concert Hall is a beautifully designed building overlooking the Zhujiang River in Gaungzhou. Because of its design it is well worth viewing from several angles, and both at night and the daytime. I visited it 3 times for concerts ranging from solo piano to full orchestral. It is a nice modern auditorium which can be both formal and relaxed. At the end of a concert, the view down the river…	Written December 25, 2019	15 contributions	Nov 2019	Xinghai Concert Hall	Ersha Island, Yuexiu District, Guangzhou 510050 China
Christina C	https://www.tripadvisor.com/Profile/faithandhope2live	Coquitlam, Canada	Xiguan culture Museum	The museum is close to Lychee Bay Park in Guangzhou's Liwan district. It once belonged to a wealthy businessman. This old mansion has a few living rooms, the biggest one with a high ceiling. It was specially decorated to welcome honorable guests . In the rest of the house there are bedrooms, a study, dining area, kitchen, porch, courtyards and garden. There is wooden furniture, porcelain utensils…	Written June 9, 2016	6,366 contributions	May 2016 • Friends	Liwan Museum	No. 82 Fengyuan North Street, Longjin West Road, Liwan District, Guangzhou 510150 China
sarahinguangzhou	https://www.tripadvisor.com/Profile/sarahinguangzhou	London, United Kingdom	Xiazhou	really nice, artsy little village. Nice to just wander around. Has an excellent art exhibition every year, featuring artists from all over the world. Well worth making the effort to get there.	Written April 7, 2012	55 contributions	Jan 2012	Xiaozhou Village	Xiaozhou Village, Haizhu District, Guangzhou 510320 China
ExpatDaze	https://www.tripadvisor.com/Profile/ExpatDaze	Bangkok, Thailand	Xiaozhou village is amazing - easy to get to by bus	Xiaozhou village is a fantastic activity for anyone interested in wondering around a smaller artsy/bohemian type village filled with cafes & artisans shops – it’s actually a village within the more modern part of a local town; actually a part of south GZ city and, it’s so easy to get to by bus, you’ll want to go back for more. Much of the village is under construction because apparently the local…	Written December 30, 2014	562 contributions	Dec 2014 • Family	Xiaozhou Village	Xiaozhou Village, Haizhu District, Guangzhou 510320 China
Galiyeo	https://www.tripadvisor.com/Profile/Galiyeo	Singapore, Singapore	Xiaozhou Village (小州村)	A village in the Guangzhou Wan-Mu Orchard Conservation Zone (广州万亩果园保护区), Haizhu District (海珠区), is a well preserved cultural heritage. The most amazing things are the “oyster houses” (蚝壳屋) which was built with oyster shells that would not be damaged by rain or worms. It was designed to keep the residents cool during summer and warm during winter.	Written May 14, 2014	1 contribution	May 2014 • Friends	Xiaozhou Village	Xiaozhou Village, Haizhu District, Guangzhou 510320 China
ron g	https://www.tripadvisor.com/Profile/U5744CNrong	5 contributions	Xiaozhou Village	You will likely be dropped off at a park entrance, and hopefully someone tells you to walk down the (unlikely looking) street that heads away from the park on the opposite side of the street. What you will find that much of Xiaozhou Village is another dirty run-down ancient place. Too bad because it has so much value and history under some neglect. I dare say that it would be one of the most ench…	Written November 1, 2018		Oct 2018 • Family	Xiaozhou Village	Xiaozhou Village, Haizhu District, Guangzhou 510320 China
Kiran N	https://www.tripadvisor.com/Profile/933kirann	Mumbai, India	Xiangjiang Safari Park	We really did not know what to see in Guangzhou and invariably fell back on Trip Advisor . We went through all the reviews and sites to visit. We short listed among other the Safari Park and the visit was outstanding . We reached around ten in the morning ; fortunately we had our own transport but it did take us almost an hour and quarter to reach the park. There is a METRO which takes you close …	Written October 19, 2010	176 contributions		Chimelong Safari Park	Dashi street, Panyu District M, Guangzhou 511430 China
joniphk	https://www.tripadvisor.com/Profile/joniphk	Hong Kong, China	wrong photos! photo are not Panyu Bridge	please note the bridge in all the photos is Liede Bridge in downtown between Tianhe and Haizhu district! Panyu Bridge is far away! I don't want you to go the wrong place!You can check the website of those bridges to have more information.請留意相片中的是在市區天河區及海珠區中間的猎德大橋番禺大橋。番禺大橋是很遠的。我不想你們跑錯了地方。	Written March 16, 2019	2 contributions	Apr 2018 • Couples	Panyu Bridge	Xinjiao Town, Fanyu District, Guangzhou 511464 China
PushExplore	https://www.tripadvisor.com/Profile/PushExplore	Singapore, Singapore	WRONG PHOTO: Trip Advisor please amend this.	This isn't Panyu Bridge. This is the famous Safety Pin Bridge, which connects Tianhe with Haizhu, across the Pearl River. Trip Advisor please amend this.	Written March 18, 2019	4,772 contributions	Mar 2019 • Solo	Panyu Bridge	Xinjiao Town, Fanyu District, Guangzhou 511464 China
Bruce C	https://www.tripadvisor.com/Profile/419brucec	8 contributions	Wrong info	This is Grandview Mall! Not "Are Good At Plaza" whatever that is supposed to mean. Trip Advisor is pretty useless in China. Most of the addresses, maps and directions that foreigners post here are completely incorrect.	Written July 26, 2014			Grandview Mall
Cheryl C	https://www.tripadvisor.com/Profile/cherylc253	California	Wow---super high!	This is worth your time, 60 minutes is enough!The elevator ride was the height (no pun intended) of the experience. Canton Tower offers great views!	Written May 25, 2015	136 contributions	May 2015 • Business	Canton Tower
sunnyng88	https://www.tripadvisor.com/Profile/sunnyng88	Nottinghamshire, UK	WoW......must go for adults and kids	never been to an water park before, but as we were visiting Chimelong safari park as well, i thought we pop in for an visit!!!1st impression is WOW, this is huge!!! enough rides & slides & flumes for all ages!!! spent over 6 hours inside park......but kids did not want to leave!!!! as it was so fun......as its ranked 2nd most popular water park in the world, i fully agree!!! BUT be warned do not …	Written December 9, 2014	493 contributions	Oct 2014 • Family	Chimelong Water Park	Yingbin Road, Fanyu District, Guangzhou 511468 China
Waldek B	https://www.tripadvisor.com/Profile/WaldekB	Sydney	Wow....	Excellent performances by international artists... Lots of actions with many different animals.... Sound and visual effects , simply brilliant...	Written June 4, 2012	92 contributions	May 2012 • Family	Chimelong International Circus	Yingbin Road, Panyu District, Guangzhou 511430 China
PunitSampat	https://www.tripadvisor.com/Profile/PunitSampat	Chennai (Madras), India	wow...	A kind of modern wow to a industrial town ,i won't call it a must see .but do see if u have the time on hand.	Written May 7, 2017	154 contributions	Apr 2017 • Solo	Canton Tower
researcher59	https://www.tripadvisor.com/Profile/researcher59	Heswall, UK	Wow. This is a must see	We found this by accident. We were staying at the New Century Hotel during an 19 hour stop over and the hotel suggest we take a look. We were literally blown away, this is an amazing attraction, the scale of the place is vast, there must be a dozen temples set in beautiful, peaceful grounds, such a contrast from the rest of the city. We had no expectation of what to expect and asked the taxi to p…	Written January 2, 2014	345 contributions	Dec 2013 • Couples	The Yuen Yuen Taoist Temple of Guangdong	No.38 Yingbin Avenue, Huadu District, Guangzhou 510800 China
HUNTER A	https://www.tripadvisor.com/Profile/HUNTERA935	Guangzhou, China	wow.	i love this place.i visit this water park every sunday on summer season.nice environment nice girls to see very massive plan with great water flow. NIce place for family traveling too.	Written May 11, 2012	9 contributions	Apr 2012 • Business	Chimelong Water Park	Yingbin Road, Fanyu District, Guangzhou 511468 China
Chris O	https://www.tripadvisor.com/Profile/chris0ng	Metro Manila, Philippines	Wow, wow,wow	This place is huge. Did I mention the place is huge? Nope it's really big. If you're bringing a toddler don't forget your stroller. If you're travelling with seniors expect to slow down. I've never been to a place with a bigger assembly of animals than Chimelong Safari Park. Don't miss the safari train and get close to the animals. Visit the Koalas and feed the giraffe. Check out the pandas. The …	Written March 29, 2016	47 contributions	Mar 2016 • Family	Chimelong Safari Park	Dashi street, Panyu District M, Guangzhou 511430 China
BenGerrard	https://www.tripadvisor.com/Profile/BenGerrard	Boston, MA	WOW, UNDOUBTEDLY THE BEST ZOO IN THE WORLD!!!!!!!!!!!!!	The zoo setup was so clear, and there were plenty of great attractions to see. I loved the giant pandas and tigers, as there were so many of them and they all looked to be in great condition (I'm an animal behaviour scientist by the way). I would definitely recommend this zoo to absolutely anyone who would like to visit China, or perhaps Asia. Undoubtedly, a world class zoo with 5A tourism rating…	Written September 30, 2013	6 contributions	Sep 2013 • Family	Chimelong Safari Park	Dashi street, Panyu District M, Guangzhou 511430 China
Dajie Z	https://www.tripadvisor.com/Profile/dajiez	Hong Kong, China	Wow, no wires	I've seen half a dozen Cirque du solei shows. This show is on par with "O". Although the overall production is not as sleek, the performers are more skilled and more daring. They don't wear safety wires for those death-defying feats.	Written December 27, 2016	5 contributions	Dec 2016	Chimelong International Circus	Yingbin Road, Panyu District, Guangzhou 511430 China
MorrisMichael	https://www.tripadvisor.com/Profile/MorrisMichael	Western Australia, Australia	Wow, nice water park	It was very convenient for me to travel from Swisstouches Hotel by travelling with Metro Line 3, 3 minutes wall from the hotel. It was very crowded in the park due to the weather was very hot and is a good time for outdoor activity. Hygiene can be better in the Chimelong water park if the staff pay a bit more attention, maybe the day was too crowwed and they were unable to cope.	Written June 5, 2018	2 contributions	May 2018 • Solo	Chimelong Water Park	Yingbin Road, Fanyu District, Guangzhou 511468 China
PushExplore	https://www.tripadvisor.com/Profile/PushExplore	Singapore, Singapore	Wow, historic part of town	The Beijing Road Ancient Avenue has a lot of hidden gems, as we stumbled across the ancient gates of the city. These are well protected with glass covering and its interesting as its right in the heart of a very busy shopping street. It looks nice at night when the lights get switched on.	Written August 20, 2018	4,772 contributions	Aug 2018 • Couples	Beijing Road Ancient Avenue	Beijing Road, Yuexiu District, Guangzhou 510030 China
Neel5	https://www.tripadvisor.com/Profile/Neel5	Hanoi, Vietnam	Wow, beat this!	With much scepticism I went to Chimelong Paradise. A Chinese friend said it was great, I did not hold my breath. Wow - clean, organised and some of the best rides I have ever encountered. EVER! You have to go if you like scary, fast, mental rides. It is probably best for children 10 and up because most of the rides have height restrictions. Although it does have a lovely younger zone for little p…	Written February 18, 2015	51 contributions	Oct 2014	Chimelong Paradise	Yingbin Road, Panyu District, Guangzhou 511430 China
Mark D	https://www.tripadvisor.com/Profile/Y7883MXmarkd	Penang Island, Malaysia	WOW!!!! Well Worth a" trip to the top!!	The tallest building in Guangzhou... with views from 430, 450 and 480 meters (that's almost 1600 feet high]. The prices for the elevator rise--- but the views are much better higher up-- especially taking the "bubble tram"! One can also take a "free fall", "drop form the top"!! One can reach the tower by subway and also walk around near the tower-- as it is located near the City Centre and the Pe…	Written September 22, 2017	1,301 contributions	Sep 2017	Canton Tower
CC W	https://www.tripadvisor.com/Profile/163ccw	Malaysia	wow!!! love it !!	there has many different exciting rides. suitable for adults and childrenwe paid RMB250 per person for the one day ticketit open from 9.30am to 6pmthe food quite expensive inside the park. no outside food allowed to bring inside	Written April 26, 2016	51 contributions	Apr 2016 • Friends	Chimelong Paradise	Yingbin Road, Panyu District, Guangzhou 511430 China
Rohitkale	https://www.tripadvisor.com/Profile/Rohitkale	Greenville, SC	Wow!!!	This is truly an international circus with artistes from Russia, Bellaurs, Kenya, Brazil and many other countries. The great entertainment for every age group. The 3D effect was amazning. The Music, the lighting and the well syncronised acts were really amazing. Its a must see show...	Written November 24, 2012	98 contributions	Nov 2012 • Business	Chimelong International Circus	Yingbin Road, Panyu District, Guangzhou 511430 China
Petula R	https://www.tripadvisor.com/Profile/petular2016	Doha, Qatar	Wow!!	visited it in 3 ways, and u must do so too to enjoy it, morning time, went up to the last floor and dared to take pictures in the glass small outdoor section thanks to the chinese photographer who insisted to help and took my hands to go there until i felt relaxed, the people are amazing , i really felt home during my 22 days and got lot of friends too, cant wait to have a new business trip soon …	Written December 7, 2017	5 contributions	Nov 2017	Canton Tower
Douglas M	https://www.tripadvisor.com/Profile/douglasm62	Guangzhou, China	Wow! What a place.	From GuangZhou city, we took the cheapest (2 Yuan) and easiest way to get there. The 801 bus from Tian He. The bus starts from the stop in front of the shopping mall, across the road from the sports stadium. Get a good seat as the journey is around 45 minutes, it meanders through various suburbs and around University Town before arriving at the Science Centre bus terminal. We followed the signs t…	Written May 11, 2017	1,973 contributions	May 2017 • Couples	Guangdong Science Center	No.168 Xiliu Road, College Town, Panyu District, Guangzhou 510006 China
toniasol	https://www.tripadvisor.com/Profile/toniasol	Santa Barbara, CA.	Wow! Local flavor, great fresh seafood!	Worth the drive with local friends. Restaurants cater to large weekend family groups. Tasty food, individual rooms in many places. Greenery well kept. Great outing.	Written May 1, 2012	56 contributions	Apr 2012 • Business	Panyu Lotus Hill Resort	Lianhuashan Town, Panyu District, Guangzhou 511400 China
usaflyer	https://www.tripadvisor.com/Profile/usaflyer	Seattle, WA	Wow! A very modern, European quality museum! A must see!	Really, this original burial chamber (an underground piramed) has so much amazingly preserved artifacts, it is a must see! The audio and English subtitles make this a very pleasant experience. Plan for a minimum of two hours, but more if you read and listen to the history and descriptions.	Written August 12, 2016	48 contributions	Jan 2016 • Solo	Archaeological Site Museum of Nanyue Palace	No.316 Zhongshan Fourth Road, Yuexiu District, Guangzhou 510030 China
JoAnn P	https://www.tripadvisor.com/Profile/expatteach	Shanghai, China	Wow! Impressed! Hard to believe that I was in China!	Of course the ticket purchasing and queuing was a bit crazy, but once we passed through the gate it was like being in a western style park! The sanitary conditions were amazing! Western toilets that were immaculate. Not a piece of trash anywhere! Rides were a bit tame compared to the other parks in the world, however this park was great for kids. The new dinosaur exhibit is totally worth the time…	Written September 4, 2014	20 contributions	Jun 2014 • Friends	Chimelong Paradise	Yingbin Road, Panyu District, Guangzhou 511430 China
MH_KF	https://www.tripadvisor.com/Profile/MH_KF	Tehran, Iran, Middle East	Wow!	Amazing ! You can find everything about computers here with good price.Only problem is its crowded.Never accept the first price sellers tell you. You can buy alot cheaper with a little talking skill	Written September 20, 2014	25 contributions		Computer Street
prachi	https://www.tripadvisor.com/Profile/prachi	Mumbai, India	Wow!	It was awesome , only even after hats, umbrella and stroller fan , the heat still got us ! We took the metro to get to hanxi changlong station . After that the free shuttle bus across the foot bridge to reach the safari park south gate. When you buy the tickets please take a picture of the show timings for reference as they don't have a flyer. The shows are brilliant so plan your visit around the…	Written September 15, 2014	199 contributions	Sep 2014 • Family	Chimelong Safari Park	Dashi street, Panyu District M, Guangzhou 511430 China
Lika_model	https://www.tripadvisor.com/Profile/Lika_model	Minsk, Belarus	Wow!	This is great and modern place in the heart of Guangzhou. The architecture of it is amazing! For any fans of opera	Written February 7, 2016	92 contributions	Jul 2015 • Solo	Guangzhou Opera House
Michael B	https://www.tripadvisor.com/Profile/MikeB210	Yucca, AZ	Wow!	When I had to fork over the 280 RMB (about $40) I thought yikes! But then, the way the place is managed (excellent) and the apart from some decent price food, there were no other costs: admission gets lets you do all you want as often as you want. I must have been in the river an hour or more, off and on throughout the day. There are some rides that you wait and wait... but others that go quickly…	Written August 5, 2014	114 contributions	Aug 2014 • Friends	Chimelong Water Park	Yingbin Road, Fanyu District, Guangzhou 511468 China
Nadja L	https://www.tripadvisor.com/Profile/catswhiskers_11	Cape Town, South Africa	Wow 😮	What an experience! This is a once in a lifetime experience. We went to the revolving restaurant for dinner and the spread was incredible. The experience of waking on a glass floor at that height is mind blowing.	Written April 14, 2018	34 contributions	Mar 2018 • Friends	Canton Tower
mineshdas	https://www.tripadvisor.com/Profile/mineshdas	Vapi, India	WOW WOW	I like the view when i have seen from my Room Ramada Pearl was real awesome specially in night hours due to colorful lightings	Written May 27, 2017	64 contributions	May 2017	Canton Tower
Chira S	https://www.tripadvisor.com/Profile/chiras2015	135 contributions	Wow wonderful	This is one of the best park ibhave visited. All activities are good and you can enjoy the time you spend. It takes few hours to do all. My advice is do not go in especial holidays because it will be crowded.	Written April 9, 2016		Apr 2016 • Solo	Chimelong Paradise	Yingbin Road, Panyu District, Guangzhou 511430 China
Russdi	https://www.tripadvisor.com/Profile/Russdi	Hamilton, New Zealand	Wow what an amazing place	This place is a real eye openerIf you dont like huge crowds then this is not for you there are literally thousands and thousands of people everywhere. Shopping is great and you can get everything here as well as a huge selection if food. If you want copy stuff then that is also available. It is worth a visit if only for the experience	Written October 18, 2016	326 contributions	Oct 2016 • Couples	Beijing Road Shopping District	Beijing Road, Guangzhou 510055 China
Sugargi	https://www.tripadvisor.com/Profile/Sugargi	Austin	WOW what a wonderful library! Do stop in!	The museum next door was closing so we hopped into the new library - such a grand experience. I hope on my next trip I can just stay at the library all day to look through the books. What a collection. The architecture is reflective of books -> Open books + stacked books. Very creative and inspiring!	Written January 27, 2016	29 contributions	Jan 2016 • Business	Guangzhou Library	No.4 Zhujiang East Road Zhujiang New Town, Tianhe District, Guangzhou 510623 China
Robin010165	https://www.tripadvisor.com/Profile/Robin010165	Mascouche, Canada	Wow talk about lots of people!	It was great to walk the street and see the stores. Must be careful though,because lots of knock offs trying to be sold as the real thing, like a iPhone 7 for 150$ only after I inspected it did I notice where it was made in fine print said" dewined in California" lol and it was a android emulation to look like iOS.	Written December 8, 2016	161 contributions	Nov 2016 • Business	Beijing Road Ancient Avenue	Beijing Road, Yuexiu District, Guangzhou 510030 China
Alfardan_m	https://www.tripadvisor.com/Profile/Alfardan_m	Emirate of Dubai, United Arab Emirates	Wow safari park	Our private taxi driver advicesed us to go to this park non holiday day , so went there and really enjoyed that day . We saw most the animals around the worl without cages.we spent good time watching the elephants shaw , the giraffe feeding, the panda shaw , and plenty of full day activities.	Written February 7, 2016	372 contributions	Mar 2015 • Family	Chimelong Safari Park	Dashi street, Panyu District M, Guangzhou 511430 China
Khandakar M	https://www.tripadvisor.com/Profile/150khandakarm	Dhaka City, Bangladesh	Wow One of the Best Architecture	It is really very good to see the Architectural view of this Tower. I will suggest everyone to go there and see the Beauty	Written September 2, 2019	1,003 contributions	Aug 2019	Canton Tower
ItsDemonOverlord	https://www.tripadvisor.com/Profile/ItsDemonOverlord	Singapore, Singapore	Wow I didn’t know that they had it here	I didn’t know that they had this here.my Grandmother says that I am a descendant of Sun Yat-sen but I think I am just the descendant of one of his soldiers.Oh and by the way I have not been to this place so I cannot rate it.Have fun there	Written December 17, 2017	6 contributions	Dec 2017	Sun Yat-sen University	No.135 Xin'gang West Road, Haizhu District, Guangzhou 510275 China
thetravelinghousewif	https://www.tripadvisor.com/Profile/thetravelinghousewif	Manila	WOW Amazing!!!	I didn't expect much about the circus since I was thingking we are in China and so it might be dirty or boring. But having read some reviews at tripadvisor that it was good I decided to bring the family and watch. Wow the family was super amazed at how clean and classy the show was. It had musical lights show, acrobats, animal shows wow fantastic. I have just recently watch a circus in Moscow and…	Written January 4, 2013	53 contributions	Dec 2012 • Family	Chimelong International Circus	Yingbin Road, Panyu District, Guangzhou 511430 China
Rivergg	https://www.tripadvisor.com/Profile/Rivergg	Riverton, UT	Wow !!!	This thing was breathtaking !! I was completely blown away by the size and beauty of this tower. This is a must see if in the area.	Written May 28, 2013	16 contributions	May 2013 • Business	Canton Tower
PushExplore	https://www.tripadvisor.com/Profile/PushExplore	Singapore, Singapore	Wow ! So many wedding outfits	This place was not really on my list to see, but always ready to explore and experience something new. This was one of those places. On a lighter note, grooms should not really venture around with your bride (to be).... you will never make it out of there. It is a maze ! This place is more suited for those getting married and are looking for bargains and some replica's or cheaper versions of fanc…	Written April 18, 2019	4,772 contributions	Jan 2019 • Friends	Jiangnan Avenue North wedding Street
faisaldaud	https://www.tripadvisor.com/Profile/faisaldaud	Varanasi, India	wow ! absolutely thrilled	Tthis is one the best Safari parks i have visited in my life.There were way too many animals in the safari..The safari ride was also unusually good. There were plenty of 4 d shows and other attractions too.I loved the pandas . saw them in abundance..pretty large park and lots to see...one needs a whole day to have fun with your kids at this beautiful park..	Written May 29, 2017	212 contributions	Mar 2017 • Family	Chimelong Safari Park	Dashi street, Panyu District M, Guangzhou 511430 China
ramirannikko	https://www.tripadvisor.com/Profile/ramirannikko	Turku, Finland	Wow ! 433m high cafebar	with stunning views over Canton, if you want to go for a coffee / beer, is the level of the height of 426-433m enough, only 150yuan	Written September 30, 2016	73 contributions	Sep 2016 • Couples	Canton Tower
Roddy P	https://www.tripadvisor.com/Profile/RoddyPayne	Johannesburg, South Africa	Wow - what a discovery	It must have been the find of a lifetime when construction workers discovered this tomb. What an amazing story and incredible display of artifacts and relics.You only pay RMB12 to get in and it is well worth the trip.	Written March 26, 2018	822 contributions	Mar 2018 • Solo	Museum of the Western Han Dynasty Mausoleum of the Nanyue King	No.867 Jiefang North Road, Yuexiu District, Guangzhou 510030 China
NewFam6	https://www.tripadvisor.com/Profile/NewFam6	Wisconsin	WOW	A great look back at history and some incredible carvings. I have no dislikes and only good things to say.	Written December 1, 2012	22 contributions	Nov 2012 • Family	Chen Clan Ancestral Hall-Folk Craft Museum	No.34 Enlong Li, Zhongshan 7th Road, Guangzhou 510150 China
Pradeep A	https://www.tripadvisor.com/Profile/PradeepA365	New Delhi, India	Wow	Best shopping arena in city of Guangzhou where renowned branded stores are situated. No big language problem is seen here. It is near to metro. Very famous for tourists due to its ambience.	Written December 30, 2019	410 contributions	Nov 2019	Taikoo Hui	No.383 Tianhe Road, Tianhe District, Guangzhou 510620 China
Kokkinakis	https://www.tripadvisor.com/Profile/Kokkinakis	Platanias, Greece	Wow	Highest communication tower in the world! You can see everything from up there! Check the glass bottom and if you are brave go to the cable car on the top! I didn't! :)	Written May 9, 2016	44 contributions	Oct 2015 • Business	Canton Tower
wingnut310	https://www.tripadvisor.com/Profile/wingnut310	Guangzhou, China	WOW	The Canton Tower offers some of the best views of Guangzhou to be seen anywhere. The tickets are priced by how high you want to go. To go to the highest lookout was ¥488.00, this included the slow 360* ride and the sky drop ride. These at automatically included and there was no bargaining. The access to the tower is very secure. You will pass through a security check point and many passport inspe…	Written June 12, 2018	63 contributions	Apr 2018 • Family	Canton Tower
PhilGwyn_13	https://www.tripadvisor.com/Profile/PhilGwyn_13	Cardiff, UK	Wow	Unfortunately I went to Onelink Plaza on the last day and was not able to go in all the shops. It is probably the most amazing plaza that I have ever been in.It has everything and caters for 99% of the people that would go in there.	Written December 3, 2014	12 contributions	Nov 2014 • Couples	Onelink International Plaza
Ebrahim Z	https://www.tripadvisor.com/Profile/ebrahimz2017	2 contributions	Wow	Very high you must try the game up the tower it takes your breath but if you have heart problems don't even think about it	Written May 22, 2017		May 2017 • Friends	Canton Tower
Scott M	https://www.tripadvisor.com/Profile/K3397HDscottm	91 contributions	Wow	We really loved our visit here. Hard to believe it is in the middle of the city. You walk in and go back 2,000 years. Amazing to see the craftsmanship and how they engineered the city. Wells that used sand to filter water and dams to control water. We spent about 2 1/2 hours. Lots of English signs to read.	Written January 19, 2020		Jan 2020 • Couples	Archaeological Site Museum of Nanyue Palace	No.316 Zhongshan Fourth Road, Yuexiu District, Guangzhou 510030 China
GOEL_S_K	https://www.tripadvisor.com/Profile/GOEL_S_K	New Delhi, India	WOW	well maintained river side and must try morning walk its will be excellent experiance and river cruise in evening	Written July 12, 2016	87 contributions	Jul 2016 • Business	Pearl River (Zhujiang)
Pat D	https://www.tripadvisor.com/Profile/PatDexter	Guangzhou	Wouldn't Pay to Go!	Though the Canton Tower is a tourist destination, we would likely never have gone if we had not been given free tickets. As many have mentioned, it's very pricey. Our tickets included the "Bubble Tram" ride around the rim of the top viewing platform. Part of the fun was reading the instruction signs among which was one stating that "Psychotics and alcoholics are not allowed." Hard to imagine a ps…	Written January 24, 2013	587 contributions	Dec 2012 • Couples	Canton Tower
achaunceyt	https://www.tripadvisor.com/Profile/achaunceyt	New Hampshire	Wouldn't be a trip to GZ without seeing it.	It's old, not near the center of town, and many businesses are gone, but the beauty and history of Shamian are worth seeing. A beer at Lucy's in the garden is worth the trip alone!	Written July 8, 2012	11 contributions	Jul 2012 • Family	Shamian Island
Andrew Travells	https://www.tripadvisor.com/Profile/739andrewp	Melbourne, Australia	Would you let your kids be treated like these animals at school??	I don't even know where to start.Within 5 minutes it was clear that the animals here are underfed, and not looked after by zookeepers that have the proper training. I would question if they had any training at all!!!The white tigers are starved and made to preform for food in front of crowds, you can tell they are starved when you see their rib and hip bones. How the park thinks this is any way f…	Written November 27, 2016	28 contributions	Nov 2016 • Couples	Chimelong Safari Park	Dashi street, Panyu District M, Guangzhou 511430 China
Paisan P	https://www.tripadvisor.com/Profile/D6901YHdonb	Gulf Shores, AL	Would Recommend	The Canton Tower is definitely a must when visiting Guangzhou, it’s an amazing landmark with great views. Access was easy and elevator ride to top was fun. The surrounding plaza can be very congested and is safe for travelers, but I would suggest you watch your belongings. Canton Tower is a "must see" building when visit to Guangzhou and we took Pearl River Cruise which permitted us to see the Ca…	Written October 16, 2019	475 contributions	Feb 2019	Canton Tower
MissVictoriaB	https://www.tripadvisor.com/Profile/MissVictoriaB	Cheltenham, UK	Would go again!	We weren't too keen on the animal shows just because we don't like seeing elephants being made to stand on their hind legs when it's not necessary.However everything else was brilliant, you can get quite close to some of the animals, you can feed most of them too which we loved. The elephants and the giraffes were our favourites as they are both such beautiful creatures and you could actually tou…	Written June 2, 2014	30 contributions	May 2014 • Family	Chimelong Safari Park	Dashi street, Panyu District M, Guangzhou 511430 China
Schmata	https://www.tripadvisor.com/Profile/Schmata	Hong Kong, China	Would be a Perfectly Good Show without the Animals	I got there late and ended up in the 'nose bleed' seats at the top and on one side of the stage. I could still see quite well and even up there it was quite atmospheric- the audience really gets into the show! But if you want the really good, non-VIP seats, I saw people afterwords lining up for the next show and it was roughly 1 hour before showtime.The human performances were world class and you…	Written July 18, 2015	92 contributions	Jul 2015 • Couples	Chimelong International Circus	Yingbin Road, Panyu District, Guangzhou 511430 China
futsanglung	https://www.tripadvisor.com/Profile/futsanglung	Rotherham, UK	Woth a walk through	An interesting place to have a wander through if you are in the area if only to enjoy the strange sights and smells of all the traditional medicines on sale	Written October 13, 2015	232 contributions	Oct 2015 • Couples	Qingping Medicine Market	Huangsha Avenue, Liwan District, Guangzhou 510130 China
HildaLim	https://www.tripadvisor.com/Profile/HildaLim	Hong Kong, China	Worthy visit !	Many shops selling a variety of items. Good for young to old, man and woman, play and lifestyle. Better priced if buy in bulk eg more than 10 pcs. Prices are reasonable and attractive. Shop owners are basically not pushy and it makes shopping a breeze and pleasant experience.	Written October 12, 2013	373 contributions		Onelink International Plaza
jinglsie	https://www.tripadvisor.com/Profile/jinglsie	Hong Kong, China	Worthy to visit	$12 per adult, but very worthy to visit and it is interesting=]it is better to follow the route instruction on the map leaflet to visit every exhabitions.very sufficient air-con indoorfree entrence once a month...you may search for detailshope i can visit the Nanyue King home meseum next time in GZ.	Written August 27, 2012	4 contributions	Aug 2012 • Family	Museum of the Western Han Dynasty Mausoleum of the Nanyue King	No.867 Jiefang North Road, Yuexiu District, Guangzhou 510030 China
lanvinyeo	https://www.tripadvisor.com/Profile/lanvinyeo	Kuala Lumpur, Malaysia	worthy short visit	Heard stories about the Chen Clan before we even visited Guangzhou. Entrance fee is 10RMB per adult. Inside is a historical building filled with amazing chinese relic and stories about people in the chinese history.	Written July 11, 2016	21 contributions	Jul 2016 • Couples	Chen Clan Ancestral Hall-Folk Craft Museum	No.34 Enlong Li, Zhongshan 7th Road, Guangzhou 510150 China
tombillinge	https://www.tripadvisor.com/Profile/tombillinge	Trumbull, CT	Worthy of a visit	This is one of the more interesting things to see in Guangzhou. The mosque is quite nice, but the tomb is wonderful. It is a small space, but very interesting to be inside. Even as a non-Muslim, you feel an atmosphere of reverence. There is a calm quiet about it that makes it quite special.	Written August 12, 2015	1,196 contributions	Aug 2015 • Solo	Muslim Hero Tomb	No.901 Jiefang North Road, Yuexiu District, Guangzhou 510030 China
Newton L	https://www.tripadvisor.com/Profile/NewtonL	Guangzhou, Guangdong, China	worthy being there	it is large and lots of animals for fun, also have food to enjoy. but a little far from city, you need to take subway and then transfer to bus to zoo.	Written July 30, 2013	19 contributions	Feb 2013 • Family	Chimelong Safari Park	Dashi street, Panyu District M, Guangzhou 511430 China
RodKris	https://www.tripadvisor.com/Profile/RodKris	Mountain View, CA	Worthwhile if you are interested in the old ways of Guangzhou life and arts	If you have an interest in Guangzhou and its culture beyond food and shopping, you will find this a worthwhile attraction. Despite being out of the way, the subway and a walk/motorbike ride will get you there. The park resembles an old town, with beautiful traditional buildings, a lake with a shadow puppet pavillion and a main street full of attractions, including an open air opera house. While m…	Written February 28, 2011	3 contributions	Feb 2011	Lingnan Impression Park	Waihuan West Road, University City, Panyu District, Guangzhou 510006 China
Jac	https://www.tripadvisor.com/Profile/I7491PBpatriciac	86 contributions	Worthwhile for one hour	Been there years ago and still a nice place to visit again. If you are used to visit temples in Asia this may be not so impressive.	Written February 27, 2017		Feb 2017 • Business	Temple of the Six Banyan Trees & Flower Pagoda (Liurong Temple)	No.87 Liurong Road, Yuexiu District, Guangzhou 510180 China
howardxp1	https://www.tripadvisor.com/Profile/howardxp1	Cancun, Mexico	Worthwhile attraction for an hour or two.	A surprisingly fun place. It's just a couple of minutes away from the subway and only 10 Yuan. The first thing that gets your attention is the architecture and colorful stone works. They also have people doing nice hand painting and bottle painting. Nice to see it up close. I didn't like them selling ivory products however and still don't know why they do as it just promotes the killing of elepha…	Written August 29, 2016	296 contributions	Aug 2016 • Couples	Chen Clan Ancestral Hall-Folk Craft Museum	No.34 Enlong Li, Zhongshan 7th Road, Guangzhou 510150 China
NJKiwiMum	https://www.tripadvisor.com/Profile/NJKiwiMum	Dunedin, New Zealand	Worthwhile	A step back into an older time, complete with many elderly Chinese playing mahjong in the courtyards and beautiful paintings and carvings on the walls	Written January 16, 2017	61 contributions	Jun 2016	Chen Clan Ancestral Hall-Folk Craft Museum	No.34 Enlong Li, Zhongshan 7th Road, Guangzhou 510150 China
sheilafajl	https://www.tripadvisor.com/Profile/sheilafajl	Westlake Village, CA	Worth walking around	When you are at the square, at least take a walk around the Opera House in case you don't want to go to an event. It's a beautiful building.	Written January 13, 2016	297 contributions	Jan 2016 • Business	Guangzhou Opera House
Faye L	https://www.tripadvisor.com/Profile/Venicemania	Athens, Greece	Worth visiting, very nice museum.	Easily accesible, very economic entrance fee. The presentation of the exhibits was very nice, with clear and comprehensible translation in English. The lighting was amazing. Very impressive was the burial chambers. If you are visiting Guangzhou even for a short stay, you have to go, it'll not take a lot of your time, one to two hours, tops. But it totally worth it.	Written May 3, 2016	64 contributions	Apr 2016 • Business	Museum of the Western Han Dynasty Mausoleum of the Nanyue King	No.867 Jiefang North Road, Yuexiu District, Guangzhou 510030 China
NorthStar582472	https://www.tripadvisor.com/Profile/NorthStar582472	London, UK	Worth visiting for genuine prada-gucci-armani available in china	For everyone going guangzhou if you guys have time on hands to visit do visit this place for an amazing shopping and overall experience	Written May 11, 2018	19 contributions	May 2018 • Friends	Taikoo Hui	No.383 Tianhe Road, Tianhe District, Guangzhou 510620 China
Caryn Jen	https://www.tripadvisor.com/Profile/carynjen13	Kuala Lumpur, Malaysia	Worth Visiting but Expensive	Got my tickets from Klook with 10% promotion, weekday ticket is cheaper and lesser crowd. Tickets at the park cost 250rmb/person and if you bring your own car into the safari that's an additional 250rmb. I understand running a safari can be expensive but i find the entrance fee a bit pricey and along with most things in the safari.Redeemed tickets at Paradise Park counter then walk a little furth…	Written January 5, 2018	1,880 contributions	Dec 2017 • Couples	Chimelong Safari Park	Dashi street, Panyu District M, Guangzhou 511430 China
CaiBingbing	https://www.tripadvisor.com/Profile/CaiBingbing	Guangzhou, China	Worth visiting	A must visit for Chinese history lovers. Better go to Museum of the Western Han Dynasty Mausoleum of the Nanyue King first, because you will get lots of information about this place there. Then when you come here, you'll be able to fully appreciate this place after knowing its history.	Written December 10, 2015	27 contributions	Jun 2015 • Family	Archaeological Site Museum of Nanyue Palace	No.316 Zhongshan Fourth Road, Yuexiu District, Guangzhou 510030 China
YF L	https://www.tripadvisor.com/Profile/lohyenfern	Kuala Lumpur, Malaysia	Worth Visiting	Be prepared for a lot of walking. Food pricey. Should provide free shutters for those who need to turn back. Free bus shutters but very pack and not enough instruction.	Written January 2, 2018	2 contributions	Dec 2017 • Family	Chimelong Safari Park	Dashi street, Panyu District M, Guangzhou 511430 China
PedroIpanema	https://www.tripadvisor.com/Profile/PedroIpanema	Rio de Janeiro, RJ	Worth Visiting	It does not take you more than two hours to go through this museum and by the content you see, it seems that you have spent a whole day learning about Guangzhou. It tells the history of the city and the way of life of it´s citizens in the ancient days, through an infinity of art pieces and several chambers, such as bedrooms, living rooms and other, with antique furniture and objects, resembling t…	Written November 12, 2013	20 contributions	Oct 2013 • Business	Guangzhou Museum	Yuexiu Hill, Guangzhou 510500 China
KHS1234567890	https://www.tripadvisor.com/Profile/KHS1234567890	New York City, NY	Worth visiting	It was nice to visit a Buddhist temple in the middle of big city such as Guangzhou. There was chant playing all over the place through speakers in the late afternoon, and it really added to the atmosphere.	Written August 22, 2016	28 contributions	Nov 2015 • Solo	Temple of the Six Banyan Trees & Flower Pagoda (Liurong Temple)	No.87 Liurong Road, Yuexiu District, Guangzhou 510180 China
piyush711	https://www.tripadvisor.com/Profile/piyush711	Mumbai, India	Worth visiting	Nice place in the evening. You can walk around and even do some shopping. If interested you can even get a foot massage, a body massage and something more also on this street in just 100 Rmb	Written October 22, 2015	45 contributions	Oct 2015 • Business	Beijing Road Shopping District	Beijing Road, Guangzhou 510055 China
AnkaraJean	https://www.tripadvisor.com/Profile/ankaraJean	Ankara, Turkey	Worth visiting	On a warm day it really was a unique experience , you can drive in with your own ride as well as on a safari coach,lots of interesting animals in a well organized habitat	Written April 1, 2019	7 contributions	Aug 2018 • Family	Chimelong Safari Park	Dashi street, Panyu District M, Guangzhou 511430 China
SheryzAnne	https://www.tripadvisor.com/Profile/SheryzAnne	Singapore	Worth visiting	The establishment outside is already a social media photo worthy. There’s an activity at that time. We bought the coin bank and paste our wishes on the wall. We cannot write in Chinese characters nor can speak Chinese. But it was a wonderful experience.I wish for world peace ❤️ #wishwillcometruesomeday	Written March 13, 2018	40 contributions	Mar 2018 • Family	Guangzhou City God Temple
Chelydra	https://www.tripadvisor.com/Profile/Chelydra	Atlanta, Georgia, U.S.A.	Worth Visiting	This is more than just a temple and involves a complex of buildings in a compound. They all have exhibits which we found interesting and made for an enjoyable visit.	Written January 13, 2015	230 contributions	Mar 2014 • Couples	Chen Clan Ancestral Hall-Folk Craft Museum	No.34 Enlong Li, Zhongshan 7th Road, Guangzhou 510150 China
Rhondda B	https://www.tripadvisor.com/Profile/RhonddaB	Stewart Island, New Zealand	Worth visiting	This park might not suit everyone but there is no doubting it is set up very well and is very attractive. The animals have plenty of space and you have a very good view of them. I did not go to any of the "shows" as that does not appeal but I particularly enjoyed seeing the pandas and white tigers.	Written January 4, 2015	70 contributions	Jan 2015 • Couples	Chimelong Safari Park	Dashi street, Panyu District M, Guangzhou 511430 China
Tripguy81	https://www.tripadvisor.com/Profile/Tripguy81	Singapore, Singapore	Worth Visiting	Total of 450 meter high holding the highest observation wheel in the world, took about 90 seconds to reach the top of the tower at 107 floor. There are a few package for tourist to visit each floor, we purchased the package with observation wheel that cost us about RMB 298. A single visit to the top is cost about 200 RMB. They do have a combo package for both the tower visit and the night cruise …	Written September 20, 2016	85 contributions	Sep 2016 • Couples	Canton Tower
Jaine C	https://www.tripadvisor.com/Profile/965jainec	Haast, New Zealand	Worth Visiting	We had not planned to go here but were very pleased that we did. The highlight of our visit was experiencing a tea ceremony and tasting various teas. Great roof "carvings"	Written July 20, 2014	112 contributions	Jul 2014 • Friends	Chen Clan Ancestral Hall-Folk Craft Museum	No.34 Enlong Li, Zhongshan 7th Road, Guangzhou 510150 China
Elisenda A A	https://www.tripadvisor.com/Profile/elisendaaa	Barcelona, Spain	Worth visiting	What I liked most of living in Guangzhou was the combination of tradition and modernitiy in the city. This might be one of the icons of international incomings located in a very dynamic area of the town.	Written September 6, 2014	35 contributions	Sep 2014 • Friends	Guangzhou Opera House
Deanosaur89	https://www.tripadvisor.com/Profile/deanosaur89	Edmonton, Canada	Worth Visiting	Yuexiu Mountain is well worth the trip as it has the five rams sculpture and the original Canton Tower! The tower has been converted into the Guangzhou Museum which is our favourite museum so far and provides great history lessons of the development of the area with less of a focus on ceramic pillows like other museums. The park is very walkable and includes a nice pond, Sun Yat-Sen Monument, anc…	Written July 12, 2020	1,597 contributions	Jan 2020 • Couples	Yuexiu Mountain	No. 960 Jiefang North Road, Yuexiu District, Guangzhou 510000 China
Jenn_Sweden	https://www.tripadvisor.com/Profile/Jenn_Sweden	Stockholm, Sweden	worth visit building	The Canton Tower is a worth visit architect which was introduced on National Geography channel. And good view over east part of the city.	Written January 26, 2016	113 contributions	Jan 2016 • Family	Canton Tower
291lianaa	https://www.tripadvisor.com/Profile/291lianaa	Jakarta, Indonesia	Worth to visit and take pics	Good place to take pics ... went there in the winter.. fresh air..and love the surrounding. Feels like you are in european country 😁	Written December 22, 2017	48 contributions	Dec 2017 • Family	Shamian Island
Nelly Isakhanyan	https://www.tripadvisor.com/Profile/NellyI137	49 contributions	Worth to visit	Great experience. 4th time here! And the rooftop attractions are great. The city view from the top is amazing.	Written May 14, 2018		Apr 2018 • Business	Canton Tower
Richey B	https://www.tripadvisor.com/Profile/richeyb2017	8 contributions	Worth to visit	The bubble tram on the top is very unique and you can see 360degree of the view for the whole city! I strongly recommend to go there at night! It's so fabulous!	Written July 17, 2017		Sep 2016 • Family	Canton Tower
viviensin	https://www.tripadvisor.com/Profile/viviensin	Hong Kong	Worth to visit	The exhibition inside this modern designed museum that located in the new developed area in Guangzhou is very comprehensive and informative. Just take the Metro and easilyy go there. It is free enterance. Definitely to visit it and know more about the history of this big city of China.	Written October 31, 2014	450 contributions	Apr 2014 • Family	Guangdong Museum	No.2 Zhujiang East Road, Zhujiang New City, Tianhe District, Guangzhou 510110 China
zaheen26	https://www.tripadvisor.com/Profile/zaheen26	Male	Worth to visit	This is very creative and technical engineering work of Guangzhou engineers Very colourful and medical decorations will be visible from most of the locations around lake while your traveling on bridges Visit with children will be best sightseeing	Written July 14, 2017	33 contributions	Jul 2017 • Friends	Canton Tower
JamHo_10	https://www.tripadvisor.com/Profile/JamHo_10	Kuala Lumpur, Malaysia	Worth to visit	We took a metro from Haizhu station to Shiqi Station and it took almost an hour via train. From Shiqi station, walked towards the bus stop in front of the metro station. Took bus no. 93 (only CNY2) and alighted at the last stop (bus station). At the bus station, turned right and walked about 5 mins. The entrance of Lotus Hill is on the right hand side. Admission fee is CNY40 per pax. Recommended …	Written August 4, 2012	61 contributions	Jul 2012 • Friends	Panyu Lotus Hill Resort	Lianhuashan Town, Panyu District, Guangzhou 511400 China
Mandymak	https://www.tripadvisor.com/Profile/Mandymak	Hong Kong, China	Worth to go	We always go there, they improved a lot! Many different kinda of spies of animals to visit. Recommend: 1.if you like to see panda, this is s good place! Many pandas and not like other zoos, there is no big window to separate you and the pandas . You can be so close to them! 2. Circuit is very worth to go, but at night time.Recommend to spend at least one whole there, inculding the circuit at nigh…	Written February 20, 2015	192 contributions	Aug 2014	Chimelong Safari Park	Dashi street, Panyu District M, Guangzhou 511430 China
Chris K	https://www.tripadvisor.com/Profile/chriskU1392LR	Sydney, Australia	Worth the wait	English audio guide was very informative and only 20 yuan. The queue to get your ticket can take a while but it's worth the wait.	Written December 26, 2015	2 contributions	Dec 2015 • Solo	Guangdong Museum	No.2 Zhujiang East Road, Zhujiang New City, Tianhe District, Guangzhou 510110 China
just_jim5	https://www.tripadvisor.com/Profile/just_jim5	Martins Ferry, OH	Worth the Visit.	A very historic place. It gets you somewhat away from the craziness that is China. We stayed at the Victory Hotel it was very peaceful. We did not see any children peeing in the street while we were here.	Written November 23, 2014	154 contributions	Oct 2014 • Couples	Shamian Island
mdns	https://www.tripadvisor.com/Profile/mdns	Madison, WI	Worth the visit.	Nice complex. Heard that there were old style houses in front of the main Chen family's house, but they were torn down to make way of an open front. That's too bad...	Written June 25, 2012	345 contributions	Jun 2012 • Business	Chen Clan Ancestral Hall-Folk Craft Museum	No.34 Enlong Li, Zhongshan 7th Road, Guangzhou 510150 China
ytktdy	https://www.tripadvisor.com/Profile/ytktdy	Indonesia	Worth the visit.	The safari park is actually one of the attraction in this huge theme park, they also have circus, water park, hotel and some more. We bought two entry ticket for safari and international circus. Don't buy more then two attractions, you won't have time to finish it, the safari is huge and by the way, the circus is only need 90 minutes. The safari has very nice setting and well maintained. The staf…	Written January 26, 2014	245 contributions	Aug 2013 • Family	Chimelong Safari Park	Dashi street, Panyu District M, Guangzhou 511430 China
Marcel D	https://www.tripadvisor.com/Profile/647marceld	Toronto, Canada	worth the visit, not cheap	The tower is actually worth the visit. It offers nice view of the city. The cabins at the top are not worth the expense. View from the other side of the river in the evening is magnificent.	Written September 9, 2015	793 contributions	Aug 2015 • Couples	Canton Tower
Milinda S	https://www.tripadvisor.com/Profile/494milindas	Bangkok, Thailand	Worth the visit!! Very interesting place filled with history.	The Chen Clan Museum is filled with relics from the old days china. They have examples of furniture, and art as well as decorations and ornaments.Lots of stuff to buy as well, if you're interested.I had a Chinese seal made for myself based on my year (1991 is the Goat apparently)Enjoyable experience! I recommend it!	Written September 14, 2016	202 contributions	Apr 2016 • Friends	Chen Clan Ancestral Hall-Folk Craft Museum	No.34 Enlong Li, Zhongshan 7th Road, Guangzhou 510150 China
Tin T	https://www.tripadvisor.com/Profile/780margarety	Singapore, Singapore	Worth the visit and well preserved architecture	Buildings were built in 1905 during the Qing dynasty and compulsorily acquired during the cultural revolution. Subsequently, typhoon damaged the roof structural craft. The structures were repaired considerably well and also reconstructed.	Written December 21, 2016	107 contributions	Dec 2016	Chen Clan Ancestral Hall-Folk Craft Museum	No.34 Enlong Li, Zhongshan 7th Road, Guangzhou 510150 China
kartroniconline	https://www.tripadvisor.com/Profile/kartroniconline	Memphis, TN	Worth the Visit	Clean and very organized. Loved walking around. Food is all Chinese style and most Americans would not enjoy.	Written July 13, 2018	2 contributions	Jul 2018 • Couples	Chimelong Safari Park	Dashi street, Panyu District M, Guangzhou 511430 China
keblekrew	https://www.tripadvisor.com/Profile/keblekrew	Charleston, SC	Worth the visit	The day we went it rained. However we still walked around and visited the local shops. A lot of statues to take pictures of with our children. Definitely bargain over the prices. After shopping we ate lunch at Lucy's, a western restaurant.	Written August 30, 2017	13 contributions	Aug 2017 • Family	Shamian Island
sgud	https://www.tripadvisor.com/Profile/sgud	Gdansk, Poland	Worth the visit	The view from the tower gives an good impression of the city of Guangzhou. You are much better oriented in the city after a visit there.The exibition on urban planning of Guangzhou at the ground floor is also illustrative.	Written November 13, 2012	101 contributions	Nov 2012 • Business	Canton Tower
hopefit	https://www.tripadvisor.com/Profile/hopefit	45 contributions	Worth the Visit	This is truly a special site and is absolutely worth your time if you're looking to take a look into the history of the area. We went in not expecting to be able to go in the actual tomb. It was very neat and unlike any other experience I've had.If they know what's going on, it may be a bit scary for children, but I think it's a case by case situation. I saw some kids in there absolutely loving i…	Written June 16, 2016		Jun 2016 • Friends	Museum of the Western Han Dynasty Mausoleum of the Nanyue King	No.867 Jiefang North Road, Yuexiu District, Guangzhou 510030 China
YunnyY	https://www.tripadvisor.com/Profile/TUNAYUN	Singapore, Singapore	Worth the visit	Visit this tea market and bought good quality of tea from this shop located at level 2 有度茶业 - lady boss 叶彩燕 is very nice and taught us a lot about the tea. Thumbs up!!! And the price is very reasonable too for fine quality of tea leaves pls look for her shop.	Written December 25, 2018	28 contributions	Dec 2018 • Friends	South Tea Market
Lauren Clemett	https://www.tripadvisor.com/Profile/LozzaInOz	Australia	Worth The Visit	We caught a cab to Beging Road but could have easily used the clean, fast and affordable subway.This was a night trip to check out the knock-off shops and get a bite to eat and we were not disappointed.Lots of shops to choose from and the street food (in the pedestrian area) was great. It closes at 10pm so make sure you get there early.Awesome to walk the entire length of the pedestrian area to t…	Written May 14, 2019	22 contributions	May 2019 • Friends	Beijing Road Shopping District	Beijing Road, Guangzhou 510055 China
Brian U	https://www.tripadvisor.com/Profile/sui5te	North Port, FL	Worth the Visit	We had some hesitation as to whether paying the price to get to the top was worth it, but after doing it, it was worth it. My only advisement is to go during the day. I had hoped that the night view would be awesome, however the lights of the tower itself reflected in the windows and made it hard to see things at a distance and definately hard to get a picture. It was a neat experience, very clea…	Written April 22, 2012	109 contributions	Apr 2012 • Family	Canton Tower
B787skipper	https://www.tripadvisor.com/Profile/B787skipper	Doha, Qatar	Worth the trip.. love the tranquility	A great historic place to visit.. Worth the trip. The entrance is only 5RMD per person and you can spend as much time as you like looking around the grounds. The Buddhist temples are abundant and extraordinary.. once exiting and at the top of the street you will find yourself in a maze of electronics.	Written April 20, 2013	1,621 contributions	Apr 2013 • Family	Temple of the Six Banyan Trees & Flower Pagoda (Liurong Temple)	No.87 Liurong Road, Yuexiu District, Guangzhou 510180 China
dougmal	https://www.tripadvisor.com/Profile/dougmal	Hong Kong, China	Worth the trip!	The safari park is an incredible zoo type attraction. They have a wide range and number of animals. But the best part for us was the opportunity to interact with the animals. For 50 Yuan, you can pet a koala bear. For 30 Yuan, we got to pet and feed a tiger cub. There are places to pay a little extra to feed the elephants, lions, monkeys, and hippos. The little extra is about 10 yuan each for a b…	Written February 10, 2014	191 contributions	Feb 2014 • Family	Chimelong Safari Park	Dashi street, Panyu District M, Guangzhou 511430 China
ReviewChimp	https://www.tripadvisor.com/Profile/ReviewChimp	Newcastle upon Tyne, UK	Worth the trip up, if it isn't too busy...	I've been to Guangzhou a whole bunch of times, I've gone passed the Canton Tower numerous times, and marvelled at the lights at night when driving by, but I've never been up, until now.We had booked with a local travel agency in Guangzhou, for slightly cheaper than you would pay on the doors, and given a time of entry. We basically had to be there between 1pm and 3pm.So, just before 1pm, we showe…	Written December 8, 2017	433 contributions	Nov 2017 • Couples	Canton Tower
P9287VAwilliamh	https://www.tripadvisor.com/Profile/P9287VAwilliamh	Bali, Indonesia	Worth the Trip to see 5 Goats	Big park. Avoid when its hot out. Best to go Oct. - Feb. The 5 Goats are emblematic of the city. That and Shamian Island are really the most notable things to see in Canton.	Written July 9, 2018	80 contributions	Nov 2017 • Solo	Yuexiu Park
Away123	https://www.tripadvisor.com/Profile/Away123	Canberra, Australia	Worth the trip	If you're in Guangzhou you must go up the Canton tower. It is better at night because it is usually clearer. For the best view go all the way to the 488 deck. It is just city as fat as the eye can see in all directions.	Written June 25, 2015	27 contributions	Jun 2015 • Solo	Canton Tower
Mangakura	https://www.tripadvisor.com/Profile/Mangakura	Auckland, New Zealand	Worth the small cost and 45 minutes	This simple museum has some interesting artefacts however is pretty simple. I liked the museum because it gave me a better understanding of Guangzhou's relationship with the world and its distance from Beijing. It seems that Guangzhou’s lack of influence on central government is reciprocated with minimal interference and this seems to enable the city to be more liberal in its style, bringing back…	Written May 14, 2017	161 contributions	May 2017 • Friends	Guangzhou Museum	Yuexiu Hill, Guangzhou 510500 China
LXMCQUEEN	https://www.tripadvisor.com/Profile/LXMCQUEEN	Washington DC, DC	Worth the price of admission	The Canton Tower was a great way to get a visual of the entire city. It sometimes is a bit smoggy but when you have a clear day, it is great. The admission rate is pricey but the experience was so memorable, I have already forgotten how much it cost but remember the fun of being so high and walking out onto a glass bottomed ledge and looking straight down. If you are afraid of heights, you should…	Written July 29, 2015	5 contributions	Oct 2014	Canton Tower
kayteelah	https://www.tripadvisor.com/Profile/kayteelah	Singapore, Singapore	worth the park ticket	The enclosures for the animals were well designed , made it easy to move from one exhibit to another. The panda and koala exhibits were really impressive , definitely the highlight of the place. The boost was the safari ride which was well designed. The minuses , there is extensive walking , so if you visit the park , wear comfortable footwear! and Don't bring any food along to avoid having to ba…	Written December 30, 2013	1 contribution	Dec 2013	Chimelong Safari Park	Dashi street, Panyu District M, Guangzhou 511430 China
Daniel S	https://www.tripadvisor.com/Profile/DanielS396	Auckland, New Zealand	Worth the money	I was not sure after reading very contradictory reviews. I think it's great! Despite the smog that just belongs to GZ I had nice views. I paid extra for the 488 deck and again I think it was worth it. You have only approx. 10 minutes on the 488m high deck but unlimited time on the deck where the Bubble Tram is situated. The main observatory deck is very loud! The sound echoes a lot from the glass…	Written July 3, 2012	23 contributions	Jun 2012 • Business	Canton Tower
Chloe T	https://www.tripadvisor.com/Profile/ChloeTsang	Vancouver, Canada	Worth the money	I went one week ago by myself. It would have been a much better experience if I went with a friend though. However, I still spent 6 hours at the zoo until the zoo closed at 6pm. It might be expensive (~$50cdn). However, it's totally worth the money. There's such a wide variety of animals in a healthy and relatively happy state. The only animals I'm slightly concerned about are the elephants that …	Written July 26, 2014	75 contributions	Jul 2014 • Solo	Chimelong Safari Park	Dashi street, Panyu District M, Guangzhou 511430 China
Sajohnso23	https://www.tripadvisor.com/Profile/Sajohnso23	55 contributions	Worth The Journey to Visit Here	This is a very interesting place to visit. You are able to get a feel of Chinese military history. Most of the attraction is entirely in Mandarin but it is still worth seeing. Admission is free. There are two ways to get to the island. You can take a ferry for 2 RMB or pay a private fisherman. I did that and it cost me 30 RMB but it was well worth the experience of being on the river alone in a f…	Written April 8, 2018		Apr 2018 • Solo	The Former Site of Whampoa Military Academy	Changzhou Island, Huangpu District, Guangzhou 510715 China
WSY11	https://www.tripadvisor.com/Profile/WSY11	Singapore, Singapore	Worth the climb	I would recommend to visit the monument together with Sun Yat Sen Memorial and the Guangzhou Museum as they are within walking distance of each other, The monument is housed in a soothing park & we can see GZ view from the park.	Written September 4, 2019	77 contributions	Aug 2019	Monument to Dr. Sun Yat-sen
WSY11	https://www.tripadvisor.com/Profile/WSY11	Singapore, Singapore	Worth the climb	I would recommend to visit the museum together with Sun Yat Sen Memorial as they are within walking distance of each other, The museum is housed in a soothing park & we can see GZ view from the park.The museum is housed in a 600 years old building and the collections are a reflection of GZ history and folk arts, There's an extension of the museum in a separate building about 100 meters after exit…	Written September 4, 2019	77 contributions	Aug 2019	Guangzhou Museum	Yuexiu Hill, Guangzhou 510500 China
Lipetsk	https://www.tripadvisor.com/Profile/Lipetsk	Lipetsk, Russia	Worth taking photos	We did not risk to enter inside the building, though it was raining. But we took tons of great pictures of this modern architecture building. Maybe, next time we'll venture inside!	Written January 11, 2018	73 contributions	Jan 2018 • Couples	Guangzhou Library	No.4 Zhujiang East Road Zhujiang New Town, Tianhe District, Guangzhou 510623 China
Prasas T	https://www.tripadvisor.com/Profile/prasast	Bangkok, Thailand	Worth Seeing	A very huge complex of ancestral shrine by Chinese standard. The exterior has worn out by old age but restoration has been done up to artist standard. However, most of the interior furniture was gone. It is really a pity.	Written September 27, 2016	142 contributions	Sep 2016	Chen Clan Ancestral Hall-Folk Craft Museum	No.34 Enlong Li, Zhongshan 7th Road, Guangzhou 510150 China
Nolas1	https://www.tripadvisor.com/Profile/Nolas1	Melbourne, Australia	worth seeing	The "art" work on the buildings out side.I realy liked the person painting book marks and post cards using only his finger nail and side of hand well worth going to	Written September 11, 2014	27 contributions	Sep 2014 • Friends	Chen Clan Ancestral Hall-Folk Craft Museum	No.34 Enlong Li, Zhongshan 7th Road, Guangzhou 510150 China
MaciejWwa	https://www.tripadvisor.com/Profile/MaciejWwa	Warsaw, Poland	Worth seeing	The view is of course amazing- although a bit limited by the concrete structure of the tower.Anyway- worth its price.	Written April 16, 2017	65 contributions	Apr 2017 • Friends	Canton Tower
Constance M	https://www.tripadvisor.com/Profile/ConstanceM92	Canada	Worth seeing	We did not go inside the tower but we did spend an evening across the river from it walking in the plaza and enjoying the colors. My boys looked forward to seeing the tower ever day and were very excited every time they saw it.	Written January 14, 2017	201 contributions	Dec 2016 • Family	Canton Tower
edytiew	https://www.tripadvisor.com/Profile/edytiew	Penang Island, Malaysia	Worth it.	It can be reached by using public transport (Bus and Subway if you travel from the city centre). Around 45 minutes you could reach the peak of the mountain and enjoyed the cool breeze and awe-inspiring scenic view. It has many entrances (North, South,West, East gate) and there will be ticket centre in every gate.	Written February 12, 2019	3 contributions	Jan 2019	Baiyun Mountain	Xinshi Town, Baiyun District, Guangzhou 510440 China
nytraveler4biz	https://www.tripadvisor.com/Profile/nytraveler4biz	ny	Worth it, but yes expensive	The tallest building in China is a great experience. I too saw it on a cloudy and rainy day, so the upper decks and rides were not open. It was surprisingly expensive, but it would have been a shame to be in Guangzhou and not have seen it. I chose the basic package of a tour to the enclosed deck, which cost about $25, but the upper decks and rides were more expensive. On a rainy night it was empt…	Written January 12, 2016	43 contributions	Dec 2015 • Business	Canton Tower
Koleen	https://www.tripadvisor.com/Profile/k0leenr	22 contributions	Worth it!!!	The show lasted for an hour and a half. You can avail cheaper tickets during weekdays. Definitely worth it, but I feel sorry for the animals!	Written October 23, 2016		Oct 2016 • Couples	Chimelong International Circus	Yingbin Road, Panyu District, Guangzhou 511430 China
NathanSison	https://www.tripadvisor.com/Profile/NathanSison	Manila, Manila, Philippines	worth it!	This has been in my to-do list when I visited Guangzhou and it did not disappoint. I was amazed with how animals and humans can live in peace and harmony (of course they were trained), it was really worth it to witness the show and will make you wanted to see more. I would love to see it again and bring my family and friends. Highlights were the parade with flamingos, human ferris wheel, bears, l…	Written July 7, 2015	148 contributions	Jun 2015 • Friends	Chimelong International Circus	Yingbin Road, Panyu District, Guangzhou 511430 China
hkfornow	https://www.tripadvisor.com/Profile/hkfornow	HK	Worth it!	This show was lively, entertaining, and kept the audience engaged! Our group watched Zaia in Macao a few years ago and we were all disappointed, and we hesitated going to this show, but had heard good things about it, so we went. . . All of us LOVED it! Others in our group also proceeded to see House of Dancing Water, and they thought this show was better.The performances were all top notched and…	Written April 3, 2013	202 contributions	Mar 2013 • Family	Chimelong International Circus	Yingbin Road, Panyu District, Guangzhou 511430 China
Douglas M	https://www.tripadvisor.com/Profile/douglasm62	Guangzhou, China	Worth it for the Flying Tigers and the Customs House	Note - Huangpu in Chinese, Whampoa in English.Went there by taxi from GZ as it is rather off th beaten track. It's a couple of kilomtres past the 1911 Revolution Museum. Fare was 80 Yuan but we got the taxi drive to wait in the carpark a couple of hours and then drive us back all for 300 Yuan.There's a small 'private' museum off the car park, there's a patrol boat in front of it, with a couple of…	Written September 21, 2016	1,973 contributions	Sep 2016 • Couples	The Former Site of Whampoa Military Academy	Changzhou Island, Huangpu District, Guangzhou 510715 China
Malaysiantraveller68	https://www.tripadvisor.com/Profile/Malaysiantraveller68	kuala lumpur	Worth it for the day and night views	Went there by subway, getting off at the Chigang Pagoda station. Had a late dim-sum lunch at "Chopstix"restaurant in the basement which was almost deserted at that time. Then we purchased rmb150 Zone E tickets to get to the highest viewing floors. Hardly any queue when we were there, so it was easy and fast getting the lift up.There were 2 floors to explore but you needed to pay more to go up to …	Written September 30, 2011	1,205 contributions	Sep 2011 • Friends	Canton Tower
AF29	https://www.tripadvisor.com/Profile/AsiaFan29	Phnom Penh, Cambodia	Worth it for history buffs	I can recommend the Memorial Hall for anyone interested in history and Chinese politics. Beyond that there's really not much to see or do. There's a small exhibition about Sun Yat-sen's life. And the park outside was nice for a stroll.My review is very much slanted towards those with an interest in history. My partner, who as a rule is not, didn't enjoy it too much, so beware.	Written May 16, 2015	4 contributions	Dec 2014 • Couples	Dr. Sun Yat-sen's Memorial Hall	No.259 Dongfeng Middle Road, Yuexiu District, Guangzhou 510030 China
Andy M	https://www.tripadvisor.com/Profile/V6580YIandym	2 contributions	Worth it	Cost is 20rmb for admission which is a steal. Great little park that you can easily spend the day at. After a disappoint day at Chimelong water park the day before, we were a little nervous about another tourist attraction being a disappointment, but were surprisingly delighted! Heaps of anmails and they seem to be treated well too.	Written July 11, 2018		Jul 2018 • Friends	Guangzhou Zoo	No. 120 Xianlie Middle Road, Yuexiu District, Guangzhou 510030 China
hynekkovar87	https://www.tripadvisor.com/Profile/hynekkovar87	Czech Republic	Worth it	Depends on the weater, but here in Guangzhou the weather is a little better than in the rest of China, so if you are lucky enough, it can provide you a great view over the city. Also looks beautiful at night.	Written April 19, 2016	182 contributions	Apr 2016 • Business	Canton Tower
jchanlifat	https://www.tripadvisor.com/Profile/jchanlifat	Taipei, Taiwan	Worth It	I finally visited despite living in Guangzhou for years! It is an impressive complex. It is saddening to think there are so few traditional houses like this left in Guangzhou. Entry ticket was not expensive. The architecture is impressive. The history and art on display are also great attractions. Very much worth it!	Written June 18, 2013	209 contributions	Mar 2013 • Business	Chen Clan Ancestral Hall-Folk Craft Museum	No.34 Enlong Li, Zhongshan 7th Road, Guangzhou 510150 China
Sputnikboy	https://www.tripadvisor.com/Profile/Sputnikboy	Trieste, Italy	Worth it	The Canton Tower is THE landmark of Guangzhou, therefore it's a can't miss sight in my opinion.Yes, it is kinda expensive and yes, there are looooooong queues, but the views over the Pearl River and the city offered, especially from the open air observation deck are not to be missed.I spent 210 yuans to go to the 111th floor observation deck, without the bubble tram or sky drop, because not only …	Written April 3, 2014	331 contributions	Feb 2014 • Solo	Canton Tower
Kaycee4Fun	https://www.tripadvisor.com/Profile/Kaycee4Fun	Ontario, Canada	Worth hiring a guide	Very interesting museum but may be difficult to understand the meaning behind the displays without hiring one of the guides they have available (including in English). Gift shops onsite fairly reasonably priced for a tourist spot.	Written September 6, 2017	48 contributions	May 2017 • Business	Sanyuan Palace of Guangzhou
Feimao	https://www.tripadvisor.com/Profile/Feimao	Hong Kong, China	Worth going	Due to its proximity to the metro station, it's worth going to see the detailed roof decoration and craftsmanship. However, it seems that shops are more that exhibition room in the Academy nowadays.	Written July 30, 2012	104 contributions	Jul 2012 • Friends	Chen Clan Ancestral Hall-Folk Craft Museum	No.34 Enlong Li, Zhongshan 7th Road, Guangzhou 510150 China
Christiane W	https://www.tripadvisor.com/Profile/198christianew	Thames, New Zealand	Worth for the views from top	The museum in Yuexiu Park gives a good summary of the development of Guangzhou. Nice little videos, though not much English. All in all not overly exiting, but I felt the view from the top balcony made the visit worthwhile.	Written April 2, 2018	30 contributions	Mar 2018	Guangzhou Museum	Yuexiu Hill, Guangzhou 510500 China
Janice M	https://www.tripadvisor.com/Profile/JaniceM492	New York City, NY	Worth for the money	The show was good! Value for the price you pay. Just have to go there early because there is not number for the seat!	Written May 8, 2013	51 contributions	Aug 2012 • Couples	Chimelong International Circus	Yingbin Road, Panyu District, Guangzhou 511430 China
Heidiliketravel	https://www.tripadvisor.com/Profile/Heidiliketravel	ALISO viejo	Worth few hours visit	Enjoyed the historical setup and the lighting in the park. Nice walk to cruise around the area and some shops if you are in the mood to bring back some cultural souvenirs.	Written March 18, 2014	51 contributions	Mar 2014 • Friends	Lychee Bay Scenic Area	Pantang Area, Liwan District, Guangzhou 510000 China
Rob D	https://www.tripadvisor.com/Profile/RobDavies69	Swansea County, UK	Worth every penny, and some.....	If you have the time and inclination to wander through a very beautiful garden - Do it.About an hour drive from Guangzhou central, this is a very special place. History, architecture, sculptures, art, religion, water features and flowers. You could easily walk 10km around this park and miss a lot of it.....!	Written September 22, 2018	21 contributions	Sep 2018 • Business	Panyu Lotus Hill Resort	Lianhuashan Town, Panyu District, Guangzhou 511400 China
Myke C	https://www.tripadvisor.com/Profile/MykeC166	Los Angeles, CA	Worth checking out on a lay over.	If you are in Guangzhou over night and need something to do for a bit, check this out. Not a lot of English speakers, and certainly not many authentic hand craft vendors. Don't expect a tourist stop... lot's of young people hanging out here. Some good satay, some decent street eats, but the shopping and such was pretty lack luster. Found a cool jerky shop which was worth visit... but all in all t…	Written March 13, 2016	137 contributions	Oct 2015 • Couples	Beijing Road Shopping District	Beijing Road, Guangzhou 510055 China
Dive1973	https://www.tripadvisor.com/Profile/DiveSDC	17 contributions	Worth an evening spend	Pretty enough. Lots of places to eat around. A river cruise is pleasant but not fabulous. Good for a lazy evening spend.	Written May 10, 2019		Apr 2019 • Business	Pearl River (Zhujiang)
H888	https://www.tripadvisor.com/Profile/888hamm	Hong Kong, China	Worth a wander. 30 to 40 mins	What you will find here is a nicely preserved quarter of old legation colonial era buildings. Vastly different to modern GZ. There are a few little shops dotted about, but this is not really intended as a shopping street. More of a place to stop in and imagine what GZ was like only 40 years ago! An easy way to get there is ask taxi to take you to the famous White Swan Hotel. A 1960s hulk of a pla…	Written April 11, 2016	517 contributions	Apr 2016 • Couples	Shamian Island
Annie Evett	https://www.tripadvisor.com/Profile/annieevett	Brisbane, Australia	Worth a Wander!	The ancestral home of the Chen Clan, once dedicated as a place for its young men to study for exams, after the cultural revolution, its purposes altered a number of times till it became a museum for folk art work.As with many older Chinese palaces and grand homes, it is built in strict symmetry with small halls, passages and outer buildings. It has been beautifully preserved with one if the main …	Written September 30, 2018	92 contributions	Sep 2018 • Family	Chen Clan Ancestral Hall-Folk Craft Museum	No.34 Enlong Li, Zhongshan 7th Road, Guangzhou 510150 China
Prabhudarshan1980	https://www.tripadvisor.com/Profile/Prabhudarshan1980	Sivakasi, India	Worth A Walk	Preferable time is evening. Shops are open till 10.00pm.There are many branches of the road. Don't miss those you will get good deals.	Written October 9, 2015	24 contributions	Sep 2015	Shangxiajiu Pedestrian Street	Up the 9th Road, Down the 9th Road, The 10th Road, Liwan District, Guangzhou 510010 China
PushExplore	https://www.tripadvisor.com/Profile/PushExplore	Singapore, Singapore	Worth a visit. Quite historic	The Sun Yat-Sen University is one of the most famous Universities in China. The campus is nice and quite lush green. Lots of trees and the building is quite historic. You can easily spend a few hours here admiring the architecture, if that pleases you or just visit to relax in its outdoor space.	Written August 20, 2018	4,772 contributions	Aug 2018 • Couples	Sun Yat-sen University	No.135 Xin'gang West Road, Haizhu District, Guangzhou 510275 China
holidaytragic	https://www.tripadvisor.com/Profile/holidaytragic	Glenunga, Australia	Worth a visit.	Interesting to see, attractive street with nice atmosphere and includes sections of old road under glass from ancient dynasties.	Written November 11, 2017	84 contributions	Nov 2017 • Couples	Beijing Road Shopping District	Beijing Road, Guangzhou 510055 China
Alf Jørgen G	https://www.tripadvisor.com/Profile/alfj_rgeng	Flatanger Municipality, Norway	Worth a visit.	The park is worth a visit. Beautiful Trees and flowers. Paths and ponds and bridges. The park is alive because of all the people using it for playing cards, games, ball, gymnastics, walking and running. Or just enjoying the peace and quiet in a budy crowded city. Lots of monuments in the park is well worth to take a look at.	Written June 6, 2015	6 contributions	May 2015 • Solo	Huanghuagang Park	No.79 Xianlie Road, Yuexiu District, Guangzhou 510115 China
Robye144	https://www.tripadvisor.com/Profile/Robye144	Rome, Italy	Worth a visit.	Worth a visit to this modern structure if you enjoy a walk to the area. Beautiful way to contain and display books. Looks very funcional too.	Written June 4, 2018	149 contributions	Jun 2018 • Business	Guangzhou Library	No.4 Zhujiang East Road Zhujiang New Town, Tianhe District, Guangzhou 510623 China
PAB64500	https://www.tripadvisor.com/Profile/PAB64500	31 contributions	Worth a visit, of of the time	Very nice small island, looks like the old concessions, a peacefull place. Don't forget also to visit the nearby fish market (north west side of the island)	Written January 7, 2018		Nov 2017 • Business	Shamian Island
Enjay71	https://www.tripadvisor.com/Profile/Enjay71	Seoul, South Korea	Worth a visit!	Amazing Taoist complex with several temples, so much to see. Definitely worth the trip! We went there with a mini bus from Guangzhou city center and combined it with a visit to the nearby Langtou Village.	Written May 12, 2019	62 contributions	Mar 2019 • Friends	The Yuen Yuen Taoist Temple of Guangdong	No.38 Yingbin Avenue, Huadu District, Guangzhou 510800 China
manjari11	https://www.tripadvisor.com/Profile/manjari11	Mumbai, India	Worth a visit!	Had a fun day at the park!! It is very well kept, clean with a lot of thrill rides. The 4D theatre was awesome. The lumberjack show and the Magic show were very entertaining. definitely recommend a full day at the park.	Written November 29, 2018	50 contributions	Nov 2018 • Family	Chimelong Paradise	Yingbin Road, Panyu District, Guangzhou 511430 China
ScambusterSZ	https://www.tripadvisor.com/Profile/ScambusterSZ	Sydney, Australia	Worth a visit to the old part of Guangzhou	Guanzhou was built as a trading city in the 1700's and the whole area was warehousing and trading stores to export Chinese products to the new world. The revamped QingPing market area still gives the feeling of the bygone era with bulk bales of everything being traded and packaged for shipping. These days they use masking tape and iPhones as their tools.There is more than one building, so you sho…	Written July 19, 2018	1,781 contributions	Jul 2018	Qingping Medicine Market	Huangsha Avenue, Liwan District, Guangzhou 510130 China
futsanglung	https://www.tripadvisor.com/Profile/futsanglung	Rotherham, UK	worth a visit on a rainy day	Not a bad place but it tries to fit too many diverse things under one roof so it does not do all things well, free entry but you need ID ( passport) to get in.	Written April 19, 2016	232 contributions	Apr 2016 • Business	Guangzhou Opera House
TJX05	https://www.tripadvisor.com/Profile/TJX05	Singapore, Singapore	Worth a visit in the city	Nicely restored buildings with nice art pieces. Entrance fee is just 10 CNY and free for age 18 and below.Good place for photography as well.	Written December 31, 2016	617 contributions	Dec 2016 • Family	Chen Clan Ancestral Hall-Folk Craft Museum	No.34 Enlong Li, Zhongshan 7th Road, Guangzhou 510150 China
Daniel T	https://www.tripadvisor.com/Profile/DanielT119	Subang Jaya, Malaysia	Worth a visit if you on your way to shamian island	Not very interesting place compare to tsukiji or Noryangjin. seafood price ok but careful will the seller	Written May 23, 2017	75 contributions	May 2017	Huangsha aquatic product trading Market
MannG	https://www.tripadvisor.com/Profile/MannG	San Jose, CA	Worth a visit if never seen a circus before	To reach the international circus you need to reach the hanxichimelong metro station (Exit E). There are buses of the circus that will take you to the circus free of cost. On a holiday the buses can be extremely crowded. We took a combined ticket of the zoo and international circus for three hundred ninety yuan. We went during spring festival time so there were three shows per day. The timings th…	Written February 10, 2012	52 contributions	Jan 2012 • Friends	Chimelong International Circus	Yingbin Road, Panyu District, Guangzhou 511430 China
anfienga	https://www.tripadvisor.com/Profile/anfienga	Rome, Italy	Worth a visit if in Guangzhou	If you're in Guangzhou and have already been in the Chen's Family house, then you should consider to visit this museum.It is not the biggest I've ever been, but gives you a good idea of the history of the region. I'm more and more convinced that we, in the western world, do not study enough Asian history nor know their culture. This museum is a little step in the direction of filling this lack.Hi…	Written September 3, 2014	411 contributions	Aug 2014 • Family	Guangzhou Museum	Yuexiu Hill, Guangzhou 510500 China
xWAHxBAHxFETx	https://www.tripadvisor.com/Profile/xWAHxBAHxFETx	Guangzhou, China	Worth a visit for sure.	Visited the Mueseum 25/11/2013, was pleasently suprised about how good this was. My friend and I entered with little to no expectation at all and found ourselves being asked to leave 5 1/2 hours later. The exhibits are very well laid out and many have both Cantonese and English translations. For a free museum I could not of asked for anything more than what we received and highly recommend visiti…	Written November 24, 2013	3 contributions	Nov 2013 • Friends	Guangdong Museum	No.2 Zhujiang East Road, Zhujiang New City, Tianhe District, Guangzhou 510110 China
SusaninPerth	https://www.tripadvisor.com/Profile/SusaninPerth	Perth, Australia	Worth a visit for shopping and/or local cultural immersion	Take a taxi to the top of Beijing Lu. If you dont speak Chinese, ask your hotel concierge to write the destination on a taxi card. Be prepared to bargain and take local cash. You will find clothing, bags, toys, watches, jewelery, novelties. Be discerning - you could end up taking home "stuff" that you do not need! It was amazing to see a overt police prescence that seemed to be quietly regulating…	Written February 10, 2013	96 contributions	Feb 2013 • Friends	Beijing Road Shopping District	Beijing Road, Guangzhou 510055 China
ArtBaron	https://www.tripadvisor.com/Profile/ArtBaron	Melbourne, Australia	Worth a visit but choose a non-smog day/time	I chose the 150yuan low level platform views. I was planning to get there at dusk and I considered there was only moderate smog. By the time I queued, purchased the ticket, queued, and got into the elevator it was past dusk. Oh well! And the queues were not too long either. I felt the view was clearer on the way up and once I got to the viewing platform (the lowest one) we were already into the s…	Written October 29, 2017	166 contributions	Oct 2017 • Solo	Canton Tower
Paul L	https://www.tripadvisor.com/Profile/504paull	Cambridge, UK	Worth a visit but a little overpriced.	A little overpriced but overall if you want to do some sightseeing this is a good stop. At night the tower is amazing and lots of little things going on outside. From the top the view is very cool and you can spend lots of time taking it in and relaxing. Personally I'm scared of heights but it was fun heading up to the top.	Written October 26, 2016	143 contributions	Oct 2016	Canton Tower
Tamir T	https://www.tripadvisor.com/Profile/312tamirt	London, UK	Worth a visit and can be combined in a day trip	Very large and modern library. Full of local people and few tourists. If you like books and massively big libraries than this one is definitely worth a visit during a day trip in Guangzhou.	Written May 31, 2018	148 contributions	Apr 2018 • Solo	Guangzhou Library	No.4 Zhujiang East Road Zhujiang New Town, Tianhe District, Guangzhou 510623 China
Jos K	https://www.tripadvisor.com/Profile/joka1951	Maaseik, Belgium	Worth a visit	?Not tast very special as a building or for the inside, not is worth a visit when in Guangzhou, certainly for the surroundings and the people around an desisting the Cathedral.	Written June 5, 2017	234 contributions	May 2017 • Friends	Sacred Heart Cathedral	Yide Road, Guangzhou 510120 China
SleekVoyageur	https://www.tripadvisor.com/Profile/SleekVoyageur	205 contributions	Worth a visit	A big zoo! Nice safari park where visitors could get quite close to wild animals. Even better if we were to rent a car and do a self-drive inside the safari section. With that perhaps we could spend more time and had more stops with nice pictures. The park was also very spacious with nice layouts. Plenty of clean toilets around. Free wifi facility everywhere was a bonus especially for tourists. G…	Written June 29, 2017		Jun 2017 • Family	Chimelong Safari Park	Dashi street, Panyu District M, Guangzhou 511430 China
Wilson L	https://www.tripadvisor.com/Profile/WilsonLin	Coquitlam, Canada	Worth a visit	Definitely a spot worth going to. Lots of nice art-sy shops and galleries, and it's always expanding. I've been here a year before and I can definitely say there is more each time I come back. There are western food restaurants, Chinese food, and places to just have a drink. The galleries I think change every few months so there is always more, and just a very good place to take pictures and walk…	Written June 25, 2013	2,842 contributions	Jun 2013 • Solo	Redtory
blairkk25	https://www.tripadvisor.com/Profile/blairkk25	New Jersey	Worth A Visit	I worked in Guangzhou for four weeks in October and November 2016. The Nanyue King Museum is worth a visit and very interesting. You can cover Guangxiao Temple, Temple of the Six Banyan Trees, Dr. Sun Yatsen Memorial Hall and the Nanyue King Museum by walking during a 3-4 hour visit to the old part of Guangzhou. The museum is full of artifacts and very interesting. Many Chinese museums have coins…	Written December 19, 2016	2,474 contributions	Oct 2016 • Solo	Museum of the Western Han Dynasty Mausoleum of the Nanyue King	No.867 Jiefang North Road, Yuexiu District, Guangzhou 510030 China
WSY11	https://www.tripadvisor.com/Profile/WSY11	Singapore, Singapore	Worth a visit	I would recommend to visit the monument together with Sun Yat Sen Monument and the Guangzhou Museum as they are within walking distance of each other, The monument is housed in a soothing park & we can see GZ view from the park.The second floor of the memorial hall shows how the building Wass contstructed and its drainage system. Pretty impressive .	Written September 4, 2019	77 contributions	Aug 2019	Dr. Sun Yat-sen's Memorial Hall	No.259 Dongfeng Middle Road, Yuexiu District, Guangzhou 510030 China
TWP64	https://www.tripadvisor.com/Profile/TWP64	London, UK	worth a visit	I'd previously been here about 15 years ago, and unsurprisingly, nothing much has changed. It's certainly worth a visit, but you probably don't need to allow more than an hour or so. The big decision is whether to get a guide or not. If you don't, then you are basically wandering around a little unsure of what you're looking at or the significance. If you do, you risk being talked to death and gi…	Written March 3, 2014	397 contributions	Feb 2014 • Couples	Chen Clan Ancestral Hall-Folk Craft Museum	No.34 Enlong Li, Zhongshan 7th Road, Guangzhou 510150 China
tombillinge	https://www.tripadvisor.com/Profile/tombillinge	Trumbull, CT	Worth a visit	If you are interested in Lingnan crfts, then this is well worth a visit. The building is incredible and the fact that the Communists turned it into a museum is what saved it from the Cultural Revolution. The real shame is that it was the ancestral hall of a large local clan, but the hall that once held the ancestor spirit tablets now has only barren shelves. If you visit a Tang Clan hall in Hong …	Written August 9, 2015	1,196 contributions	Aug 2015 • Solo	Chen Clan Ancestral Hall-Folk Craft Museum	No.34 Enlong Li, Zhongshan 7th Road, Guangzhou 510150 China
Fran1234	https://www.tripadvisor.com/Profile/Franstela	Shanghai Region, China	Worth a visit	If you have time and have already been to the most famous spots of Guangzhou, so try to visit this park. They have some traditional architecture there with some souvenirs shops and if you ike to exercise, u can do it there.	Written May 30, 2016	80 contributions	Mar 2016 • Friends	Lychee Bay Scenic Area	Pantang Area, Liwan District, Guangzhou 510000 China
anjaliadvani19	https://www.tripadvisor.com/Profile/anjaliadvani19	Kaiping, China	Worth a visit	If you love animals, you will love this place. The ticket is very cheap. Have a few hours in hand for a complete visit or just take the buggy service available for covering the entire zoo. The pandas are kept inside during summers. :-(	Written July 29, 2015	52 contributions	Jun 2015	Guangzhou Zoo	No. 120 Xianlie Middle Road, Yuexiu District, Guangzhou 510030 China
TBY	https://www.tripadvisor.com/Profile/tanbysg	Singapore	Worth a visit	Learn the origins of skilled craftmans and their works. Wood carvings, Brick carvings, "cut & paste" of porcelain decorations.....	Written December 27, 2011	279 contributions	Dec 2011 • Couples	Chen Clan Ancestral Hall-Folk Craft Museum	No.34 Enlong Li, Zhongshan 7th Road, Guangzhou 510150 China
Rosalyn Y	https://www.tripadvisor.com/Profile/EagerEyes	Cam.Sur	worth a visit	Loved the exhibits. Only drawback to this place is that the exhibit halls are not air-conditioned so it tends to get very hot. The facade of the building is stunning with the roof having sculptures depicting folk story/dramas.	Written August 6, 2014	20 contributions	Jul 2014 • Friends	Chen Clan Ancestral Hall-Folk Craft Museum	No.34 Enlong Li, Zhongshan 7th Road, Guangzhou 510150 China
YeahM0n13	https://www.tripadvisor.com/Profile/YeahM0n13	Toronto, Canada	Worth a visit	New center of Canton. Got up to the tower there for bird eye view of the city. As a native Cantonese who left some 20 years ago, I could appreciate much better how much have beet changed in the last 30 years.	Written January 30, 2016	36 contributions	Aug 2015	Canton Tower
InnaYYZ	https://www.tripadvisor.com/Profile/InnaYYZ	Toronto, Canada	Worth a visit	Nice displays of people as they worked through their daily lives centuries ago. I liked the porceilan decorative pieces on buildings. Many of the buildings seem to be modern day replicas, at least on the outside.	Written August 19, 2019	1,489 contributions	Aug 2019	Historic Site of Ancient Whampoa Anchorage
Ahnoo	https://www.tripadvisor.com/Profile/Ahnoo	Singapore	Worth a visit	Park is free but need rmb10 to enter building. 18 years n below free but pls bring along passport as I was ask to show. Go on a weekend as there will be orchestra rehearsal n can listen in with no cost too!	Written January 1, 2020	98 contributions	Jan 2020 • Family	Dr. Sun Yat-sen's Memorial Hall	No.259 Dongfeng Middle Road, Yuexiu District, Guangzhou 510030 China
Oshipseju	https://www.tripadvisor.com/Profile/M1388VWoshipseju	16 contributions	Worth a visit	Seems a lot of Chinese cities have these areas with colonial / western architecture. Compared to what you'd find in, say, Shanghai, this one is a smaller but also much more relaxed and peaceful. Worth an afternoon stroll.	Written August 30, 2018		Aug 2018 • Solo	Shamian Island
sara2828	https://www.tripadvisor.com/Profile/sara2828	Jerusalem	Worth a visit	Shamian Island is definitely worth a visit. It is easy to get to on the Metro. The European style buildings are restored or in the process. There is an interesting art gallery and the artist's studio is also worth taking a peek at. We enjoyed walking along the main boulevard, full of trees and gardens, and interesting bronze statues. The brides and grooms that come to take pictures are also an in…	Written November 14, 2013	15 contributions	Oct 2013 • Couples	Shamian Island
HahnTravels	https://www.tripadvisor.com/Profile/HahnTravels	Liverpool, Australia	Worth a visit	Shops, restaurants and plenty of tall, fancy buildings. Great for a stroll and to people watch. I prefer the older areas myself but this is a monument to the growth in this province. Did find a nice soup dumpling place here too called Shang Yi Long. Worth a visit!	Written May 4, 2015	1,066 contributions	Apr 2015 • Family	Zhujiang New Town	Xiancun Road, Liwan District, Guangzhou 510000 China
Shirlee	https://www.tripadvisor.com/Profile/shirleeh2015	Lake Macquarie, NSW, Australia	Worth a visit	So many books and people actually reading. Very busy when we visited. Ultra modern and loved that books can be sterilized before borrowing.	Written January 21, 2019	66 contributions	Jan 2019 • Business	Guangzhou Library	No.4 Zhujiang East Road Zhujiang New Town, Tianhe District, Guangzhou 510623 China
llo2016	https://www.tripadvisor.com/Profile/llo2016	San Francisco, CA	Worth a visit	The park has been in operation for more than a decade and maintains an extremely popular place to visit. This is one of the very few places you can see a panda family, the rare golden hair monkeys and the twin kuola bears up closed. The self drive safari is a unique experience to take good photos of the 1000+ wild animals in the park.	Written March 23, 2017	39 contributions	Nov 2016 • Business	Chimelong Safari Park	Dashi street, Panyu District M, Guangzhou 511430 China
Travelbug0082	https://www.tripadvisor.com/Profile/travelbug0082	Singapore, Singapore	Worth a visit	The weather was very warm and we were glad we made the visit despite the heat. The old house was sprawling with beautiful wood carvings and garden, certain rooms were turned into exhibition halls where you can learn how the Cantonese families used to live.	Written June 24, 2017	4,092 contributions	Jun 2017 • Friends	Chen Clan Ancestral Hall-Folk Craft Museum	No.34 Enlong Li, Zhongshan 7th Road, Guangzhou 510150 China
girltvl	https://www.tripadvisor.com/Profile/girltvl	Townville, SC	Worth a visit	There were exhibits of ivory carving, paintings and other Chinese arts. It was well worth the few hours we spent going through each of the exhibits. Entry fee very inexpensive. Easy to get to from Metro Line 1 Chen Clan academy exit D. We were very happy that we did visit this site.	Written December 30, 2012	152 contributions	Dec 2012 • Friends	Chen Clan Ancestral Hall-Folk Craft Museum	No.34 Enlong Li, Zhongshan 7th Road, Guangzhou 510150 China
Jo T	https://www.tripadvisor.com/Profile/JoT159	Ashton-under-Lyne, UK	Worth a visit	This place is worth a visit just to experience the shear size of the space! You wonder how so many can operate in one area?! A fun guessing game though to identify what some of the dried goods are?!	Written September 11, 2017	259 contributions	Sep 2017 • Couples	Qingping Medicine Market	Huangsha Avenue, Liwan District, Guangzhou 510130 China
Angie_travel888	https://www.tripadvisor.com/Profile/Angie_travel888	Western Australia, Australia	Worth a visit	This tower is the 3 rd largest of its kind in the world. The technique is a first and it is well worth a visit. Even though it was July holidays it was not busy so there were no queues. Slightly expensive, however it was my birthday so I received a 200 RMB discount on my entry and chair drop ride. Could do with a little more explanation, however there was plenty of English there. Great views from…	Written July 24, 2015	122 contributions	Jul 2015 • Couples	Canton Tower
sunny9518	https://www.tripadvisor.com/Profile/sunny9518	23 contributions	worth a visit	this zoo is abusolutely the biggest one in China. my girl have visited this park twice and hope to be there again. we took nearly 1 hour to line to the park train. the good routain is suggested to start from the north gate, to the safari section first, then walked the rest area. the newly opend panda resturant is very good.	Written February 7, 2014		Feb 2014 • Family	Chimelong Safari Park	Dashi street, Panyu District M, Guangzhou 511430 China
Tamara C	https://www.tripadvisor.com/Profile/113tamarac	12 contributions	Worth a visit	Tourist attraction for sure - but my kids had seen pictures of the Canton Tower, wanted to visit and haven't stopped talking about it! has been a major art piece since! Husband and I enjoyed as well. Didn't do the bubble cars, but didn't really need to. On a clear day I think they would be amazing. Don't bother eating here.	Written April 9, 2016		Mar 2016 • Family	Canton Tower
Granma_13	https://www.tripadvisor.com/Profile/Granma_13	Nelson, New Zealand	Worth a visit	Try and pick a clear day and you will be rewarded with amazing views. Pay the extra and go on the bubble tram or 'the drop' if you dare. Post a postcard from the highest post office in the world. A popular venue for wedding photographs, some beautiful brides were up there too with their wedding parties.	Written July 16, 2017	48 contributions	Jul 2017	Canton Tower
Susan S	https://www.tripadvisor.com/Profile/430SusanS430	Noosa Heads, Australia	Worth a visit	Visited this memorial hall during our visit recently to Guangzhou. Beautiful grounds and a wonderful building. Take the time and visit. An interesting history lesson a small entrance fee is required.	Written May 21, 2019	856 contributions	May 2019 • Business	Dr. Sun Yat-sen's Memorial Hall	No.259 Dongfeng Middle Road, Yuexiu District, Guangzhou 510030 China
VidPamsKris	https://www.tripadvisor.com/Profile/rathkrishna	Bhubaneswar, India	Worth a visit	We visited Chimelong safari during our Guangzhou trip and were not disappointed. There are 4 highlights...safari on wheels, 4D animation panda story, Panda triplets and cable car. The safari on wheels is the best where you get to sit on an open toy train type vehicle and can see animals all around you who roam in the open. Those with personal cars can take their cars and stop by where ever they l…	Written October 30, 2018	321 contributions	Oct 2018 • Friends	Chimelong Safari Park	Dashi street, Panyu District M, Guangzhou 511430 China
David L	https://www.tripadvisor.com/Profile/Davemleckie	Aviemore, UK	Worth a visit	We visited the canton tower with my family and work colleagues and it is well worth a visit but it can get very busy at times, especially when the light show starts around 19:30 ( this is actually best viewed from outside in the surrounding area rather than in the tower itself) We visited one of the restaurants within the tower and although the views are spectacular it does not compensate for the…	Written February 10, 2017	88 contributions	Jul 2016 • Family	Canton Tower
Matt D	https://www.tripadvisor.com/Profile/MattyD828	Sugar Grove, NC	Worth a visit	Well worth a visit. Plan for at least one and a half hours to tour if you are a more casual museum observer (going through most rooms and reading a little along the way). Most of the exhibits on the eastern Han dynasty, which are in the main building, are not in English. If you are interested in anything in these rooms I would recommend getting the audio guide. The exhibit on the Nan Yue King Mau…	Written June 1, 2016	140 contributions	Jun 2016 • Friends	Museum of the Western Han Dynasty Mausoleum of the Nanyue King	No.867 Jiefang North Road, Yuexiu District, Guangzhou 510030 China
Clairey_world	https://www.tripadvisor.com/Profile/Clairey_world	Lexington, KY	Worth a try if you have short trip	We walked around and it was not hot as lots of trees in the park. The food is not that good though. We got to visit the triplet panda too. First time experience. pretty good.	Written July 18, 2015	284 contributions	Nov 2014 • Couples	Chimelong Safari Park	Dashi street, Panyu District M, Guangzhou 511430 China
drk2cmp	https://www.tripadvisor.com/Profile/drk2cmp	Astoria, NY	Worth a trip, avoid the tour groups	Well curated displays, with adequate English signage. You can tell which artifacts the tour guides highlight because the glass cases are no longer clear from all the hands and faces pressing against it. Be sure to check out the collection of ceramic pillows.	Written October 6, 2015	1 contribution	Oct 2015 • Solo	Museum of the Western Han Dynasty Mausoleum of the Nanyue King	No.867 Jiefang North Road, Yuexiu District, Guangzhou 510030 China
HandOfGuido	https://www.tripadvisor.com/Profile/HandOfGuido	Guangzhou, China	Worth a trip once	One of the top five tallest tower structures in the world, the Canton tower is good for a one time visit. Make sure you go on a non-cloudy day!	Written January 26, 2016	137 contributions	Apr 2015 • Business	Canton Tower
VICTEETH	https://www.tripadvisor.com/Profile/VICTEETH	Melbourne, Australia	Worth a trip on the ferry even during the day	Did not get around to do this at night..would have been more enjoyable, cooler and a better backdrop.However it gives you a taste of the buildings both commercial and residential that have spawned since "the reins" were loosened Our trip ended at Canton tower..very imposing and impressive..that should be visited. The trip takes about half an hour and is not expensive even in "1st class".	Written July 24, 2017	99 contributions	Jul 2017 • Couples	Pearl River (Zhujiang)
EdsYu	https://www.tripadvisor.com/Profile/EdsYu	Manila, Philippines	Worth a trip	As Guangzhou is a business district and you have to go out of Guangdong if you want nature/historical places sightseeing, Canton Tower is one of the must go places inside the city. Very accessible as it is right at the Canton Tower metro station. The tower is situated right beside Pearl River, and the riverbank here is a jogging path for many. Did not go up anymore as I read a lot of reviews that…	Written April 13, 2017	44 contributions	Apr 2017 • Solo	Canton Tower
Sarah Abd Rahim	https://www.tripadvisor.com/Profile/SarahAbdRahim	Kuala Lumpur, Malaysia	Worth a stroll	I love old architecture hence I decided to pay Shamian Island a visit. The island itself is well kept and clean. But I was a little disappointed with the buildings. Not many have been restored well. And the colour selections for those that have been somewhat restored are dull and mismatched. There aren't any activities on the island but is a Starbucks, Subway there and a couple of local run cafes…	Written December 28, 2015	58 contributions	Jul 2015 • Business	Shamian Island
Michelle B	https://www.tripadvisor.com/Profile/michellebA2349TC	Seattle, WA	Worth a stop...	Fascinating to see how a wealthy family lived in Guangzhou in the not too distant past. Incredible craftsmanship in the building decorations.	Written June 25, 2015	18 contributions	Apr 2015 • Family	Chen Clan Ancestral Hall-Folk Craft Museum	No.34 Enlong Li, Zhongshan 7th Road, Guangzhou 510150 China
RoadWarrier99999	https://www.tripadvisor.com/Profile/RoadWarrier99999	Isle of Palms, SC	Worth a stop in Guangzhou	Especially if you're read the Jame Clavell books, visiting Shamian is like stepping back in time. It's the island where the European traders were allowed to build their trading warehouses before the establishment of Hong Kong. Today, it's a quiet area of old Georgian buildings and a few shops. Generally well maintained and certainly worth a visit. Stop at Lucy's for lunch or a drink, outdoors if …	Written December 9, 2012	476 contributions	Dec 2012 • Family	Shamian Island
bunchajustines	https://www.tripadvisor.com/Profile/bunchajustines	Afton, VA	Worth a stop	Very unique art work here, which you can enjoy watching them do while you wait. If you have a lot of Chinese calligraphy that you want done they can deliver to your local hotel. Some stuff: chat stamps, tapestries, and hand/finger painted scenery.	Written May 28, 2017	292 contributions	May 2017 • Family	Chen Clan Ancestral Hall-Folk Craft Museum	No.34 Enlong Li, Zhongshan 7th Road, Guangzhou 510150 China
ryanteo	https://www.tripadvisor.com/Profile/ryanteo	Guangzhou, China	Worth a short visit when in Beijing Road	This ancient temple is more than 1000 years. It is located within well-known commercial area of Beijing Road. At its main entrance, visitors are greeted with a laughing Buddha. The original main temple houses 3 big Buddhas made of brass with 6m high and weigh 10 tons. A popular place for locals to perform prayers. There is a newly built hall behind the main hall with prayer sessions going on ever…	Written October 2, 2016	7,796 contributions	Oct 2016 • Couples	Dafo Temple
mtjpoon	https://www.tripadvisor.com/Profile/mtjpoon	Melbourne, Australia	Worth a short visit	A brief stay can let you back to the historical founding of this great city. A palace and the burial place of the Southern State Empire some 2000 years ago can be visited at the same time.	Written May 31, 2015	38 contributions	Mar 2015 • Couples	Yuexiu Mountain	No. 960 Jiefang North Road, Yuexiu District, Guangzhou 510000 China
Blabbott	https://www.tripadvisor.com/Profile/Blabbott	Aurora, IL	Worth a short stroll if you are nearby	Some guide books (Lonely Planet) rank this as one of the top things to do in GZ. I would have to disagree. While it is a nice walk through tree-lined streets glancing at stately western architecture, there isn't much to do here. The guide books were right about the many groups here doing photo shoots, but the most interesting activity was browsing high end Chinese products sold in the fine shops …	Written November 23, 2018	707 contributions	Nov 2018 • Couples	Shamian Island
springboard	https://www.tripadvisor.com/Profile/springboard	London, UK	Worth a quick stroll but better as a base	A quiet area of Guanghzhou with cool, tree-lined streets away from the bustle. There are a couple of parks here and just over the bridge you can reach the old markets and wander up to the bright neon of the main shopping street. Shamian Island itself wouldnt take more than thirty minutes to explore - but it was easy to get to on the MTR (just head to Cultural Park and then five minutes walk) and …	Written May 28, 2014	24 contributions	May 2014 • Friends	Shamian Island
Steven N	https://www.tripadvisor.com/Profile/479stevenn	Auckland, New Zealand	Worth a looksee if you are in the area	The whole area is worth a look see, for the most part it is a welcome break from the hustle & bustle of the city	Written January 24, 2017	142 contributions	Jan 2017 • Family	Yuexiu Mountain	No. 960 Jiefang North Road, Yuexiu District, Guangzhou 510000 China
requedieu	https://www.tripadvisor.com/Profile/requedieu	Paris, France	Worth a look-see if a history fan	The Academy boasts an impressive listing of 20th Century Chinese leaders, both Republican and Communist. The history of this place is a quick study in the similarities of both as well as the future differences. A visit is recommended for history enthusiasts as others will be bored.	Written June 21, 2016	187 contributions	Jun 2016 • Solo	The Former Site of Whampoa Military Academy	Changzhou Island, Huangpu District, Guangzhou 510715 China
lwindon	https://www.tripadvisor.com/Profile/lwindon	Surfers Paradise, Australia	Worth a look!	The tower is a good experience. It offers lots of variety for all ages from just viewing right through to scary death drops! We did the 'bubble tram' and that gives a 360 degree view without being scared to death! Only problem with the whole thing ... Smog and pollution! The view was very limited! According to the locals, it's always like that!	Written January 19, 2013	37 contributions	Jan 2013 • Couples	Canton Tower
bladdamasta	https://www.tripadvisor.com/Profile/bladdamasta	Manly, Australia	Worth a look - good old style Chinese auditorium	Nice park, decent old building (being renovated) and a good statue. Not far from Yuexiu Park and worth the short walk.	Written May 17, 2013	873 contributions	Apr 2013 • Solo	Dr. Sun Yat-sen's Memorial Hall	No.259 Dongfeng Middle Road, Yuexiu District, Guangzhou 510030 China
AcbMei	https://www.tripadvisor.com/Profile/AcbMei	Canterbury, UK	Worth a look	It's near to the Yuexiu park metro station and the Nanyue tomb museum. Set in a pretty little park with a few things to see. The museum is in the old city walls of old Guangzhou. The infromation is good and in English. And its only 10 rmb	Written November 12, 2013	139 contributions	Nov 2013 • Couples	Guangzhou Museum	Yuexiu Hill, Guangzhou 510500 China
TravelBugGecko	https://www.tripadvisor.com/Profile/TravelBugGecko	Vancouver, Canada	Worth a look	Some nice old buildings to look at. Good view of the river. Great for an afternoon stroll. Would have stopped for a drink if we had more time.	Written October 4, 2014	76 contributions	Oct 2014 • Couples	Shamian Island
Sarah Abd Rahim	https://www.tripadvisor.com/Profile/SarahAbdRahim	Kuala Lumpur, Malaysia	Worth a half day trip	If you're someone who enjoys traveling back in time, then I definitely recommend popping by the Huangpu Ancient Village. You'll feel like you've been thrown back in time into a sleepy village. There are brown signages within the village to point you to the attractions; mostly clan houses, temples and historical homes. But be careful because there are many tiny back lanes and you could end up walk…	Written June 15, 2016	58 contributions	Jun 2016 • Couples	Historic Site of Ancient Whampoa Anchorage
Matt T	https://www.tripadvisor.com/Profile/29mattt	Jiangmen, China	worth a few hours visit	Not unearthed until the mid 1970's this museum is built on location where the tomb was found during a construction project. this part of Guangdong was not incorporated into the Han dynasty and was its own independent kingdom. There is an enormous variety of jade artifacts there, the crown jewel is the emperor's burial costume. Over 2,000 domino sized rectangular jade pieces sewn together by silk …	Written March 4, 2018	13 contributions	Aug 2017	Museum of the Western Han Dynasty Mausoleum of the Nanyue King	No.867 Jiefang North Road, Yuexiu District, Guangzhou 510030 China
barisobel42	https://www.tripadvisor.com/Profile/barisobel42	Brisbane, Australia	Worth a day out, but only for energetic people	Only for the fit; amazing walks and steps and steps and steps (we gave up counting at 1000). Fascinating area, locals doing Tai chi, dancing etc., fashion statements everywhere. Nice peaceful; parklands, artists, music in some areas, several good eating places, for snacks. Also known as Five goat mountain.Depending on where you're staying it's an easy walk from Sun Yat Sen memorial	Written September 27, 2015	73 contributions	Sep 2015 • Couples	Yuexiu Mountain	No. 960 Jiefang North Road, Yuexiu District, Guangzhou 510000 China
Sajjad hosseini	https://www.tripadvisor.com/Profile/saji2007	Zahedan, Iran	worst the price	this is beautiful tower and you can see great view of the city but worst the price.¥200+ for entry and not valuable	Written May 19, 2016	19 contributions	Jun 2015 • Solo	Canton Tower
OnlyOil T	https://www.tripadvisor.com/Profile/onlyoilt	3 contributions	Worst taxi fake money	First I went there by taxiI want to tell everyone that do not come to guangzhou. The taxi told us that we gave him fake banknote actually he wants 100y banknote from me so that he can give me50 fake banknote.And here in this shopping center you cannot buy 1 piece or two you have to buy things here at least 10 pieces	Written May 19, 2019		May 2019 • Business	Onelink International Plaza
jennifer a	https://www.tripadvisor.com/Profile/A5839SMjennifera	Guangzhou, China	Worst site ever!	I saw a blonde Chinese server spitting into a customer's drink then serving it to the customer. I couldn't believe I saw it happen! I don't know why she did it but I'll never visit that place again!	Written October 3, 2015	3 contributions	Apr 2015 • Couples	Revolucion Cocktail Guangzhou
Abhishek	https://www.tripadvisor.com/Profile/abhi4011	Ahmedabad, India	Worst experience in lifetime	I went there with friends but the manager asked for order before getting in, we told them we will give order but manager told he will give 5 minutes to order. The manager was rude and experience was worst. Not recommended at all	Written May 17, 2018	1 contribution	May 2018 • Friends	Kama Club
Rohit A	https://www.tripadvisor.com/Profile/rohitkhushbu	China	Worst experience I had ever had for first time	Who is a customer? The one who gives you business. The one who gives to the opportunity to make money. But you’re the one who think you can run the pub without the customer. Your entire club is empty today and you think you’re the best. The manager in this club is so rude. They don’t respect customers. They are racist. They treat customer likes animals. They even humiliated my Chinese friends. My…	Written November 29, 2018	4 contributions	Nov 2018 • Friends	Revolucion Cocktail Guangzhou
jo3schmo3	https://www.tripadvisor.com/Profile/jo3schmo3	Guangzhou	Worst attraction in Guangzhou	It is difficult to believe that any of the positive reviews are from normal people. It costs 60 RMB to enter a place that is simply a crowded, outdoor shopping mall selling nothing you can't buy in other places in Guangzhou. There is a stage show with some young people jumping around like chickens, the standard South China attraction, and definitely not worth the price of admission to the park.Av…	Written November 3, 2013	1 contribution	May 2013 • Family	Lingnan Impression Park	Waihuan West Road, University City, Panyu District, Guangzhou 510006 China
Karmaexplorer	https://www.tripadvisor.com/Profile/Karmaexplorer	Melbourne, Australia	Worse than my expectation	I didn't expect so much from Redstory. But this is a prominent tourist attraction in Guangzhou and it is a few metro stations away from the hotel where I stayed, I decided to give it the benefit of the doubt. How do you get there by public transportation? Take the metro and get off at Yuan Cun. Once you get out of the station, you could either walk or take the local mini bus to get there. One-way…	Written July 13, 2017	754 contributions	Jul 2017 • Friends	Redtory
beahandesigns	https://www.tripadvisor.com/Profile/beahandesigns	Mosman Park, Australia	Worlds highest revolving restaurant	Night veiw great, veiw looking back at tower more spectacular . Buffet style international selection was pleasant . Not easy to see the veiw from restaurant better from upper deck. A must do in Guangzhou	Written April 18, 2015	14 contributions	Apr 2015 • Friends	Canton Tower
SmitaNiteshAgarwal	https://www.tripadvisor.com/Profile/SmitaNiteshAgarwal	India	worldclass	highly recommended , excellent performances , very well dress ups . they throw soft toys in between which excite kids a lot . animal performances are awesome	Written December 20, 2015	54 contributions	Dec 2015	Chimelong International Circus	Yingbin Road, Panyu District, Guangzhou 511430 China
KodoDrummer	https://www.tripadvisor.com/Profile/KodoDrummer	Yekaterinburg, Russia	World’s greatest showcase of products	The Canton Fair Complex, spread across Guangzhou, is the World’s largest showcase for displaying the latest and best goods produced. The complex is well organized, to enable visitors to quickly find the vendors and products they seek. Beware, that the huge influx of Canton Fair attendees has caused most hotel rates to increase by two to three times.	Written April 16, 2019	64,030 contributions	Apr 2019 • Business	Canton Fair Complex
nicolaanthony	https://www.tripadvisor.com/Profile/nicolaanthony	Panyu	World perfomances!! Wish it would last longer	Been twice. The performances will be enjoyed by all age groups and the acts are seamless so the tempo is always upbeat. You need to be alert as they use the whole arena to their advantage.	Written December 19, 2011	14 contributions		Chimelong International Circus	Yingbin Road, Panyu District, Guangzhou 511430 China
PecimuthuG	https://www.tripadvisor.com/Profile/PecimuthuG	Sungai Petani, Malaysia	World for Ladies Dress	Here you can buy different type of ladies dresses for wholesale and retails. It's really huge place with many floors.	Written January 31, 2017	38 contributions	Apr 2016	Baima Garment Market
Houslak	https://www.tripadvisor.com/Profile/Houslak	Macau, China	World class ZOO	We completely love Chimelong park Guangzhou. This was our third visit and probably the best. The main reason was lack of people. Fortunately we have chosen the right time (weekdays before Christmas). The new cable car, safari train, private cars or just walking around will give you enough opportunities to explore all animals and plants from different angles.	Written January 6, 2019	103 contributions	Dec 2018 • Family	Chimelong Safari Park	Dashi street, Panyu District M, Guangzhou 511430 China
Warwick R	https://www.tripadvisor.com/Profile/WarwickR884	Foshan, China	World Class Show!	Been a couple of times as I live near the Chimelong Park Complex. First place I think of to go when friends and family visit. When I first had the chance to go here I was reserved as many places lack attention to detail in China. Chimelong Circus really can rival others around the world.	Written February 12, 2013	2 contributions	Aug 2012	Chimelong International Circus	Yingbin Road, Panyu District, Guangzhou 511430 China
zenyTaguig	https://www.tripadvisor.com/Profile/zenyTaguig	Taguig	World Class Show!	Very impressive and amazing! Performers are world class indeed! From the beginning to end, especially their performance on air and with the animals. They get to involve audience which is very entertaining. Recommend the VIP seats for a more comfortable view of the show. Would love to be back again and bring along friends and family as well.	Written March 20, 2016	143 contributions	Feb 2016 • Business	Chimelong International Circus	Yingbin Road, Panyu District, Guangzhou 511430 China
Soi P	https://www.tripadvisor.com/Profile/soicp	Evansville, IN	World Class Science Museum	Brand new building with edgy design. Loved the dinosaur exhibit which could be viewed from several levels. Their gem, mineral, and plant collections were amazing.	Written October 13, 2013	64 contributions	Nov 2012 • Friends	Guangdong Museum	No.2 Zhujiang East Road, Zhujiang New City, Tianhe District, Guangzhou 510110 China
King55Serangoon	https://www.tripadvisor.com/Profile/King55Serangoon	Singapore, Singapore	World Class Safari	We visited the park on a week day and it was not crowded. Price for entry is RMB 150 per adult, with children below 1.2 m and elderly persons above 60 being charged at RMB 80. There are wheelchair, pram etc for rental at RMB20 but you need to put a RMB 500 deposit. What impressed me at the park is the number of animals they have - it was awesome to see so many tigers, pandas and giraffes etc in a…	Written March 16, 2010	128 contributions		Chimelong Safari Park	Dashi street, Panyu District M, Guangzhou 511430 China
dor914	https://www.tripadvisor.com/Profile/dor914	London	World class performance ...	The circus performance is definitely the beat I've ever seen. It was a full one and a half hour performance. Tickets aren't cheap at rmb 250 per person especially there wasn't much once inside besides the circus!Food and drink was expensive though quality wasn't bad. Limited choices though. A tip for choosing the seating - best is in zone c and d in the middle section. you'll be able to see the p…	Written April 6, 2012	11 contributions		Chimelong International Circus	Yingbin Road, Panyu District, Guangzhou 511430 China
Kher Foo L	https://www.tripadvisor.com/Profile/kherfool	Shanghai, China	World Class Performance	A non stop performance which astonished you with one after another surprises.The clowns, the autobatic performers, animals, dance girls all performed magnificiently well.Well Done. Encourage folks to come and watch the show.	Written October 2, 2014	96 contributions	Sep 2014 • Family	Chimelong International Circus	Yingbin Road, Panyu District, Guangzhou 511430 China
melimevi	https://www.tripadvisor.com/Profile/melimevi	Bogota, Colombia	World class opera house	Went recently for the Phanthom of the Opera function. Loved it.It would be nice if they had more functions in English	Written November 29, 2015	48 contributions	Sep 2015 • Friends	Guangzhou Opera House
Warwick R	https://www.tripadvisor.com/Profile/WarwickR884	Foshan, China	World Class Fun Park!	Been a couple of times as I live near to this fun park. First place I think of to go when friends and family visit. When I first had the chance to go here I was reserved as many places lack attention to detail in China. Chimelong really can rival others around the world.	Written February 12, 2013	2 contributions	Jul 2012	Chimelong Paradise	Yingbin Road, Panyu District, Guangzhou 511430 China
IndyTrustLawyer	https://www.tripadvisor.com/Profile/IndyTrustLawyer	Indianapolis, IN	World Class Circus Experience	If you have kids, you must go. If you don't have kids, borrow some. If you can't find any, go anyway. WOW.Don't bother paying extra for the "VIP Seating." Not worth it. Just go early enough to choose good seats nearby, with a good view of the stage. Not really a bad seat in the house.	Written October 19, 2014	37 contributions	Aug 2014 • Family	Chimelong International Circus	Yingbin Road, Panyu District, Guangzhou 511430 China
Herry T	https://www.tripadvisor.com/Profile/793herryt	Surabaya, Indonesia	World class attraction in Guangzhou	Arrive at Hanxichanglong station exit E, walk 300 meter to find the waiting bay for the free shuttle bus. There is a signage in english. The Chimelong complex is huge. It takes 25 minutes from the bus terminal to the circus are. To this point, none of the staff nor the bus driver speak english. As we came on weekday, no queue at the ticketing counter. Fortunately, the staff inside speak some engl…	Written July 9, 2018	36 contributions	Jul 2018 • Family	Chimelong International Circus	Yingbin Road, Panyu District, Guangzhou 511430 China
Charles C	https://www.tripadvisor.com/Profile/CharlesC317	Cebu City, Philippines	World class	We have been to waterparks in Florida and the newly open Legoland waterpark in Malaysia. I must say the Chimelong Waterpark is as good as the other waterparks. Definitely worth a visit if you love waterparks. You get a VIP pass if you stay in the Chimelong hotel.	Written April 5, 2015	59 contributions	Apr 2015 • Family	Chimelong Water Park	Yingbin Road, Fanyu District, Guangzhou 511468 China
angie70kl	https://www.tripadvisor.com/Profile/angie70kl	KL	World Class	We were expecting some Chinese acrobats here and there but were surprised by the whole theme of the circus. It was definitely world class with a great storyline. The show went on straight for 90 minutes and we were mesmerized by each show. Never a dull moment for us adults and kids. Definite a worthwhile visit for all ages!	Written December 6, 2011	1 contribution	Dec 2011	Chimelong International Circus	Yingbin Road, Panyu District, Guangzhou 511430 China
Chinafanatic	https://www.tripadvisor.com/Profile/Chinafanatic	Manila, Philippines	World class	Xiangjiang Zoo is a world class zoo! It is a great place to bring your children because aside from the zoo, it has nice playgrounds with rides that will amuse the children when they get tired of watching animals. The animals are very healthy and are given tender loving care. Comfort rooms are clean and well-maintained. Food and souvenirs sold inside are reasonably-priced. A hotel nearby (Chimelon…	Written February 23, 2010	25 contributions		Chimelong Safari Park	Dashi street, Panyu District M, Guangzhou 511430 China
mr.soetanto	https://www.tripadvisor.com/Profile/soetantoa	Jakarta, Indonesia	WORLD BEST EXPO VENUE, ITS WELL PREPARED!!!	One of the world biggest expo venue, with all the access and amenities supplied. Everything is big in this venue, major fast food joint, cafes, banks, everything you name it.Suggest to always use your hotel shuttle bus, the drop of and pick-up point is a stroll away. Much better than waiting inline for taxis. Taxis are mostly available near opening and closing hours, less taxis during midday (lon…	Written April 17, 2016	36 contributions	Apr 2016	Canton Fair Complex
Laksri J	https://www.tripadvisor.com/Profile/laksrij	Beijing, China	Workout for body and mind	This is a good place to have a visit. We went up by foot and came down in a cable car. You can see the whole city from the top. Lot of restaurants even Mc. Fresh air and cool breeze but sweaty due to high humidity in summer	Written July 20, 2014	17 contributions	Jul 2014 • Friends	Moxing Summit Baiyun Mountain	Baiyun Mountain, Baiyun District, Guangzhou 510420 China
wgalicaya	https://www.tripadvisor.com/Profile/wgalicaya	Cebu City, Philippines	Work climbing on top!	Got to see the five ram statue on top of the park. it's so big a park, walked and climbed a far but worth it. a very good instagrammable pic on top! Love the scenes!	Written July 17, 2018	119 contributions	Oct 2017 • Friends	Yuexiu Park
pontifex79	https://www.tripadvisor.com/Profile/pontifex79	ph	Wonderful.	Guangzhou's equivalent of Granville (YVR) or Senado square (Macau) and but with acacia trees and less people/traffic. I don't understand why this place isn't famous/known...Cons:1.) The island is dead at night - the only restaurants open after 21:00 are Starbucks and a riverside restaurant. At that time, only 2 or three souvenir shops are open. One of these occupied three floors of an old mansion…	Written May 16, 2012	235 contributions	Jun 2011 • Solo	Shamian Island
George-pandis	https://www.tripadvisor.com/Profile/George-pandis	Athens, Greece	Wonderful, really worth visiting	The island is full of old buildings and nice streets. I loved it and I had the chance to see the old city a little bit. Once in the island, you forget guangzhou, the huge megacity with all the skyscrapers and endless highways. If you visit guangzhou I consider this definitely a must-see.	Written August 10, 2016	65 contributions	Aug 2016 • Couples	Shamian Island
WildPlum3	https://www.tripadvisor.com/Profile/WildPlum3	Eureka Springs, AR	Wonderful, natural habitats	My family enjoyed an afternoon exploring the zoo. We took the subway two stops from our hotel and there it was. The zoo was much larger inside then it appeared. The habitats for most animals were some of the nicest I've seen anywhere. Very clean and beautiful flora throughout.They had a little petting zoo for the children and it was sad to see a very sweet, but very dirty dog chained up in the pe…	Written March 4, 2015	80 contributions	Apr 2014 • Family	Guangzhou Zoo	No. 120 Xianlie Middle Road, Yuexiu District, Guangzhou 510030 China
Hany Lai	https://www.tripadvisor.com/Profile/hanymomo	Surabaya, Indonesia	wonderful, but dont take a wrong route	The place is wonderfull, you can see the Guangzhou town. Its nice to go there in the morning as the air fresh. But be careful dont take a wrong route as I did. There are 2 route, you need to walk far away by stairs step by step (avoid this). And the others way with cable car up and down. I did a wrong route so, we spend 3-4 hours walking along the stairs.very very tired.... there are many food/dr…	Written December 26, 2014	27 contributions	Jun 2014 • Family	Baiyun Mountain	Xinshi Town, Baiyun District, Guangzhou 510440 China
Kuhn	https://www.tripadvisor.com/Profile/kuhnh2015	Addis Abeba, Ethiopia	Wonderful Yuexiu Park with Zhen-hai Tower.	It is located in the center of Guangzhou City and you can enjoy visiting Zhen-hai Tower which has museum in 4 different levels. You can see the beautiful city from the top. Then proceed to Five Rams Stone Sculpture. Many visitors crowded in the park, but the place is well kept and clean.	Written January 4, 2019	155 contributions	Jan 2019 • Couples	Yuexiu Park
Ed S	https://www.tripadvisor.com/Profile/729eds	Michigan	Wonderful walk	One of my favorite places in Guangzhou, good at day time and better at night. Lots of cheap shops lots of people lots of fun. Highly recommended	Written October 29, 2016	502 contributions	Oct 2016 • Business	Beijing Road Shopping District	Beijing Road, Guangzhou 510055 China
PushExplore	https://www.tripadvisor.com/Profile/PushExplore	Singapore, Singapore	Wonderful Visit	The visit to the gorgeous Guangdong Science Center is always such a fun experience for us. Had a nice relaxed time exploring this beautiful building once again.	Written September 2, 2019	4,772 contributions	Jul 2019	Guangdong Science Center	No.168 Xiliu Road, College Town, Panyu District, Guangzhou 510006 China
Greg W	https://www.tripadvisor.com/Profile/gwil41735	Upper Mt Gravatt, Australia	Wonderful views if it's clear.	There is quite a bit to do in the tower. You have several viewing levels inside the tower and they are blacked out at night so you can see quite well. Don't go if it's cloudy as the tower is quite hi and you can be either in it or over the top of it and not see anything. Pay the extra and go to the top. You can ride the bubble cars around a rail on the outside of the tower. They have glass floors…	Written June 30, 2014	14 contributions	Sep 2013 • Friends	Canton Tower
Rainer D	https://www.tripadvisor.com/Profile/939rainerd	Salt Lake City, UT	Wonderful View of Guangzhou	This is the best view of Guangzhou from anywhere in the city day or night if weather conditions are right. You will be able to pick out landmarks in relationship to the other parts of the city. I recommend it for every visitor to the city.	Written May 19, 2015	17 contributions	Mar 2015 • Couples	Canton Tower
chaitanya varma M	https://www.tripadvisor.com/Profile/findvarma	Bangalore, Karnataka, India	Wonderful View	The building is a giant 100 floor which gives panoramic views of the pearl river and the guangzhou tower. At night the building is brilliantly lit and wonderful to see.	Written December 28, 2014	32 contributions	Nov 2014 • Family	IFC (Guangzhou International Finance Centre)	No.5 Zhujiang West Road, Zhujiang New Town, Guangzhou 510623 China
charles h	https://www.tripadvisor.com/Profile/U7208UIcharlesh	Sydney, Australia	Wonderful view	We did the bubble tram ride and definitely worth the money. View is amazing (surprise, surprise). Crowd was a bit daunting and online booking required a wechat account.	Written July 8, 2019	62 contributions	Jul 2019 • Family	Canton Tower
Nahid S	https://www.tripadvisor.com/Profile/Nahid14S	Dhaka City, Bangladesh	Wonderful trip to Guangzhou	It is really wonderful to visit such a nice place. Very calm and peaceful place to walk or relaxing under the trees. School children also passing through the road very silently. This is the first time I’ve found a classic looking Starbucks! It is completely different from the other chains. Wedding photo shoots are happening there. Good place for photographers. There is a shop where you will get d…	Written April 23, 2018	50 contributions	Mar 2018 • Family	Shamian Island
ice-bjorn	https://www.tripadvisor.com/Profile/ice-bjorn	New Haven, CT	Wonderful treaty port in Guangzhou	Thought threatened to be overrun by commercial venues, this is wonderful area to stroll around. Old historic buildings, contrasting the steel and concrete jungle that is Guangzhou.	Written January 21, 2015	146 contributions	Jan 2015 • Solo	Shamian Island
DTM79	https://www.tripadvisor.com/Profile/DTM79	26 contributions	Wonderful time	The park is huge, we spent 6 hours and had to leave as all the attraction close at 5.30pm, even if the park closes at 6.30. At the entrance, check the hours of the shows. Start with the south entrance, dont miss the shows, go for the safari on wheels, the panda village, the koala village, it was awesome. So many animals, asian forest, africa savanna, birds, primates, dinosaurs... The show are all…	Written May 2, 2017		May 2017 • Family	Chimelong Safari Park	Dashi street, Panyu District M, Guangzhou 511430 China
Marc C	https://www.tripadvisor.com/Profile/marcstevenc	Quezon City, Philippines	Wonderful Theme park	We like the accessibility as it is accessible by subway and a 5 minute walk to the South Entrance. There are a lot of rides from extreme rides to kiddie rides. The extreme rides are great, the line is short, maybe due to weekday visit. The rides were also clean not like other theme park which are smelly. We would like to try to water park during hotter days.	Written January 15, 2020	89 contributions	Dec 2019	Chimelong Paradise	Yingbin Road, Panyu District, Guangzhou 511430 China
Yelena M	https://www.tripadvisor.com/Profile/811yelenam	Toronto, Canada	Wonderful stay in China	Wonderful place! Very convenient with the guide maps around the island. Historical reviews and mix with the modern world. The trees impressed me greatly. Enjoyed every minute being there and walking long ways around the place.	Written August 10, 2018	87 contributions	Jul 2018 • Business	Shamian Island
MetalRabbit	https://www.tripadvisor.com/Profile/MetalRabbit	Lakeland, FL	Wonderful spot to see history of Guangzhou	Great old building that with walkways and interesting exhibits--it's a "must-see" place in Guangzhou.	Written March 1, 2012	54 contributions	Feb 2012 • Friends	Chen Clan Ancestral Hall-Folk Craft Museum	No.34 Enlong Li, Zhongshan 7th Road, Guangzhou 510150 China
jo1769	https://www.tripadvisor.com/Profile/jo1769	Greater Melbourne, Australia	Wonderful spot in Guangzhou	We stayed for ten nights in a hotel over the road from the park and we spent time there every day recharging our batteries after the business in the city. We enjoyed it all-the large pendulum ride was a hit with my teenagers at only 20 yuan a ride. We also had fun on the motor boats you can hire on the lake. It was great to walk through the park to the Sun yat sen memorial hall and monument.	Written December 29, 2013	38 contributions	Dec 2013 • Family	Yuexiu Mountain	No. 960 Jiefang North Road, Yuexiu District, Guangzhou 510000 China
purple-lallang	https://www.tripadvisor.com/Profile/purple-lallang	Singapore, Singapore	Wonderful show - not to be missed	We enjoyed this show very much. Do arrive early as it's free seating for the cheapest sector tickets. We took the free shuttle bus from the metro station to the circus venue. The pre show entertainment starts at 7 pm. A very enjoyable show not to be missed. Bought our tickets thru klook with easy redemption at the admission tkt counters.	Written November 4, 2019	298 contributions	Nov 2019 • Couples	Chimelong International Circus	Yingbin Road, Panyu District, Guangzhou 511430 China
Anish S	https://www.tripadvisor.com/Profile/AnishS347	India	Wonderful shopping, great prices, loved it	Superb experience at Beijing Lu / Beijing Road in Guangzhou. They have one of the best shopping streets ever seen. You can call this a mini Times Square or a mini Oxford street.. there is shopping on your right and left, some great brands, some affordable and some expensive.. would always visit Beijing Lu on every trip and visit of mine to Guangzhou because I am a big shopaholic!!	Written November 29, 2016	124 contributions	Oct 2016 • Business	Beijing Road Shopping District	Beijing Road, Guangzhou 510055 China
frank7169	https://www.tripadvisor.com/Profile/frank7169	Guangzhou, China	wonderful sculpture of city symbole	I was told that Guangzhou has a nickname called the city of 5 goats. But I really could not find a live goat in the city. After visiting Yuexiu park and the 5-ram statue, I got the interesting information of the legend of 5 goats. It looks wonderful. In the park, i found many old local people play Taiji boxing in the morning. They felt very relaxed and happy. They are enjoying their life.	Written February 4, 2016	1 contribution	Sep 2015	Yuexiu Mountain	No. 960 Jiefang North Road, Yuexiu District, Guangzhou 510000 China
Santorin3	https://www.tripadvisor.com/Profile/Santorin3	Guangzhou, China	Wonderful RC Cathedral	Wonderful old building -- made of stone and built by the French over a hundred years ago. A smaller, near-replica of Notre Dame in Paris. Recently renovated: the new stained-glass windows are lovely; and the chandeliers impressive and uplifting, esp. when viewed from the pews. Huge congregations on Sundays, with the English Language Mass scheduled for 3 pm or so, and Cantonese and Mandarin servic…	Written January 22, 2012	481 contributions	Jan 2012 • Friends	Sacred Heart Cathedral	Yide Road, Guangzhou 510120 China
ken m	https://www.tripadvisor.com/Profile/kenmN5730DN	Dublin, Ireland	Wonderful public library!	The architecture from the outside is amazing, it resembles staggering, cascading books, the environment created inside is superb, spacious and modern with a futuristic feel. Excellent collection of books (8th floor for international). A must see!!!	Written September 25, 2018	72 contributions	Sep 2018 • Solo	Guangzhou Library	No.4 Zhujiang East Road Zhujiang New Town, Tianhe District, Guangzhou 510623 China
Barbara R	https://www.tripadvisor.com/Profile/barbararZ444AT	Macon, GA	Wonderful place!	What a beautiful park with lots of historical sites to see. Even on a very warm day like today, the shade of the trees helped keep us cooler. Be prepared for lots of stairs! Everything worth seeing involves a few stairs.	Written April 29, 2019	160 contributions	Apr 2019 • Couples	Yuexiu Mountain	No. 960 Jiefang North Road, Yuexiu District, Guangzhou 510000 China
Mohammed_AL-Johani	https://www.tripadvisor.com/Profile/Mohammed_AL-Johani	Saudi Arabia	Wonderful Place you visit	The tower Managment well organized, nice city view at 455M heigh, good cafe' at top, indoor view with resealable price fees at 433M 150¥ but not much to do inside, pay extra more you can enjoy the top outdoor view and sky drop for 228¥, you add another 150¥ and enjoy the bubble Tram, ticket little expansive if want to enjoy your time there 398¥.	Written January 13, 2016	8 contributions	Jan 2016 • Family	Canton Tower
T S	https://www.tripadvisor.com/Profile/TS696	Jupiter, FL	Wonderful Place to Take a Walk	We walked along the waterfront and really enjoyed the day. Many statues are placed around the island with great architecture from days gone by. Several stores around to buy snacks.	Written December 3, 2017	1,037 contributions	Dec 2017 • Couples	Shamian Island
maureen g	https://www.tripadvisor.com/Profile/hanalei2014	Fort Lauderdale, FL	Wonderful place for children	I went on a very hot day and there were lots of children in the pools and water-play areas having a wonderful time. An interesting feature there are lovely swimming areas where children can catch goldfish which they then take home in lovely boxes.	Written August 18, 2011	238 contributions	Aug 2011 • Couples	Baomo Scenery	Zini Village, Shawan Town, Fanyu District, Guangzhou 511487 China
LoobylooTamworth	https://www.tripadvisor.com/Profile/LoobylooTamworth	Toowoomba, Australia	Wonderful Place & a must see for first timers to Guangzhou	We had no idea what to expect and were absolutely mesmerised by the wonderful changing lights on the buildings and structures. It was great to see so many families with young children enjoying the lights. Im more of a county girl at heart but even so I was hooked seeing all the lights. Better than any Christmas display!	Written September 9, 2015	229 contributions	Sep 2015 • Couples	Huacheng Square	South of Huangpu Avenue Zhujiang New Town metro exit, CBD of Zhujiang New Town, Guangzhou 510630 China
LoobylooTamworth	https://www.tripadvisor.com/Profile/LoobylooTamworth	Toowoomba, Australia	Wonderful Place & a must see for first timers to Guangzhou	We really enjoyed the folk art here. The craftsmanship is amazing - simply breathtaking. I particularily enjoyed looking at the embroidery and ivory carving. There is plenty to see and it is well laid out. I Highly recommend it.	Written September 9, 2015	229 contributions	Sep 2015 • Couples	Chen Clan Ancestral Hall-Folk Craft Museum	No.34 Enlong Li, Zhongshan 7th Road, Guangzhou 510150 China
shanta816	https://www.tripadvisor.com/Profile/shanta816	Kunming, China	wonderful place	It is a great place to visit. It has rich history and scenic beauty. I went there in a pleasant afternoon and had Asr prayer. The architecture of the main prayer hall and the minaret is wonderful.The place is calm and quite. It is 10 minutes walk from subway station. entrance is free.	Written September 30, 2014	98 contributions	Sep 2014 • Friends	Huaisheng Mosque	No.55 Guangta Road, Guangzhou 510180 China
mohammad b	https://www.tripadvisor.com/Profile/mohammadb73	Tehran, Iran	Wonderful Place	The location was very nice place and take full time a day for visiting. i was there in may 2015 and the weather was rainy.	Written June 8, 2015	1 contribution	May 2015 • Solo	Panyu Lotus Hill Resort	Lianhuashan Town, Panyu District, Guangzhou 511400 China
Sapir T	https://www.tripadvisor.com/Profile/321sapirt	172 contributions	Wonderful place	The park is great for walking, running, or just roaming quietly or sitting and reading a book on a sunny day. the flowers and the water are very nice and it's very interesting to walk around the park.	Written April 9, 2017		Oct 2016	Guangzhou City People's Park	Fuqian Road, Yuexiu District, Guangzhou 510030 China
PushExplore	https://www.tripadvisor.com/Profile/PushExplore	Singapore, Singapore	Wonderful Place	The visit to the Dongshan Lake Park was a wonderful relaxing experience. Given the amount of dining we have been doing lately, a visit to the park was well worth it. Crisp winter weather, warm sunshine. Perfect outing.	Written March 18, 2019	4,772 contributions	Feb 2019 • Solo	Dongshan Lake Park
PushExplore	https://www.tripadvisor.com/Profile/PushExplore	Singapore, Singapore	Wonderful Place	We live in the ZNT area and absolutely love it. Lots of nice residential buildings, cafe's, bars and restaurants.	Written March 1, 2020	4,772 contributions	Jan 2020	Zhujiang New Town	Xiancun Road, Liwan District, Guangzhou 510000 China
GlennieB469	https://www.tripadvisor.com/Profile/GlennieB469	Melbourne, Australia	Wonderful Personal Tour	Some friends and I wanted to see this attraction after see it from a river cruise the night before. We took a taxi to the Opera House and were pleasantly suprised the tour was significantly less than what we had thought. The staff were so friendly and although there was no structured tour on the day, a staff member took it upon herself to give us a tour, free of charge. It was a great display of …	Written November 14, 2015	169 contributions	Oct 2015 • Friends	Guangzhou Opera House
SETraveler5786	https://www.tripadvisor.com/Profile/SETraveler5786	Port Saint Lucie, FL	Wonderful Park a Must See if you love Panda's	The Drive through Safari was great. It was a very HOT day when we were there but all animals were out and able to be seen. The grounds were well maintained. Food at the cafeteria was just OK Had difficult time finding a place to sit and eat as it was so crowded	Written April 11, 2017	39 contributions	Jul 2016 • Friends	Chimelong Safari Park	Dashi street, Panyu District M, Guangzhou 511430 China
Jules	https://www.tripadvisor.com/Profile/iamjuliejules	5 contributions	Wonderful Park	Had the chance to visit this huge park. I totally loved the beard, pandas, wolves, snakes among many other animals. This is an amazing place to go with or without children.	Written January 20, 2017		Jan 2017	Chimelong Safari Park	Dashi street, Panyu District M, Guangzhou 511430 China
ismail o	https://www.tripadvisor.com/Profile/ismailo7	Guangzhou, China	wonderful park	looks like a real forest, with high insects sounds in some parts ( it was aroun 6 o clock). River is wonderful too	Written June 26, 2012	2 contributions	Jun 2012	Yuexiu Mountain	No. 960 Jiefang North Road, Yuexiu District, Guangzhou 510000 China
531759969	https://www.tripadvisor.com/Profile/531759969	Macao, Portugal	Wonderful Park	The wildlife park facilities inside is better, this let me feel very comfortable. South gate is the main gate of the zoo, here's a tip, it is better to go to the north by train, and then from the north gate has been playing to the south gate, because the animal show most concentrated in the south gate, at noon and it is time to start acting, and this arrangement is not turning back.First visit to…	Written November 23, 2016	14 contributions	Nov 2016 • Friends	Chimelong Safari Park	Dashi street, Panyu District M, Guangzhou 511430 China
KT_BOY	https://www.tripadvisor.com/Profile/KT_BOY	Kuala Lumpur, Malaysia	Wonderful night cruise	The night cruise along the river was the highlight of my trip to Guangzhou. The changing colour of the Canton Tower is so beautiful. Definitely do the night cruise if you have the choice to choose between the day or night ones. Somehow the cityscape was not as magical when visites during the day as compared to taking in the night scene during a night cruise.	Written November 14, 2014	554 contributions		Pearl River (Zhujiang)
Dinar Hanifah	https://www.tripadvisor.com/Profile/dinarhanifah	Halmahera, Indonesia	Wonderful night	With the expensive price to entrance the tower, its worth it enough. You can see the whole city from this tower and the cruise trip really amazing. I recommend to go here if you have enough money, but if not, just go to another places that cost less :p	Written December 8, 2017	29 contributions	Nov 2017 • Friends	Canton Tower
abdallah mehdi	https://www.tripadvisor.com/Profile/abdallahmehdi1	Beirut, Lebanon	Wonderful mountain	Such a place I recommend strongly to be visited, very nice , wonderful nature, romantic atmosphere, I really enjoyed very much , weather was during April very moderate , don't hesitate and visit it .	Written April 27, 2017	114 contributions	Apr 2017 • Business	Baiyun Mountain	Xinshi Town, Baiyun District, Guangzhou 510440 China
Kingfisher Tours Sri Lanka	https://www.tripadvisor.com/Profile/trips_srilanka	Colombo, Sri Lanka	Wonderful Mosqeu	I Have travelled so many countries and worshipped at many mosques but this seems a bit different and awesome ,Prayed the special Friday prayer here on my bussiness visit and i was a bit late but on time to pray!The mosqeu was fully packed where i got to see so many nationalities in one place and the structure of mosque was very nice where i see like in many movies. The mosque was very intresting …	Written May 3, 2019	195 contributions	Feb 2019 • Business	Huaisheng Mosque	No.55 Guangta Road, Guangzhou 510180 China
hkcw	https://www.tripadvisor.com/Profile/hkcw	Hong Kong, China	Wonderful living historical village	Went to visit this historical town with my family over the Lunar New Year holiday and surprisingly it was very good! Try to avoid the main street when you first go into the old town, it is very commercialised and not too interesting. Take some time to go into the back streets where the real historical buildings are. What I liked: - The architecture is amazing. Because of the humidity of the area,…	Written February 2, 2014	210 contributions	Feb 2014 • Family	Shawan Aancient Town of Panyu	Shawan Cultural Center, Daxiangyong Road, Fanyu District, Guangzhou 514000 China
ShannaChu	https://www.tripadvisor.com/Profile/ShannaChu	Guangzhou, China	Wonderful landmark	Great church, people are super nice. They have Cantonese, Mandarin Chinese, English, Korean and some other languages mass. Class for kids, couple class, African mass with dance and song... As a Catholic, I am so happy to live nearby for 30 years. I'm now living in Eastern Europe but cannot find a catholic church like that. It's such a happy and warm place. Yide road is wholesale market, so please…	Written October 18, 2014	37 contributions	Nov 2013 • Couples	Sacred Heart Cathedral	Yide Road, Guangzhou 510120 China
Francesco Z	https://www.tripadvisor.com/Profile/726francescoz	Latina, Italy	Wonderful icon of the city	I've not been on top but just down looking at it.During the night is plenty of changing colour lights.Amazing icon of the city visible all over.Near it there is also nice view of river and skyview	Written July 22, 2018	905 contributions	Oct 2017 • Business	Canton Tower
TanishaJA	https://www.tripadvisor.com/Profile/TanishaJA	Blue Mountains National Park, Australia	Wonderful human talent, get rid of animals	This was absolutely amazing, we came quite late but still got seats up the back and had an amazing view. The talent of these people are absolutely amazing I could watch the motorbikes all day. The only thing I didn't like were the animals, Bears, Lions, Tigers, These are not animals to be in circuses, and I couldn't applaud at any time an animal was the main act.	Written June 19, 2014	14 contributions	Jul 2013 • Family	Chimelong International Circus	Yingbin Road, Panyu District, Guangzhou 511430 China
Footprints4666	https://www.tripadvisor.com/Profile/Footprints4666	New Mexico, USA	Wonderful hike	I was in Guangzhou March 2004. The weather there at that time was very mild and around 70F temperature every day. I went with a female friend whom I met that lived in Guangzhou to White Cloud Mountain. The hike was very easy with paved paths through much of it. I wore shorts and the slight moisture at the time added to a nice "cool" feeling while hiking. At the "top," there are some scenic views …	Written December 22, 2004	1 contribution		Baiyun Mountain	Xinshi Town, Baiyun District, Guangzhou 510440 China
Sian B	https://www.tripadvisor.com/Profile/Gypsygirlforever	Tortola	Wonderful for all ages . Cant be missed	This was a truly amazing night . We did not get VIP seats , really not needed for extra price . We sat right next to the stage ( where it said your feet may get a little slashed , a friend was worried about his new blue suade shoes , but we did not get splashed) . We saw everything , if that is possible ! There is so much going on and not a break in the excitment . The animals looked like they we…	Written April 12, 2012	111 contributions	Apr 2012 • Family	Chimelong International Circus	Yingbin Road, Panyu District, Guangzhou 511430 China
Junko M	https://www.tripadvisor.com/Profile/junkom645	Los Angeles, CA	Wonderful feat of technology and architecture!	A must in GZ. I would place this as #1 destination in GZ. We visited the tower around 5:30 and spent about two hours there including the bubble tram ride at the top. The ticket was less than ~$45 (US) per person which included the tram ride. I thoroughly enjoyed the 360 view of the beautiful GZ city and its night view.	Written February 17, 2017	33 contributions	Feb 2017 • Couples	Canton Tower
Momtravelwithtoddler	https://www.tripadvisor.com/Profile/Momtravelwithtoddler	Singapore	Wonderful experience. Great performances and MANY animals !! Just beware of the TAXI may charge you exhorbitant $$	MUST GO! especially with kids .. We went after the Chimelong Safari which is another MUST DO if you have young children. Amazed with the number of animals. Just be careful with the taxi. Do check $ and they don't turn on their meters.There are many "black" taxi around (which belong to the Fanyu district), but may charge cheaper if you bargain.Instead we took the regular taxi, and in the end , we …	Written December 5, 2012	246 contributions	Oct 2012 • Family	Chimelong International Circus	Yingbin Road, Panyu District, Guangzhou 511430 China
M B	https://www.tripadvisor.com/Profile/bomjanm	Budhanilkantha, Nepal	Wonderful experience	I absolutely loved this place. Loved the pandas and the white tigers. It's great what they do to engage the people by engaging the animals every half hour or so. This was the highlight. Of course it's a captivity but the efforts to make it "natural" was alright. I was traveling solo but man, was the place crowded. Overall a great experience, except the restaurants only served Chinese- they had so…	Written June 13, 2016	35 contributions	Jun 2016 • Solo	Chimelong Safari Park	Dashi street, Panyu District M, Guangzhou 511430 China
gopalav	https://www.tripadvisor.com/Profile/gopalav	Mumbai	Wonderful experience	I first visited this place 2 years ago and liked it. They have so many acrobatic performances with lighting and firework displays that you get lost in wonder. I again visited this place with my 3 year old son and after almost a year he still remembers the circus. He saw so many animals - lions, flamingos, elephants, monkeys, horses,.. he is awed.	Written November 2, 2014	156 contributions	Dec 2013 • Business	Chimelong International Circus	Yingbin Road, Panyu District, Guangzhou 511430 China
mhmuh4	https://www.tripadvisor.com/Profile/mhmuh4	Malaysia	Wonderful escape from the city...	Great, laidback area of the city. Filled with beautiful avenues and amazing buildings with Colonial Era style architecture. A picture perfect scene at every corner.. Plus point - extremely accessible by the Metro!	Written December 13, 2015	488 contributions	Dec 2015 • Solo	Shamian Island
T0bybb	https://www.tripadvisor.com/Profile/T0bybb	Burnie, Australia	Wonderful display of culture.	I enjoyed our time at Chen Clan.Being a builder I was in total awe at the intricate detail that had gone into the building as well as the many displays.The lady at the gift shop spoke fluent English which made our purchases easy with the knowledge of history of what we were buying.	Written April 15, 2019	48 contributions	Apr 2019 • Couples	Chen Clan Ancestral Hall-Folk Craft Museum	No.34 Enlong Li, Zhongshan 7th Road, Guangzhou 510150 China
Roddy P	https://www.tripadvisor.com/Profile/RoddyPayne	Johannesburg, South Africa	Wonderful design	Worth a visit as part of a general walk around Zhuijang New Town. I had a walk around the structure as I am not sure, unless there is an event on that you can go inside. There looks to be a really active program so check out what you could see when you are in Guangzhou.	Written March 26, 2018	822 contributions	Mar 2018 • Solo	Guangzhou Opera House
deborahtellis	https://www.tripadvisor.com/Profile/deborahtellis	Bengaluru, India	Wonderful Day Trip	So lovely to experience the past of Guangzhou. Lovely to be on the river and walk the streets.Starbucks is well positioned Lots of brides having photo shoots - sweet. Check out their shoes!	Written May 21, 2015	31 contributions	Jun 2014 • Friends	Shamian Island
inasianow	https://www.tripadvisor.com/Profile/inasianow	casa	Wonderful day out of the city	I visited the zoo with a couple of friends for a day trip out of Guangzhou, I was a little apprehensive and didn't know what to expect, but I have to say, I was overall surprised and had a terrific experience! The zoo is about 30-40 minutes by metro outside of Guangzhou in the Panyu district. Along with the zoo there is a waterpark and amusement park, which we did not go to as it was winter and w…	Written January 26, 2013	254 contributions	Jan 2013 • Solo	Chimelong Safari Park	Dashi street, Panyu District M, Guangzhou 511430 China
hallieb	https://www.tripadvisor.com/Profile/hallieb	Gilroy, CA	Wonderful Colonial Atmosphere	Even during a late afternoon rainstorm, strolling through the leafy quiet streets of Shamian Island was interesting and picturesque. I found some great cheap souvenirs to bring home and enjoyed the wonderful Colonial architecture and quiet parks.	Written October 26, 2012	20 contributions	Sep 2012 • Family	Shamian Island
qsin	https://www.tripadvisor.com/Profile/qsin	Orlando, FL	Wonderful city in China, all the fashion and food will keep you there forever!	I just came back from Guangzhou , China 2 weeks ago. I had lots of fun. It is very close to Hong Kong, China, by train is around 2 hours. However, everything in Guangzhou is cheaper than Hong Kong, even though these both city have all most the same stuff. So i highly recommend this place for whoever wants to go to China.	Written October 9, 2010	2 contributions		Guangzhou Zoo	No. 120 Xianlie Middle Road, Yuexiu District, Guangzhou 510030 China
expat84	https://www.tripadvisor.com/Profile/expat84	Arizona	Wonderful Circus!	We visited here in 2010 and again in 2015 and really enjoyed it. The performances, the clowns, the animals -- all was first rate and highly entertaining. It's a perfect venue for families, plus there's a nice restaurant next door and all kinds of souvenir shops. The acts do not change, so we'll not be going back again. But for first time attendees, it's a fantastic experience, a must do!	Written November 11, 2015	37 contributions	Mar 2015 • Friends	Chimelong International Circus	Yingbin Road, Panyu District, Guangzhou 511430 China
Coralie8	https://www.tripadvisor.com/Profile/Coralie8	Singapore, Singapore	Wonderful circus	After reading the reviews here, I was expecting a lot and I was not disappointed. We enjoyed it and was amazed at the animals involved in the circus show. The parade of the performers was unexpected but appreciated. Young or old, this is a circus for everyone. Wonderful!	Written December 4, 2012	20 contributions		Chimelong International Circus	Yingbin Road, Panyu District, Guangzhou 511430 China
Maylis C	https://www.tripadvisor.com/Profile/MaylisC16	98 contributions	Wonderful campus	As a former student, I enjoyed the campus a lot and can say it is really enjoyable for either a walk of jogging. However, due to several ponds around the campus, mosquitoes are largely present.	Written January 6, 2018		Jul 2017 • Couples	Sun Yat-sen University	No.135 Xin'gang West Road, Haizhu District, Guangzhou 510275 China
hitomi k	https://www.tripadvisor.com/Profile/hi2mik	Guangzhou, China	Wonderful but Dangerous!	I went to the circus when I was 11 years old. It was a new circus then. The shows were such wonderful that I still remember. But it is so dangerous because a young Russian actress fell down from the horse and hurt seriously! However, it is very wonderful.	Written June 23, 2012	8 contributions	Jul 2011 • Family	Chimelong International Circus	Yingbin Road, Panyu District, Guangzhou 511430 China
AWolfe_65	https://www.tripadvisor.com/Profile/AWolfe_65	Loughborough, UK	Wonderful atmosphere	Lovely to walk around this area admiring the buildings. Quite a peaceful area to visit. Spent a while in a little shop sampling local teas before deciding which one to buy!	Written November 12, 2016	23 contributions	Nov 2016 • Friends	Shamian Island
loreyg	https://www.tripadvisor.com/Profile/loreyg	Tampa, FL	Wonderful artisan collection	Very easy to get to from the Subway, 10 RMB to get in, make sure to bring your passport if you are a foreigner. As like anywhere stay away from visiting it on weekends as their are many tourist. A wonderful place to go to see the local traditional arts and crafts scene.	Written July 8, 2015	143 contributions	Feb 2015 • Couples	Chen Clan Ancestral Hall-Folk Craft Museum	No.34 Enlong Li, Zhongshan 7th Road, Guangzhou 510150 China
Nannysuef	https://www.tripadvisor.com/Profile/Nannysuef	189 contributions	Wonderful architecture	Designed by Zaha Hadid, this is worth a visit. In fact, we went to Guangzhou just to see it. The surprise is that there is a new library and museum right across the "mall," which are also of great interest.	Written June 27, 2012		May 2012 • Friends	Guangzhou Opera House
Julie W	https://www.tripadvisor.com/Profile/386JulieW	Guangzhou, Guangdong, China	Wonderful animals. Need to emphasize education and animal husbandry.	The Safari Park has a wonderful collection of animals. The enclosures are mostly well designed, clean and not too depressing. However, the park's focus is clearly on entertainment, not on education. When the tram drives through the safari and stops in front of an enclosure, there is someone whose job it is to throw food at the animals so that they rear up and vocalize. I found this extremely dist…	Written December 31, 2012	8 contributions	Dec 2012 • Family	Chimelong Safari Park	Dashi street, Panyu District M, Guangzhou 511430 China
PushExplore	https://www.tripadvisor.com/Profile/PushExplore	Singapore, Singapore	Wonderful & Bustling	The Shanghai Street is one of those places you end up visiting whenever you have guests in town. Though we decided to explore the place in the evening, so we could shop as well as eat in the local eateries there. Loved it !	Written June 26, 2019	4,772 contributions	Feb 2019 • Friends	Shanghai Street
A.Ünal Yılmaz	https://www.tripadvisor.com/Profile/eliunalylmz	Antalya, Turkey	Wonderful	Ancient buildings and giant trre by the riverside.Very good hotel and hıstels inside Area is so close to subway and shopping malls.	Written August 15, 2015	10 contributions	Aug 2015 • Friends	Shamian Island
NcChinaTraveler	https://www.tripadvisor.com/Profile/NcChinaTraveler	Garner, NC	Wonderful	Been here several times and I would recommend it to anyone needing a relaxing time and a step into the past. Beautiful surroundings with great gift shops, food and attractions. The river park is relaxing and having a few beers at Lucy's in the park tops it off.	Written May 25, 2017	44 contributions	May 2017 • Couples	Shamian Island
Mark W	https://www.tripadvisor.com/Profile/wareham_mark	Madrid, Spain	Wonderful	Beutiful building, the tallest of the world, we went in the afternoon and waited for the night to arrive. The view of the city is amazing	Written November 20, 2012	197 contributions	Nov 2012 • Business	Canton Tower
jchanlifat	https://www.tripadvisor.com/Profile/jchanlifat	Taipei, Taiwan	Wonderful	I have been twice and it is great. Go on a weekday as there won't be too many people. It is one of the less crowded attractions in Guangzhou as swimming and sun are not the favorite activities. Absolutely worth it.	Written June 18, 2013	209 contributions	May 2013 • Business	Chimelong Water Park	Yingbin Road, Fanyu District, Guangzhou 511468 China
Navid G	https://www.tripadvisor.com/Profile/230navidg	Thessaloniki, Greece	Wonderful	I visited this circus almost 2012 or 2013 but couldn't find the date option in the menu.By the way, this is a fantastic and glorious circus just beside Chimelong hotel.It made my night on that time	Written April 20, 2019	57 contributions	May 2018 • Solo	Chimelong International Circus	Yingbin Road, Panyu District, Guangzhou 511430 China
Morhaf	https://www.tripadvisor.com/Profile/morhadov	Guangzhou, China	Wonderful	It's very big zoo and safari is nice have a lot kind of animal , but have some problem about food , I didn't like any food in there.	Written July 6, 2017	18 contributions	Jul 2017	Chimelong Safari Park	Dashi street, Panyu District M, Guangzhou 511430 China
mario353535	https://www.tripadvisor.com/Profile/mario353535	Wels, Austria	Wonderful	No need to repeat everything again - yes, really comparable to Cirque du Solei. Let me just tell You the easiest way to get there: get the metro to "Hanxi Changlong"-Station, where on the other side of the road (there´s a flyover) free shuttle-buses will take You to the circus. But allow some time for that, which isn´t bad anyway as it´s rather full and the more central seats might be occupied 20…	Written November 18, 2014	496 contributions	Oct 2014 • Couples	Chimelong International Circus	Yingbin Road, Panyu District, Guangzhou 511430 China
PipPaul W	https://www.tripadvisor.com/Profile/PipPaul	Buckfastleigh, UK	Wonderful	Surely there must be a reason why this isn't A UNESCO World Heritage site? This is a wonderful historical place. The tomb was discovered pretty intact, though water damaged, and had been tidied up very well, though i saw no explanation as to what happened to the wall paintings that were discovered in the tomb - did they fade away on exposure to the air?They have almost given over too much space t…	Written October 7, 2019	1,477 contributions	Oct 2019 • Couples	Museum of the Western Han Dynasty Mausoleum of the Nanyue King	No.867 Jiefang North Road, Yuexiu District, Guangzhou 510030 China
Adivagno X	https://www.tripadvisor.com/Profile/adivagn0x	Guangzhou, China	Wonderful	This is a good place to visit in Guangzhou. I recommend you guys as a student or visitors to visit such places at the days of the weekend to not feel boring home and just stand thinking in your parents. I’m really enjoying and I hope u guys too. I’m proving myself I can do many things just me my bag, a bottle of water, my cell phone and stuff.	Written May 20, 2018	5 contributions	May 2018 • Solo	Canton Tower
19Carla80	https://www.tripadvisor.com/Profile/19Carla80	Lodz, Poland	Wonderful	This place is amazing. You can see white tigers ( baby tigers too) koala bears, panda bears. You can see everything from the air or go to train safari, between the giraffe.	Written February 12, 2018	343 contributions	Feb 2018 • Solo	Chimelong Safari Park	Dashi street, Panyu District M, Guangzhou 511430 China
James H	https://www.tripadvisor.com/Profile/jameshL5417DY	Colorado Springs, CO	Wonderful	Wedding photos, family gatherings, loads of shops... Plus a few restaurants. But whatever you do don't try to take pictures of anything official like military police training. Otherwise snap away at all the beauty.	Written August 1, 2018	45 contributions	Aug 2018 • Friends	Shamian Island
PipPaul W	https://www.tripadvisor.com/Profile/PipPaul	Buckfastleigh, UK	Wonderful	What on earth must the developers and archaeologists have thought when they discovered this place, and intact tomb from 111 BCWonderful treasures unearthed and nicely displayedPlenty of English. Nice layout and explanation Can't believe that so many 'shopping' and other crap experiences are above this in TA listing	Written October 10, 2019	1,477 contributions	Oct 2019 • Couples	Archaeological Site Museum of Nanyue Palace	No.316 Zhongshan Fourth Road, Yuexiu District, Guangzhou 510030 China
bengalbuddy2003	https://www.tripadvisor.com/Profile/bengalbuddy2003	Bangladesh	Wonder of the New Town!	A beautiful and well decorated place. It is a mesmerising place where beauty combines with serenity. A place where you can go for refreshment and see beautiful structures, parks, buildings and many more.	Written April 28, 2015	58 contributions		Zhujiang New Town	Xiancun Road, Liwan District, Guangzhou 510000 China
Guneet S	https://www.tripadvisor.com/Profile/Guneetkhurana	Amritsar, India	Women Fashion Market	If you are looking for affordable, modern women fashionable clothes then Baima Garment Market is the best choice. It is bang opposite side of the Guangzhou Railway Station and very near to the other such fashion malls. One must visit this place for budget shopping.	Written November 6, 2018	64 contributions	Oct 2018	Baima Garment Market
WSY11	https://www.tripadvisor.com/Profile/WSY11	Singapore, Singapore	With the trip.	Based on my friend’s recommendation, I get a guide.. ithe guide brought us around for 1 hour, explaining the folk arts and the rationale behind the building structure to us. Worth a visit .	Written September 4, 2019	77 contributions	Aug 2019 • Solo	Chen Clan Ancestral Hall-Folk Craft Museum	No.34 Enlong Li, Zhongshan 7th Road, Guangzhou 510150 China
Douglas M	https://www.tripadvisor.com/Profile/douglasm62	Guangzhou, China	With a Finale at Congee Town	We were walked in YueXie Park just a few weeks ago and visited the Monument for Dr. Sun Yat-sen (TA reviewed), not too far away is the GuangZhou Museum (TA reviewed) which, like most museums in GZ, is closed on Mondays. For some unfathomable reason SWMBO wanted to see (again) the statue of the Five Rams. YueXiu Park is just a short bus ride away from our humble abode in the KeZiling District of G…	Written November 14, 2019	1,973 contributions	Nov 2019	Yuexiu Park
BRUV	https://www.tripadvisor.com/Profile/11BRANDON	4 contributions	Wish there was support for Foreigners	I came from Toronto, Canada expecting to take the ride in the bubble carts + see the sights however, nobody was able to tell me that it was Out of service for a while and was scheduled to be available at 5pm. I learned about all of this at 12 noon.	Written November 26, 2019		Nov 2019 • Business	Canton Tower
johnucfsae	https://www.tripadvisor.com/Profile/johnucfsae	Evans, GA	Wish I had more time - but a ton of walking	My family traveled to the Park on an allotment of time, being 4.5 hours. Really needed another hour or so to see some additional exhibits. The Safari was fantastic, tons of additional animals, many you can feed or even pet (for a small fee). We went on a week day and was really quiet, the kids ride area, had not wait, as both my kids walked right on each ride. Downside, this is a big park and a l…	Written March 25, 2013	99 contributions	Mar 2013 • Family	Chimelong Safari Park	Dashi street, Panyu District M, Guangzhou 511430 China
leona0328	https://www.tripadvisor.com/Profile/leona0328	FI	Winter visit	A surprisingly good visit. Good to have a journey to explore the history of Canton. Highly recommended for those interested in history.	Written December 27, 2019	141 contributions	Dec 2019 • Friends	Museum of the Western Han Dynasty Mausoleum of the Nanyue King	No.867 Jiefang North Road, Yuexiu District, Guangzhou 510030 China
Mermaidtravels	https://www.tripadvisor.com/Profile/mermaidning	Singapore, Singapore	Winter time but still lively	If you missed one shop, don't worry, keep walking and you will find another one. Do make sure u know which are the authentic brands compared to the inspired ones. Like for bubble tea, eg: DAKASI not KAPUSI, new balance not new babunren??!! Came during winter time so most shops are selling long sleeves and jackets. Still a pretty nice place to shop! There's a sausage place that's pretty good if yo…	Written December 31, 2016	38 contributions	Dec 2016 • Family	Beijing Road Shopping District	Beijing Road, Guangzhou 510055 China
Babak F	https://www.tripadvisor.com/Profile/585babakf	Tehran, Iran	Windows shopping	This road is so beautiful and so many different shops are located there, you should make sure about price and get good discount from shop owner, you can find dress, cusmetic product over there, i recomand to visit this street and also you can do photo shooting there	Written January 3, 2018	99 contributions	Jan 2018 • Friends	Beijing Road Shopping District	Beijing Road, Guangzhou 510055 China
Jessi G	https://www.tripadvisor.com/Profile/jessig194	Sydney, Australia	Window Shopping and Great Food	Check out the food court in the shopping centre ....great sushi and dumplings at a very reasonable price. Also the roof top has some great restraunts like Element Fresh.	Written April 23, 2014	28 contributions	Apr 2014 • Friends	Taikoo Hui	No.383 Tianhe Road, Tianhe District, Guangzhou 510620 China
Hazzz M	https://www.tripadvisor.com/Profile/HazzzM	Burringbar, Australia	Window into Old China	A well presented museum with the tomb of an ancient king, his, fairly grim story, and lots of relics associated with the burial. A must for history buffs, this mass of finds is a great collection, with lots of insights into a long forgotten world. We took a couple of hours to stroll through the halls and enjoyed the evocative setting	Written April 12, 2019	147 contributions	Apr 2019 • Friends	Museum of the Western Han Dynasty Mausoleum of the Nanyue King	No.867 Jiefang North Road, Yuexiu District, Guangzhou 510030 China
Amith G	https://www.tripadvisor.com/Profile/amithg2013	New Delhi, India	Will visit again	Mondays there is special offer for couples RMB 338. Before going plan ahead ,it will be useful once you get there.There is a lot to do and watch and the soft ice-cream is yummy.A lot of people had suggested you should take your own food in their reviews, first of all its not allowed and second by any standards paying 6 RMB for water is not the end of the world. Have been to many amusement parks a…	Written April 22, 2014	140 contributions	Apr 2014 • Couples	Chimelong Paradise	Yingbin Road, Panyu District, Guangzhou 511430 China
Jaywalker15	https://www.tripadvisor.com/Profile/Jaywalker15	Kuala Lumpur, Malaysia	Will not coming back nor recommend anyone...	We came in a family with 18 members and thought of paying a visit to this beautiful tower and no plan going up to the tower. Without knowing that we need to pay for everyone just even going 1 level up to snap photo. So we thought we can just snap a quick photo at where our rented van parked. For not more than 20 minutes then we left, the guards refused to open the gate to let us out provided we b…	Written June 8, 2016	75 contributions	Jun 2016 • Family	Canton Tower
Susan C	https://www.tripadvisor.com/Profile/susancA1727JM	Minnesota	Will come back to see more on our next trip	We only spent one evening on Shamian Island, as our hotel was not particularly close. Still, it seemed like a lovely place for a stroll. We ate dinner along the waterfront at an outdoor place. The ambiance was great, but we found the food quite overpriced compared to mainland Guangzhou.	Written April 19, 2014	27 contributions	Apr 2014 • Family	Shamian Island
Teresa W	https://www.tripadvisor.com/Profile/teresaw389	Paris, France	will be even better when construction complete	This place is not easy to find, and with many in Guangzhou still only speaking Mandarin or Cantonese (we speak neither), it is not easy to get help to get there ! but on arrival, we found it to be a very comprehensive museum, with a great deal of information, and, much of that information available in English. We hired the audio, not sure if it was worthwhile, as where there is commentary, there …	Written November 1, 2012	141 contributions	Mar 2012 • Friends	Museum of the Western Han Dynasty Mausoleum of the Nanyue King	No.867 Jiefang North Road, Yuexiu District, Guangzhou 510030 China
gzgirl	https://www.tripadvisor.com/Profile/gzgirl	New Jersey	Wild weird and talented.	It is really loud but very entertaining. The 5 rings of death are astounding. Some bizarre animal acts, talented equestrian acts. Well worth going.	Written January 17, 2012	232 contributions		Chimelong International Circus	Yingbin Road, Panyu District, Guangzhou 511430 China
ryanteo	https://www.tripadvisor.com/Profile/ryanteo	Guangzhou, China	Wide range of merchandizes	This store is long-established and well-known in Guangzhou. You can get almost everything here. Many tourists make a visit here to buy some products before leaving Guangzhou for the next journey.	Written June 21, 2015	7,796 contributions	Sep 2014 • Couples	Friendship Store(Grandview Mall Shop)
kim buay p	https://www.tripadvisor.com/Profile/Kim025Singapore	Singapore, Singapore	Wide pedestrian street	Good place to walk around and soak in the local culture beside the shopping. There are signboards around to explain the significance of this place in English.	Written September 13, 2019	10,836 contributions	Sep 2019	Beijing Road Ancient Avenue	Beijing Road, Yuexiu District, Guangzhou 510030 China
Kate L	https://www.tripadvisor.com/Profile/310katel	9 contributions	Wide open spaces and happy animals	Chimelong safari look after their animals well. I was very happy with the spaces designated for the different animal enclosures especially seeing the elephants had such a large space to wander around in. It even has a section you can drive through or catch a train/car through which is where they have animals roaming around freely (such as impalas and zebras). You also have the chance to feed a fe…	Written November 30, 2015		Nov 2015 • Friends	Chimelong Safari Park	Dashi street, Panyu District M, Guangzhou 511430 China
petralian	https://www.tripadvisor.com/Profile/petralian	Hong Kong, China	Wicked water fun	This is really the best waterpark I ever visited... although funny enough I always seem to catch some kind of sickness after visiting it I cannot stop myself from going back every year. The slides are nothing short of EPIC and while they officially do not let you bring in food and such, you can quite easily smuggle in some of it in your bag... just make sure nobody catches you or you loose your f…	Written February 13, 2015	200 contributions	Oct 2014 • Solo	Chimelong Water Park	Yingbin Road, Fanyu District, Guangzhou 511468 China
ksarman	https://www.tripadvisor.com/Profile/ksarman	Yangon (Rangoon), Myanmar	Why not	If you are around Like on the super mega big fake shoes market you can walk a bit in order to see this ChurchFor the photographer the perspective is interestingNice ambiance	Written September 29, 2018	6,467 contributions	Sep 2018	Sacred Heart Cathedral	Yide Road, Guangzhou 510120 China
laodi	https://www.tripadvisor.com/Profile/laodi	Singapore	Why average? It is still very empty.	Spacious with lots of branded stores but ,many more stores are still under renovation. Give it a few months and it will be better. Basically a high class shopping centre.	Written August 24, 2014	331 contributions	Aug 2014 • Family	Taikoo Hui	No.383 Tianhe Road, Tianhe District, Guangzhou 510620 China
Mokkey8	https://www.tripadvisor.com/Profile/Mokkey8	Hong Kong, China	Wholesale shopping	Not my idea of fun but if you are looking to do wholesale shopping then this is a great place to come. Products include electronic products and phone accessories, household goods, travel wear and equipment, bags, umbrellas, souvenirs/knick knacks.Spent close to two hours here and only touched the surface - there are around 6 floors but it links to an adjacent mall (I think). Haizhu Square Station…	Written September 13, 2015	518 contributions	Sep 2015 • Couples	Onelink International Plaza
janandmabel	https://www.tripadvisor.com/Profile/janandmabel	Cebu	Wholesale pricea, retail quantities	You'll find an assortment of goods all in one building...around 5 floors of stalls. From fashion, toys, houseware, etc. The less accessible stores by foot traffic will offer you better prices but you need to haggle.	Written May 17, 2017	128 contributions	May 2017 • Friends	Onelink International Plaza
Marc C	https://www.tripadvisor.com/Profile/marcstevenc	Quezon City, Philippines	Wholesale Plaza	We like Onelink as it is easy to go around. The more you buy, the cheaper the products will be. It is not advisable to just buy one because the cost is just almost similar with regular stores. If you would like to go shopping in numbers, this place is worth a visit.	Written January 5, 2020	89 contributions	Dec 2019	Onelink International Plaza
digistamps	https://www.tripadvisor.com/Profile/digistamps	Manila, Philippines	wholesale market in Yide Lu near Haizhu Square	A hodgepodge of products you will find ranging from GIFT and NOVELTY ITEMS, TOYS, FOODSTUFF, PENS and WRITING INSTRUMENTS, FLOWER ORNAMENTS, HOBBIES, etc. Be prepared to buy at big quantities (usu must be more than a dozen or more) to get best prices. Do not be amazed at how cheap the initial price is... , as you can still haggle the prices lower!!!Most won't accomodate selling just a few pieces,…	Written November 28, 2005	3 contributions		Haizhu Wholesale Market	No.10 Nanzhou Road, Haizhu District, Guangzhou 510220 China
ryanteo	https://www.tripadvisor.com/Profile/ryanteo	Guangzhou, China	Wholesale market for clothing	This place is near Guangzhou train station. It has a few buildings that host many clothing manufacturers "under one roof". Many of the shops are showcasing clothing which are of export quality. It is a perfect venue for those who are looking to outsourced their brand names. It can be very crowded.	Written May 16, 2015	7,796 contributions	Jun 2014 • Couples	Baima Garment Market
bgoyz	https://www.tripadvisor.com/Profile/bgoyz	Bandung, Indonesia	wholesale market	keep walking and searching guys... nice place for lots ideas and shopping. except dont come here for a few days before Chinese new year, closing soon...	Written October 13, 2017	67 contributions	Jan 2017	Haizhu Square
ugene1981	https://www.tripadvisor.com/Profile/ugene1981	Perth, Australia	Wholesale haven	Tons of whole sale items here. Jewellery especially. We were excited when we entered and bought as much as possible. They were beautiful.	Written November 3, 2015	11 contributions	Nov 2015	Haizhu Wholesale Market	No.10 Nanzhou Road, Haizhu District, Guangzhou 510220 China
6jiawen	https://www.tripadvisor.com/Profile/6jiawen	San Diego, CA	Wholesale for underwear, socks, and swimming suits.	I grew up there, and I have witnessed the dramatic changes of the Chinese economy in this street. I strongly recommend to visit the old building or purchase goods there because you can see the real Chinese traditional wholesale market or get really good deals for goodies there. GaoDi Jie was the first wholesale market in southern China as known, which mostly owned by individuals. I love this plac…	Written September 13, 2016	1 contribution	Sep 2016 • Business	GaoDi Jie
jenlkj	https://www.tripadvisor.com/Profile/jenlkj	Singapore	Wholesale centre for selective items	Its about 7mins walk for my hotel so I've been there twice during our 1 week trip there.The first day we were overwhelm by the variety of items and we manage to walk 2th & 3rd floor and focus only on items that we are interested.First stop is the thermal flask. Bought a few flask as its abt half the price what I bought back home abt RMB35-70. But just a reminder, pls try to test the flask at hote…	Written December 3, 2013	218 contributions	Nov 2013 • Family	Onelink International Plaza
august21lai	https://www.tripadvisor.com/Profile/august21lai	Singapore, Singapore	Wholesale center but single item purchase is allowed	8 levels of shopping. As we were here during winter, mostly are winter clothing. Level 1 are more crowded as the fashion is nicer. Level 8 is mostly korean items. Not alot of shops on this level though and is pricey. 2 levels of men fashion. But don't have too much expectations. Sales staff are friendly. Worth a visit. There is another big mall opposite Baima but we didnt get to go as we were mov…	Written January 1, 2019	33 contributions	Jan 2019 • Family	Baima Garment Market
ymt888	https://www.tripadvisor.com/Profile/ymt888	Petaling Jaya, Malaysia	Wholesale bargains	The plaza is 9 floors high. You can find amazing selections of items here at wholesale prices and many people from all over the world come here to buy their stocks home. Items that can be found here are home wares, phone accessories, stationaries, kitchen utensils, furniture, bags, footwear, luggages, clothings, earrings, necklaces, gift items, fake plants; to name a few. Prices are different if …	Written April 9, 2019	1,837 contributions	Mar 2019 • Business	Onelink International Plaza
Connor G	https://www.tripadvisor.com/Profile/Gus_Lindholm	Denver, CO	Who Would Have Thought	Walking through the busy streets of Guangzhou, you would never imagine that this peaceful cathedral is nestled in the heart of everything. Just a short walk away from the subway station, this is a good place to visit just to see the juxtaposition of modern China and the old colonial world. No matter what direction you approach it, there are large bargaining malls and wholesale stores as well as l…	Written August 11, 2014	321 contributions	Aug 2014 • Family	Sacred Heart Cathedral	Yide Road, Guangzhou 510120 China
emkolb	https://www.tripadvisor.com/Profile/emkolb	Omaha, NE	Who knew? Gothic Cathedral in GZ!	Made it here for Mass in English, via the GZ subway and a short walk. Truly magnificent inside and out. The English Mass was heavily attended by Nigerians so the African male choir was fabulous! Definitely worth the effort to go. Also surrounded by many little market stores so lots to see and do before and after Mass.	Written February 6, 2012	81 contributions	Jan 2012 • Family	Sacred Heart Cathedral	Yide Road, Guangzhou 510120 China
Hiroaosta	https://www.tripadvisor.com/Profile/Hiroaosta	Dalian, China	White Tiger , Panda , Safari Park	This Zoo is very attractive.White Tiger , Panda and many kinds of animal are there. There is Safari Park area. You can take Bus to see several animals. It's really big zoo!	Written October 22, 2015	2,012 contributions	Nov 2014 • Friends	Chimelong Safari Park	Dashi street, Panyu District M, Guangzhou 511430 China
rlnrt	https://www.tripadvisor.com/Profile/rlnrt	Clare, Australia	White Swan and Shamian is.	We thought the White Swan had the best dim sum in Guangzhou and as dim sum fans, probably the best we have had in China, Singapore and Australia. Very delicate dim sum and exquisite service in lovely location. About yuan 150 a head. Arrive early and afterwards take in the tai chi groups along the Pearl river. Stroll through the flower laden main avenue of Shamian Is and admire the colonial archit…	Written November 27, 2019	89 contributions	Nov 2019 • Couples	Shamian Island
arindam h	https://www.tripadvisor.com/Profile/arindamh	beijing	White Clouds Mountain	definitely not a place to visit during the summer. too croowded to even enjoy a walk.	Written June 1, 2012	65 contributions	Apr 2012 • Solo	Baiyun Mountain	Xinshi Town, Baiyun District, Guangzhou 510440 China
Wei Min N	https://www.tripadvisor.com/Profile/weiminn2018	Singapore, Singapore	White clouds it ain't more like haze	It's a lovely location, peaceful and easily accessible by subway and bus from downtown Guangzhou.The highlight for me was to see residents kicking around a shuttle cock, singing songs and just relaxing away from the hustle and bustle of Guangzhou.Dress warm when visiting in winter.	Written March 5, 2014	1,647 contributions	Mar 2014 • Couples	Baiyun Mountain	Xinshi Town, Baiyun District, Guangzhou 510440 China
Yulia B	https://www.tripadvisor.com/Profile/472juliay	Guangzhou, China	White cloud walking exercise to your body	The park has 4 entrance gates. The closest entrance from the centre of the city is the one next to yantai garden. You can pay 25 yuan and go up the mountain in a cable car. The view is great, though, I am always scared. There are usually many people and especially old people with the volume up annoying one-man-radio. If you have a sunny clear day, you should go and take pictures of the nice city …	Written February 4, 2014	31 contributions	Feb 2014 • Friends	Baiyun Mountain	Xinshi Town, Baiyun District, Guangzhou 510440 China
koekies4	https://www.tripadvisor.com/Profile/koekies4	Cape Town Central, South Africa	White cloud mountain..	was really a nice experience in this sprawling city. clean and fresh air and beautiful views. Took the cable car and bus up and walked all they way down. was really nice. no cell network up there though.. maybe its a good thing!	Written February 4, 2016	2 contributions	Jan 2016 • Business	Baiyun Mountain	Xinshi Town, Baiyun District, Guangzhou 510440 China
Hksin	https://www.tripadvisor.com/Profile/Hksin	Hong Kong, China	White cloud mountain	Nothing nice to see, no fresh air, no nice view, no nice nature. Do not waste your time here. It more like a hill than mountain. Not for overseas tourists. Ok for their locals to get away from the crazy city and spend an afternoon there talking with friends or family.	Written October 3, 2012	9 contributions	Sep 2012 • Couples	Baiyun Mountain	Xinshi Town, Baiyun District, Guangzhou 510440 China
Billy O'Donovan	https://www.tripadvisor.com/Profile/billyodonovan	Guangzhou, China	Whilst its interesting, it id an ivory exhibit	I have given this three stars because although it is really interesting, I was not aware that it is an ivory exhibit.The entrance fee actually helps to fund a movement to legalise the ivory trade, something which I do not agree with personally.If that is something which doesn't bother you then this would probably score higher for you. It's not too expensive and shows some really skillful art.	Written February 9, 2019	44 contributions	Feb 2019 • Friends	Chen Clan Ancestral Hall-Folk Craft Museum	No.34 Enlong Li, Zhongshan 7th Road, Guangzhou 510150 China
kaleissa	https://www.tripadvisor.com/Profile/kaleissa	Riyadh, Saudi Arabia	Where you could spend days shoping	Most the merchants are very attractive as it is like buying from a museum of art or collections. No rush, take one or two exploring rounds and make sure you spot the shop and things you like and have them noted. Bargaining is a game you need to build skills here.	Written July 28, 2016	168 contributions	Nov 2015 • Family	Onelink International Plaza
Glenn Vitor	https://www.tripadvisor.com/Profile/glennvitordeborja	Manila, Philippines	Where you can find the symbol of Guangzhou	Nice park where you can fine the symbol of the city. I visited this park last September and it was really hot and the walking can be very tiring because of the heat. In this ark you will also see a "mini great wall" and other attractions	Written October 16, 2016	289 contributions	Sep 2016 • Family	Yuexiu Mountain	No. 960 Jiefang North Road, Yuexiu District, Guangzhou 510000 China
Arm	https://www.tripadvisor.com/Profile/arm_hardy	Hai Phong, Vietnam	Where to go in Guangzhou #1	One Guangzhou - one Canton tower. Very nice place (especially the rooftop) and nice area nearby to walk around.	Written December 4, 2020	12 contributions	Dec 2020 • Solo	Canton Tower
chandra s	https://www.tripadvisor.com/Profile/chandras517	Hyderabad, India	WHERE SHOULD I BUY FOR CLOTHES CHEAP AND BEST	Kindly let me any one know's where should I buy clothes in Guangzhou . Please share location details	Written January 18, 2020	2 contributions	Jan 2020 • Solo	First Avenue clothing wholesale Market
tabbytraveles	https://www.tripadvisor.com/Profile/tabbytraveles	Guangzhou, China	Where history and shopping addicts meet	Beijing Road, once a narrow but busy shopping center of the city has now been expanded to keep up with China's growing population. Almost any consumer store you can think of will be there and then some. If you're in it for more of a historical view, the ancient Beijing Lu has been covered and labelled for visitors to gaze upon. It's a interesting feeling to know you're standing/shopping where peo…	Written September 12, 2016	23 contributions	Jun 2016 • Friends	Beijing Road Ancient Avenue	Beijing Road, Yuexiu District, Guangzhou 510030 China
Denz-WS	https://www.tripadvisor.com/Profile/Denz690	Timbuktu	Where are U? ..... Beijing Lu!	The most popular pedestrian plaza where festivals and fairs are all year round. There is a permanent exhibition of the glass encased drainage and pavements of ancient China in the middle of the walkway. A paradise for shoppers and foodies, and of course..... the tourists. I was there during the Chinese New Year and the crowd was ten times the normal. But very safe!	Written April 15, 2017	75 contributions	Feb 2017 • Solo	Beijing Road Ancient Avenue	Beijing Road, Yuexiu District, Guangzhou 510030 China
KodoDrummer	https://www.tripadvisor.com/Profile/KodoDrummer	Yekaterinburg, Russia	Where are the Spring Festival flower displays?	I walked through the park with the hope of seeing a lot of Spring Festival flower displays. During Spring Festival, the districts of Guangzhou have beautiful flower displays, often in parks and on streets, locally referred to as Flower Street during Spring Festival. Although the park hosts a very beautiful after-dark light show, there seem to be no special flower displays. During my Sunday walk, …	Written February 7, 2019	64,030 contributions	Feb 2019 • Solo	Yuexiu Park
abdo e	https://www.tripadvisor.com/Profile/abdoe421	3 contributions	when sun goes down. .	I've been there today and I really enjoyed. .but my advice to you. .just wait for sunset and watch. .the life stop just there.	Written April 20, 2014			Canton Tower
Null F	https://www.tripadvisor.com/Profile/752nullf	16 contributions	When it rains	the skyscrapers look amazing. Don't forget to walk through the alley and a little to the right, closer to the stadium. There you can sit comfortably watching Canton tower. Also it's better to visit the place until most of the light would be turned off so do that before 11pm	Written August 2, 2017		Sep 2016 • Friends	Zhujiang New Town	Xiancun Road, Liwan District, Guangzhou 510000 China
Pao Kuan	https://www.tripadvisor.com/Profile/iampao	Bangkok, Thailand	When I fall in love with Xiaozhou	It's not an expected place in my plan but first step when I touch Xiaozhou it's make me fall in love with this place, lovely people, historic village, beautiful daily life and superb environment. Just 45 min from downtown by bus no.45 drop at last stop you'll find the lovely and peace world there.	Written July 16, 2019	170 contributions	Jan 2019 • Solo	Xiaozhou Village	Xiaozhou Village, Haizhu District, Guangzhou 510320 China
Douglas M	https://www.tripadvisor.com/Profile/douglasm62	Guangzhou, China	What's that? You don't want to know!	Combine a visit to the market with a stroll around ShaMian Island which is just across the road (a small matter of about 20 lanes of traffic). Metro station HuangSha (junction of lines 6 and 1) is next to the market. The station is part of a shopping mall with plenty of places to eat and drink.The Huansha bus station is the other side of the metro station. We took the bus there and walked the 200…	Written March 15, 2017	1,973 contributions	Mar 2017 • Couples	Qingping Medicine Market	Huangsha Avenue, Liwan District, Guangzhou 510130 China
laodi	https://www.tripadvisor.com/Profile/laodi	Singapore	What's good in Guangzhou? Not shopping but THIS...	If you like architectural. this is not to be miss. If you are not, you should not miss this as well. Please do not walk around having a general view, go close-up. Look at the door craving, scruptures and painting on the pillars. Ticket is cheap, train get you to the door step. You have no reason to spare half a day on this.The fact is, when a friend told me 5 years ago that I should visit this pl…	Written June 4, 2014	331 contributions	May 2014 • Friends	Chen Clan Ancestral Hall-Folk Craft Museum	No.34 Enlong Li, Zhongshan 7th Road, Guangzhou 510150 China
Akmal92	https://www.tripadvisor.com/Profile/Akmal92	Bandar Seri Iskandar, Malaysia	What you will acquire is depending on your mindset.	Yuexiu Mountain is located in a walking distance from Yuexiu Park Subway station. Nearby is a Mosque (located at the opposite road of Yuexiu Park) which I perform my prayer there. If you have a lot of time, it will be a lovely walk around Yuexiu Park on you way to Yuexiu Mountain which require some stairs climbing. However if you are in rush and just drop by to take photo of the statue, you might…	Written April 15, 2016	111 contributions	Dec 2015 • Friends	Yuexiu Mountain	No. 960 Jiefang North Road, Yuexiu District, Guangzhou 510000 China
Allan S	https://www.tripadvisor.com/Profile/172allans	Boca Raton, FL	What you need to know about shopping Beijing Road	Always a fun stop at night on my trips to China. Beijing Lu (road) is a confusing place to shop and has gone through many changes over the past few years. The main street is full of Chinese chain and boutique stores. There is practically no bargaining in these shops. As you venture down the street you will see a few entrances with small stall type booths visible from the outside. As you venture i…	Written May 28, 2014	22 contributions	Apr 2014 • Business	Beijing Road Shopping District	Beijing Road, Guangzhou 510055 China
laodi	https://www.tripadvisor.com/Profile/laodi	Singapore	What you come here for?	For history, I would say the buildings are not well maintained. For leisure walk, it's a perfect place. For food, some restaurants but I have not try them but they are busy, so should not be too bad.Nice walk along the Pearl river and if you know the route, 15 minutes can get you to the pedestrian walking street.	Written February 20, 2016	331 contributions	Dec 2015 • Couples	Shamian Island
姆华 陈	https://www.tripadvisor.com/Profile/TrailBlazer742265	187 contributions	what to do come here? of course, we watch difference big or small aniaml,bird.	so wonderfull.frist we need take care of them then we phote them. they may be our friend. it's better the big place keep clear and bright. every day except holiday, many children and custmers like to come here.hope them be very free and health.	Written January 30, 2018		Mar 2017 • Family	Guangzhou Zoo	No. 120 Xianlie Middle Road, Yuexiu District, Guangzhou 510030 China
petralian	https://www.tripadvisor.com/Profile/petralian	Hong Kong, China	What is there to say...	Ersha island has some nice parks, lots of overpriced compounds and too many foreigners to count... the location is of course top but getting on and off the island is often combined with lots of swearing in traffic jams fighting with people who think wechat is more important as driving during peak times.	Written February 13, 2015	200 contributions	Feb 2015 • Solo	Er'sha Island	Ersha Island, Yuexiu District, Guangzhou 510180 China
axels	https://www.tripadvisor.com/Profile/axelsL1196YB	Lillehammer, Norway	What do they do with all this stuff? Thousands of shops, thousands (tonns?) of herbs!	There are still thousands of shop with herbs/ medical stuff, tried specialities, pills and more. We are talking here about many streets! - in the end all shops nearly with all the same! There are still some "special streets" with only one product, like turtle street, scorpions street, dog butcher and so on. Last time, many years ago, most of the area was known as " Qingping market" - the worlds l…	Written September 29, 2019	2,076 contributions	Oct 2018	Qingping Medicine Market	Huangsha Avenue, Liwan District, Guangzhou 510130 China
John C	https://www.tripadvisor.com/Profile/johncW1199UH	Ararat, Australia	What can’t you get on Beijing Liu	The answer is nothing. You should find whatever you are looking for on Beijing Road. Heaps of shops, bartering expected. Christmas decorations were all the go in early November.	Written November 9, 2019	362 contributions	Nov 2019 • Friends	Beijing Road Shopping District	Beijing Road, Guangzhou 510055 China
Cormachea	https://www.tripadvisor.com/Profile/Cormachea	Santa Cruz de la Sierra	What are you looking for?	This the deep China. Not the modern; although some of it you´ll find here. Not the touristy; although this is where Chinese nationals visit and shop in Guangzhou. Food here is very, very Cantonese! Strong flavors, NO English. You can buy cheap stuff here, not much quality, and no international brands on site--except, of course KFC and 7 Eleven that are so conspicuous that I was starting to believ…	Written May 3, 2014	26 contributions	Apr 2014 • Business	Shangxiajiu Pedestrian Street	Up the 9th Road, Down the 9th Road, The 10th Road, Liwan District, Guangzhou 510010 China
Friso	https://www.tripadvisor.com/Profile/Friso82	Hilversum, The Netherlands	What an oasis in this huge city!	We were visiting Guangzhou for a weekend and decided to go into the Tianhe Park, just to have a quick look. We ended up spending more than two hours in this park. What an amazing oasis in the middle of this big city. The park has various paths you can walk, but also contains elements of a theme park. It's also used by groups of people to do morning exercises and to give outdoor shows.	Written August 23, 2015	330 contributions	Nov 2014 • Friends	Tianhe Park	Huangpu Avenue, Tianhe District, Guangzhou 510630 China
PushExplore	https://www.tripadvisor.com/Profile/PushExplore	Singapore, Singapore	What an incredible find	The Fashion Tianhe Commercial Plaza was quite a find. There are thousands of shops selling all kinds of fashion wear and a ton of eateries. It also has some really nice elements inside the mall, which is completely underground.	Written April 15, 2019	4,772 contributions	Mar 2019 • Family	Fashion Tianhe commercial Plaza
Urooj S	https://www.tripadvisor.com/Profile/UroojS	34 contributions	What an impressive place	Huacheng Square is an architectural delight. From the underground mall, to the park above it and the beautiful buildings surrounding the park all the way to the river and beyond is a masterpiece of modern architecture. Plenty of hotels to stay around and easy access to the metro stations.	Written May 21, 2018		May 2018	Huacheng Square	South of Huangpu Avenue Zhujiang New Town metro exit, CBD of Zhujiang New Town, Guangzhou 510630 China
Sean M	https://www.tripadvisor.com/Profile/K8429GOseanm	Gladstone, Australia	WHAT AN AMAZING BUILDING!!!,..( And bloody tall..!!!).	Impressive from the moment that you walk up to the entrance,...this is a building you MUST see to believe,...ther is so many fantastic facts about it,...was the tallest TOWER in the world,...we all know that the Burg is the tallest building/structure...( Now eclipsed by the new Tokyo Post Office tower in Japan),..locals know it as the new GDTV tower, ( Guandong Television ),...so that is it's mai…	Written May 9, 2017	22 contributions	Sep 2016 • Family	Canton Tower
ExpatDaze	https://www.tripadvisor.com/Profile/ExpatDaze	Bangkok, Thailand	What an amazing building! Must see this	This is an architectural delight! Even if you just wonder around looking at the unique elements that give way to this public building, it's worth the walk about - and you will be in the vicinity of the newly built Guandong Museum - next door!	Written December 11, 2014	562 contributions	Dec 2014 • Friends	Guangzhou Library	No.4 Zhujiang East Road Zhujiang New Town, Tianhe District, Guangzhou 510623 China
Coralie8	https://www.tripadvisor.com/Profile/Coralie8	Singapore, Singapore	What a wonderful place.	We had a great time here although it was raining that day. The park and it's animals is breathtaking. Where else can u see so many white tigers. Simply surreal and so happy to see the animals so well taken care of. The safari was unforgettable and the walk through the zoo so pleasant. Hope to have the chance to be back again. Highly recommend this place!	Written December 4, 2012	20 contributions		Chimelong Safari Park	Dashi street, Panyu District M, Guangzhou 511430 China
Matthew C	https://www.tripadvisor.com/Profile/244MatthewC244	197 contributions	What a way to spend a lazy afternoon....	Shamian Island is a very small island (probably about a km long and half a km wide). It's got a lot of history in this island as it used to be the concessionary territories of the foreign powers in Guangzhou at the turn of the 19th/20th century. Therefore the buildings are all very western turn of the century type architectures. This island is very easy to get as it is very close the the Cultural…	Written June 22, 2014		Jun 2014 • Family	Shamian Island
CatherineMoon	https://www.tripadvisor.com/Profile/CatherineMoon	Shanghai, China	What a waste of time, absolutely not worth the visit	The so-called Sunflower Garden is just a flower farm. The "garden" does not have many plants/flowers with horticultural value. The design of the "garden" has no taste whatsoever. The facilities were built with cheap materials with gaudy colors. The photos posted outside the "garden" were "borrowed" from other gardens or modified to exagerate the actual views. The place is usually crowed with nois…	Written April 27, 2012	2 contributions	Apr 2012 • Family	Sunflower Garden	15Yong, Xinken Town, Nansha District, Guangzhou 510006 China
Laksri J	https://www.tripadvisor.com/Profile/laksrij	Beijing, China	What a waste of time	This is the worst experience I had in Guangzhou. There not much animals to see. Besides you have pay a lot for additional features and wait in long queues to get in to them. Only best thing is the food inside the zoo besides wont recommmend to go in. Better to go Six Banyan Temple which is also nearby.	Written July 27, 2014	17 contributions	Jul 2014 • Friends	Guangzhou Zoo	No. 120 Xianlie Middle Road, Yuexiu District, Guangzhou 510030 China
Dutchtraveller007	https://www.tripadvisor.com/Profile/Dutchtraveller007	Amsterdam, The Netherlands	What a view!!!	You look for an unique experience then go try out the Canton tower. It gives breathtaking views of the city and the ride up is pretty exciting!!I recommend this as a stop when ur in town. The area around the tower is great to explore too. Walk by the river if you have the chance.	Written June 18, 2017	238 contributions	Apr 2017 • Friends	Canton Tower
Robert Pool	https://www.tripadvisor.com/Profile/robert071954	London, UK	What a view!	Not cheap but well worth the view . Plenty of space at the top to take photos . A beautiful building . Well worth a visit	Written January 13, 2015	88 contributions	Dec 2014 • Business	Canton Tower
nigel_747400Sydney	https://www.tripadvisor.com/Profile/nigel_747400Sydney	Sydney	What a view at night	430 meters in the air, looking in both directions up and down the pearl river, with the light shows across Guangzhou. Spectacular views	Written June 15, 2012	11 contributions	Jun 2012 • Business	Canton Tower
Nick B	https://www.tripadvisor.com/Profile/Y2782GFnickb	Baltimore, MD	What a view !	Make sure you don't miss this site. I would recommend it at night. Enjoy the rides as well on the top.	Written November 6, 2014	5 contributions	Oct 2014 • Business	Canton Tower
Roberto G	https://www.tripadvisor.com/Profile/RobertoG835	Sao Paulo, SP	What a view	Although the ticket price is somewhat high (150,00 Yuan), the view from the 103rd floor is impressive specially at night. Don't miss it	Written November 13, 2011	88 contributions	Nov 2011	Canton Tower
Jessica r	https://www.tripadvisor.com/Profile/Jerrycious	Amsterdam, The Netherlands	What a view	You can see how big is the city from the tower top and, let me say, it is impressive and never ending. We god also a buffet lunch at the 108 floor.A touristic spot and not an hidden gem but I would definitely recommend to pay a visit if in GZ	Written May 24, 2018	274 contributions	May 2018	Canton Tower
MJellick	https://www.tripadvisor.com/Profile/MJellick	Shenzhen, China	What A Trip!	Well, Guangzhou was quite a trip, especially the Pear River, looking out onto it as if from another universe. The lights were exquisite, providing an infinity of opportunity to examine, regardless of the angle. The city as a whole was quite unique, but since Guangzhou itself cannot be reviewed, I will focus on the river, which cuts through like a new dimension, splitting things in half.At night, …	Written June 9, 2019	160 contributions	Jun 2019 • Friends	Pearl River (Zhujiang)
ExpatDaze	https://www.tripadvisor.com/Profile/ExpatDaze	Bangkok, Thailand	What a thriving new GZ area	This part of GZ is really building its reputation for all sorts of things to do BUT, there are still few spaces for art and good music, other than bars than have live bands that play covers or canned crappy top 40. Nonetheless, the area is growing and more options will pop up over the coming months and years - for sure!	Written December 11, 2014	562 contributions	Dec 2014 • Friends	Zhujiang New Town	Xiancun Road, Liwan District, Guangzhou 510000 China
Karst D	https://www.tripadvisor.com/Profile/pelle27	yangshuo, guangxi	What a surprise	The temple was just a side visit we did on a rainy day, but it was beautifully carved. And very well maintained. if you like the old houses and the preservation of it, you should definetely have a look at this one. Especially on the roofparts.	Written June 12, 2012	22 contributions	Jun 2012 • Family	Chen Clan Ancestral Hall-Folk Craft Museum	No.34 Enlong Li, Zhongshan 7th Road, Guangzhou 510150 China
Jo T	https://www.tripadvisor.com/Profile/JoT159	Ashton-under-Lyne, UK	What a show!	What a fantastic show! We didn't know where to look there was that much going on! Far too much involvement with animals for my liking, but this did not take away from the fantastic acrobats, dancers, gymnasts and performers. Would highly recommend this to anyone visiting the local area. It's not worth booking VIP seats - you get a great view from pretty much everywhere in the arena.	Written September 11, 2017	259 contributions	Sep 2017 • Couples	Chimelong International Circus	Yingbin Road, Panyu District, Guangzhou 511430 China
Tim M	https://www.tripadvisor.com/Profile/463timm	Ruthin, UK	What a place..	Haters guna hate but this ladies and gentlemen is the best waterpark known to our beautiful planet! Plenty of average water rides but where it really gets points is the main pool......As a Brit here on national day, I can't recommend enough...don't queue for an hour, get in the main pool, enjoy a rave, get some air time on the big screen and close it out with a beer! I'd travel back to China just…	Written October 8, 2019	12 contributions	Oct 2019 • Friends	Chimelong Water Park	Yingbin Road, Fanyu District, Guangzhou 511468 China
jackmoore93	https://www.tripadvisor.com/Profile/jackmoore93	Bath, UK	What a place to visit	Baiyun mountain was the best thing me and my partner did in Guangzhou, it is simply breathtaking, I honestly don't have much else to say other then go there without hesitation if you're in Guangzhou!	Written March 9, 2016	861 contributions	Mar 2016 • Couples	Moxing Summit Baiyun Mountain	Baiyun Mountain, Baiyun District, Guangzhou 510420 China
vs_1498	https://www.tripadvisor.com/Profile/vs_1498	Amritsar, India	What a place !!!!!!! Don't miss this .	A very different place to shop . Every shop has it's unique variety , so different , so beautiful n not so expensive . They give you price as per quantity , one is more , two or three is less. Really liked this place for it's interesting goods.	Written July 5, 2014	256 contributions	Jul 2014 • Family	Onelink International Plaza
Sadat H	https://www.tripadvisor.com/Profile/sadathsn	Sydney, Australia	What a pity, nothing in English	I always had interest in Dr San Yat Sen's work and I took this trip on a hot n humid summer day. It was a great place but nothing in English!	Written October 4, 2016	327 contributions	Aug 2016 • Friends	Dr. Sun Yat-sen's Memorial Hall	No.259 Dongfeng Middle Road, Yuexiu District, Guangzhou 510030 China
pilou17	https://www.tripadvisor.com/Profile/pilou17	Guangzhou	What a nice place in Guangzhou!	Very nice place! It worth the extra taxi ride to see that even of a large Chinese city, you can find very different things, we could not expect to find!It doesn't take long to walk around, but since this is a "western" area, don't go there thinking that you visit Guangzhou! I would rather put it as being an extra to do for foreigners, and a must seen for local tourists.Would probably not go back …	Written July 4, 2013	4 contributions	May 2013 • Couples	Shamian Island
Laxiaozi08200912	https://www.tripadvisor.com/Profile/Laxiaozi08200912	Beijing, China	What a nice breeze along the river in the green fresh park)	Aug 2016, very nice promenade taken around that time) It was around 6-7pm when I was there taking the promenade, very lovely time there. I see trees after trees, flat buildings after flat buildings. In the middle there's a small pond where we can see ducks and even koi fish to an occasion there. Very nice.	Written March 9, 2017	1,277 contributions	Aug 2016 • Solo	Zhujiang Park	Huacheng Avenue, Tianhe District, Guangzhou 510000 China
Dutchtraveller007	https://www.tripadvisor.com/Profile/Dutchtraveller007	Amsterdam, The Netherlands	What a land mark	The Canton Tower is a must see in Guangzhou and if you have time, try to reach the top and have an amazing experience taking the train along the top. The design is especially great in the evening with it lights and colors. Don't miss out on this unique structure...	Written July 25, 2013	238 contributions	Jul 2013 • Business	Canton Tower
VVILLAR	https://www.tripadvisor.com/Profile/VVILLAR	Guangzhou, China	What a great place	With very low expectations after reading preview posts, I decide to take the Family (My Wife and I with a 9 and 13 YO girl and boy)South to Zhujiang New town (20mis), is located within a Huge Island College campus, that has only 2 entances... Well suddenly this beutiful Hughe Building appears, denpending of your perspective looks like Saturn with its rings, on the other side looks like a big flow…	Written April 30, 2012	23 contributions		Guangdong Science Center	No.168 Xiliu Road, College Town, Panyu District, Guangzhou 510006 China
twickers37	https://www.tripadvisor.com/Profile/twickers37	Jeddah, Saudi Arabia	What a gem	10rmb entry and a stunning collection of buildings and crafts. Lots of explanations in English and wonderful shops with beautiful craft items. It's a short walk from the Chen Academy metro.	Written August 2, 2017	14 contributions	Jul 2017 • Solo	Chen Clan Ancestral Hall-Folk Craft Museum	No.34 Enlong Li, Zhongshan 7th Road, Guangzhou 510150 China
rogern577	https://www.tripadvisor.com/Profile/rogern577	Greater London, UK	What a fantastic view	Great view. well organised. we took tickets for about 5pm in November, this allowed for us to be day and night time views. Make sure the day is not cloudy or too overcast or you will not see the city in its finest glory. the whole experience is very well organised and it gave me a chance to see the city from a view not seen before	Written December 4, 2017	65 contributions	Nov 2017 • Business	Canton Tower
9trunorth2015	https://www.tripadvisor.com/Profile/trunorth2015	North Vancouver, Canada	What a cool place	This is a place that is out of place! So many different influences in architecture, food etc.Even my Chinese wife felt like she was not in China! This is a must see! Its not big so plan on a 3/4 day.	Written November 17, 2017	292 contributions	Nov 2017 • Couples	Shamian Island
Karen F	https://www.tripadvisor.com/Profile/DaScorpioQueen	San Andres Cholula, Mexico	What a beautiful building!	While we didn't see a show at the opera house, we did have an opportunity to look around and explore a bit. The opera house is a stunning piece of architecture designed by Zaha Hadid. I was super excited to visit this building because Ms. Hadid also designed a building at Michigan State University near my hometown. The Opera House hosts international theatre troupes who perform broadway worthy pe…	Written June 21, 2017	71 contributions	Jun 2017 • Couples	Guangzhou Opera House
alanv4	https://www.tripadvisor.com/Profile/alanv4	Brisbane, Australia	What a view	The lift with its glass doors facing outwards is a stunner and the views from the top are great.	Written May 21, 2012	136 contributions	May 2012 • Solo	Canton Tower
Oylin65	https://www.tripadvisor.com/Profile/Oylin65	Singapore, Singapore	Whampoa Military Academy	The Whampoa Military Academy (WMA) is located some distance from the city centre of Guangzhou. It is possible to take the subway to Yuzhu Station and then a trishaw to the ferry point to get a ferry across to the Whampoa Military Academy. Be sure to get on the right ferry to get across to WMA. The same ferry landing point serves ferries to other jetties. Ask the local. Be prepared to wait in line…	Written July 13, 2014	76 contributions	Aug 2013 • Family	The Former Site of Whampoa Military Academy	Changzhou Island, Huangpu District, Guangzhou 510715 China
Derek O	https://www.tripadvisor.com/Profile/DerekO663	Oxenford, Australia	Wet Zoo Visit	My luck on my first 3 day visit to China was to have a typhoon arrive.It was a very rainy morning but I am here so lets go to the zoo. As it was now or never this trip.I travelled a long distance using the metro and found the train transport excellent.I understand no Chinese but the train carriage has English signs, maps and English voical announcements. No problem!There are pleanty of Chinese st…	Written August 21, 2013	154 contributions	Aug 2013 • Solo	Chimelong Safari Park	Dashi street, Panyu District M, Guangzhou 511430 China
TIMOKA FOOD KIOSK	https://www.tripadvisor.com/Profile/timokagensan	General Santos, Philippines	Wet and humid - colorful Canton Tower	Probably it was because I went here in June that's why It's raining all the time. It's wet yet so hot! Humid city and hot.Something you should know:1. Taxi got bars separating the passengers to the driver. It's like you're riding to jail.2. Food are basically Cantonese style. 3. People faces looks more likely similar to Philippines, Hong Kong or Southeast Asia 4. Try to wear less in summer and sh…	Written August 12, 2017	196 contributions	Jun 2017 • Business	Canton Tower
David B	https://www.tripadvisor.com/Profile/D5062ANdavidb	Penticton, Canada	Western-style mall	The first night in GZ we went for dinner at one of the roof top restaurants. Besides that fusion cuisine restaurant, we also ate at a Thai restaurant another night and enjoyed a beer at the German beer garden/restaurant another time. The Tianhe mall is huge with many brand name stores on upper floors. A great grocery store is on the lower level including many Western selection and a good selectio…	Written December 18, 2012	69 contributions	Oct 2012 • Couples	Tianhe Festival Walk
Ferry J	https://www.tripadvisor.com/Profile/ferryj2014	Papendrecht, The Netherlands	Western world in Asia	Have a taste how the western society lived in Asia in the early days! Nice area to have a look when you like the old English and French buildings which are well maintained and some are up fro renovation. Preserving the history...	Written July 18, 2017	142 contributions	Jun 2017 • Solo	Shamian Island
tonin92	https://www.tripadvisor.com/Profile/tonin92	Villiers-sur-Marne, France	Western wonders in pearl city ... A must !	Here easy to come by metro or car ... Parking available but arriving time before 10:00am. Then you can enjoy nature, architecture, peace and zen on all pedestrian streets. Enjoy each moment and finish by the best French restaurant in Guandong : Orient Express. So nice and breathtaking. Even the Starbuck's building is a must see. Enjoy by day and night	Written July 24, 2016	2,566 contributions	Jul 2016 • Family	Shamian Island
Tolga O	https://www.tripadvisor.com/Profile/tolgao76	179 contributions	Western Traces in GZ	If you miss Western architecture in Guangzhou, you can have a nice walk in Shamian Island and enjoy the best located Starbucks ever! You might enjoy the French Restaurant, Oriental Express as well.	Written June 1, 2015		Jan 2015 • Solo	Shamian Island
Fearless31629248289	https://www.tripadvisor.com/Profile/Fearless31629248289	Ho Chi Minh City, Vietnam	Western style party place in Guangzhou	Many western style bars and restaurants. My favorite one was a sports bar. Quite expensive, crouded on weekend.	Written October 6, 2019	1 contribution	Mar 2019	Party Pier	No.118, Modiesha St, Xingang E Rd, Haizhu Dist, Guangzhou 510308 China
Shafi25	https://www.tripadvisor.com/Profile/Shafi25	Bengaluru, India	Western style garments, good place for leather products	Baima wholesale garment market is near to Guangzhou metro Railway station. I was surprised to see the girls marketing & displaying women's clothing. Mostly wholesale, retail will cost u more. All garments are Chinese & western style. Next bldg u will find leather bags at a reasonable price. I bet you will purchase something or other. "BAIMA is just Waima" 😀👍👸	Written May 1, 2016	93 contributions	Apr 2016 • Business	Baima Garment Market
Sabina_Janez	https://www.tripadvisor.com/Profile/Sabina_Janez	Maribor, Slovenia	Western feeling in China	The Island is giving you feeling as you are not in China and it is a quiet and peaceful part of the city. Here you can also sit down in a European style and have a beer the same way.	Written August 28, 2015	97 contributions	Aug 2015 • Couples	Shamian Island
jackmoore93	https://www.tripadvisor.com/Profile/jackmoore93	Bath, UK	Western Europe within Asia	I was pleasantly surprised by Shamian Island, I had heard mixed reviews. We went and loved walking down the old colonial streets. It's so fascinating seeing the quaint side of the island and looking over and seeing the craziness of Guangzhou city. The restaurants and bars are very expensive though. See if you can find 'pita King' it is opposite the hotel on the island, it serves very cheap beer a…	Written March 9, 2016	861 contributions	Mar 2016 • Couples	Shamian Island
AliciaCecilia	https://www.tripadvisor.com/Profile/AliciaCecilia	Guangzhou, China	Western enclave in the heart of a Chinese city	Nice place to walk around,relax,have a coffee, or a meal,you have several coffees as well as restaurants,some of them installed in old redecorated western style houses like Starbucks and Kafelaku,buy Chinese souvenirs and soak in the old times. You can go by Metro line 1 , Huangsha Station,there you have a modern shopping Mall,Metropolitan Plaza,as well.Line 6 also goes . At walking distance you …	Written July 17, 2015	211 contributions	Jun 2015	Shamian Island
crinolin	https://www.tripadvisor.com/Profile/crinolin	phoenix, az	Western Cathedral	It is a beautiful cathedral. Easy to find from either the YiDe Lu or HaiZhu square metro stops. I tried to attend an English service while I was there but there were so many tourists it was distracting. Those that were helping keep the tourists away from those attending the service assumed that I was just a tourist and were very rude but the building itself is worth a stop.	Written November 21, 2016	5 contributions	Nov 2016	Sacred Heart Cathedral	Yide Road, Guangzhou 510120 China
Fran1234	https://www.tripadvisor.com/Profile/Franstela	Shanghai Region, China	Western Buildings in Guangzhou	Interesting place to see many western building architectures in Guangzhou. Lots of brides go there to take beautiful pictures and also a good place to have a walk around the parks and along the river.	Written September 26, 2015	80 contributions	Oct 2014	Shamian Island
Nat Nat	https://www.tripadvisor.com/Profile/889Nat	Jakarta, Indonesia	Western architectures in the east	It's a small island circled by the river with western achitectures styles building. A beautiful place that will make you forget that you're actually still in China while you're there.	Written January 12, 2019	69 contributions	Jan 2019 • Solo	Shamian Island
Yap W	https://www.tripadvisor.com/Profile/yapw_13	Johor Bahru, Malaysia	Western Architecture In Southern China	It's almost a walking tour around amidst the buildings erected for use by the Westerners during its heyday. It has now been converted for other use & it tells of the place during their prime controls the export of slavery & also import of opium into China. Many bronze figures around and some had a story behind its purpose	Written August 17, 2016	650 contributions	Aug 2016 • Family	Shamian Island
KarinZul	https://www.tripadvisor.com/Profile/KarinZul	Jakarta, Indonesia	Western and Local Brands in a roof	This is a convenient shopping mall, accessible from train, bus and many hotels in Tianhe area. Various intl brands like Sephora, Zara, to local boutiques, supermarket and dept store. Many restaurants both Western and Chinese. This is soft landing pad for foreigners visiting Guangzhou or China for the first time wishing to see more familiar food/shops. Shop assistants speaks generally basic Englis…	Written March 25, 2015	411 contributions		Tianhe Festival Walk
juleshoffelt	https://www.tripadvisor.com/Profile/juleshoffelt	Luxembourg	Were interrting city	Mix up of old China and modern a city.Absolutely fantastic to visit if you share a fulltime english speaking guide	Written April 30, 2017	22 contributions	Apr 2017 • Couples	Qingping Medicine Market	Huangsha Avenue, Liwan District, Guangzhou 510130 China
stadiva	https://www.tripadvisor.com/Profile/stadiva	Singapore, Singapore	Went with high expectations and terribly disappointed	Think I got my hopes too high. It's nothing I imagined. The water surrounding the island is foul smelling. Architectures were slightly interesting - different from the rest of the city, but not worth travelling all the way there for it.	Written November 30, 2016	21 contributions	Nov 2016 • Solo	Shamian Island
Bruce K	https://www.tripadvisor.com/Profile/790brucek	Hong Kong, China	Went twice...	Did this at night the first time to get the night time skyline for photos and the line was a solid 40 minutes to get to the inner/inside observation deck. Came back next day to go to the top, outdoor deck and ride the infamous "orange spheres of death!" Worth the time and wait. Very cool. Elevator down is GLASS DOOR and on the side so make sure you are the last people/person in.	Written July 9, 2018	66 contributions	Jun 2018 • Friends	Canton Tower
Adrian M	https://www.tripadvisor.com/Profile/masuk	Chiang Mai, Thailand	went twice	Decorations for new year looked amazing, a lot of walking, and nice to see some trees and greenery after the city. The side paths are also interesting. Get a map if possible. Better signs would help. Some signs interesting; eg. "Dear, keep me beautiful' (keep off the grass).	Written February 14, 2012	92 contributions	Jan 2012	Yuexiu Mountain	No. 960 Jiefang North Road, Yuexiu District, Guangzhou 510000 China
MarkWheeler2528	https://www.tripadvisor.com/Profile/MarkWheeler2528	Foshan, China	Went to see the Pandas	As a teacher here, what better opportunity did I have to see Pandas, so we caught the train, using the underground system which is very good and has a stop right outside the zoo entrance. The zoo located in the Centre Guangzhou. You dont have to enter the entire park and buy a ticket for just the zoo and the sea life centre which combined is good value for money. The park has had some improvement…	Written April 22, 2012	55 contributions	Mar 2012 • Family	Chimelong Safari Park	Dashi street, Panyu District M, Guangzhou 511430 China
bladdamasta	https://www.tripadvisor.com/Profile/bladdamasta	Manly, Australia	Went to see the Panda - ticked it off	Lots of people having lots of fun, but I found the experience a little sad. Maybe we're spoilt for zoos in Sydney. The kangaroos looked pretty miserable in their dusty enclosure. If you like a good variety of antelopes - this is your place. Rushed through, saw the panda, who wasn't asleep - so good. Very convenient to the Metro and cheap. Was done and dusted in 20 minutes.	Written May 17, 2013	873 contributions	Apr 2013 • Solo	Guangzhou Zoo	No. 120 Xianlie Middle Road, Yuexiu District, Guangzhou 510030 China
candace90	https://www.tripadvisor.com/Profile/candace90	Singapore, Singapore	went there TWICE!	yes i went there twice because of miscommunication! i wanted to go to the Canton Tower (up) but ended up just entered to the park where you can see the lights show.. not worth it as u can see the lights from any place nearby. its not expensive for that park. next day we went again, but this time for a real quick trip. so we didnt manage to try The World's Highest Ferris Wheel. When i was inside t…	Written November 26, 2012	40 contributions	Dec 2011 • Family	Canton Tower
Vorakorn C	https://www.tripadvisor.com/Profile/vorakornc	Bangkok, Thailand	Went in the afternoon, not impressed.....	First of all, don't expect any of the staff to speak english or be helpful in showing your around because there would be none. Elevator ride up to 108th floor is nice and is probably the best thing about this trip. Once I get up there, the view is quite nice but nothing to impress. The organization of shops and activities in up there are quite bad, and the place looks really dated.....the view wa…	Written June 24, 2016	58 contributions	Jun 2016 • Business	Canton Tower
RJ M	https://www.tripadvisor.com/Profile/MapleLeafRJ	Barry's Bay, Canada	Went for the Digital Revolution exhibit	The world’s biggest Science Centre did not disappoint! The Digital Revolution exhibit originated at the Barbican in London UK, with Guangzhou being the second city in China to host it, and is fully bilingual (Mandarin/English), featuring interactive exhibits and a historical retrospective of video games and digital effects (technology in general). The other parts of the Centre are geared towards …	Written February 25, 2019	154 contributions	Feb 2019 • Couples	Guangdong Science Center	No.168 Xiliu Road, College Town, Panyu District, Guangzhou 510006 China
20x30	https://www.tripadvisor.com/Profile/20x30	Luzon, Philippines	went for a Lego shop	There is a LEGO shop at the basement!Direct access from the train station at the basement level. Good choice of coffee shops. Food court on the 2nd floor has good choices as well :)	Written November 6, 2018	104 contributions	Sep 2018	Taikoo Hui	No.383 Tianhe Road, Tianhe District, Guangzhou 510620 China
Mike M	https://www.tripadvisor.com/Profile/mikemoiseb	Mexico City, Mexico	Went for a foot massage	In my opinion it is overpriced and the standard of the massage is averageNothing out of the ordinaryThe spa is beautiful and perfectly made	Written November 3, 2018	67 contributions	Nov 2018	AWAY Spa
The Vista Seeker	https://www.tripadvisor.com/Profile/ACMMM00	Pittsford, NY	Well-preserved Heritage	This family temple is impressive for all its architecture and craftsmanship. It's amazingly well preserved in the middle of the city and through historical turmoils. A Must-See for visitors who are familiar AND unfamiliar with Chinese culture!	Written December 25, 2014	248 contributions	Dec 2014 • Friends	Chen Clan Ancestral Hall-Folk Craft Museum	No.34 Enlong Li, Zhongshan 7th Road, Guangzhou 510150 China
Kusafiri	https://www.tripadvisor.com/Profile/suncommunications	Tanawha, Australia	Well-preserved city history	Our guided tour included this stop over and it offered the opportunity to experience a compound that has had a number of roles dating back to 1888. You can stroll around to learn more about this and browse the art and craft wares. These are also for sale. Cultural and artist features of Guangzhou’s history are the main features of exploring this building and its grounds. If you appreciate this th…	Written July 28, 2015	48 contributions	Jul 2015 • Family	Chen Clan Ancestral Hall-Folk Craft Museum	No.34 Enlong Li, Zhongshan 7th Road, Guangzhou 510150 China
Leslie H	https://www.tripadvisor.com/Profile/leslieh939	Columbia	Well-mounted exhibits with English signage	Housed in a building that reminds me of a Borg ship from a famous sci-fi show, the Guangdong Provincial Museum is a delight. The exhibits are varied, ranging from ceramics, to local wood-carvings to geology and fossils and they are all beautifully displayed. Unlike many Chinese museums, exhibits have signs in English with one exception - the Traditional Chinese Medicine exhibit. I had an opportun…	Written September 14, 2014	36 contributions	Sep 2014 • Solo	Guangdong Museum	No.2 Zhujiang East Road, Zhujiang New City, Tianhe District, Guangzhou 510110 China
James S	https://www.tripadvisor.com/Profile/X5078ICjamess	Cassopolis, MI	Well, the buildings had ornementals all over them	The Craft museum was a tourist trap of large proportions. Most notable was the carved Ivory accounting for the peril the elephants were (are) in. Although they include in their spiel that only material before the laws changed is displayed, it is obvious that illegal product was sold here in the past and at best may still be traded elsewhere (if not out of a back room).	Written September 11, 2017	117 contributions	May 2017 • Solo	Chen Clan Ancestral Hall-Folk Craft Museum	No.34 Enlong Li, Zhongshan 7th Road, Guangzhou 510150 China
WKTham	https://www.tripadvisor.com/Profile/WKTham	Kuala Lumpur, Malaysia	Well worth!	Children and adults trully enjoyed the show. The human performers are great but it is a bit sad to see wild animals being trained to perform. Nevertheless, what is a circus without animals that children love so much!	Written December 27, 2012	29 contributions	Dec 2012 • Family	Chimelong International Circus	Yingbin Road, Panyu District, Guangzhou 511430 China
Jud1th	https://www.tripadvisor.com/Profile/Jud1th	North West England	Well worth visiting to see how the Chinese present these discoveries in a sympathetic, respectful way.	It costs little to enter, the ticket office being at the bottom of the steps to the right as you look at the building.It is large inside, with different sections including one full of the stone/marble head pillows which must have been so uncomfortable to sleep on. The tomb itself is reached by going upstairs and outside, into a separate building which was built to cover the site. The artefacts ar…	Written April 27, 2009	8 contributions		Museum of the Western Han Dynasty Mausoleum of the Nanyue King	No.867 Jiefang North Road, Yuexiu District, Guangzhou 510030 China
AsianvisitorUK	https://www.tripadvisor.com/Profile/AsianvisitorUK	SW England	Well worth visiting	Full of old European architecture dating back to when the foreign merchants were kept in one area. The area can be a great place to relax and walk after the hustle and bustle of the rest of Guangzhou. It is a popular place for local wedding to couples to have their wedding photographs taken. Restoration of some of the buildings is better than others but I believe it is worth a visit. The US consu…	Written February 23, 2014	110 contributions	Nov 2013 • Friends	Shamian Island
Claire H	https://www.tripadvisor.com/Profile/I9349FXclaireh	23 contributions	Well worth visiting	I really enjoyed people watching, browsing the shops. The statues are beautiful. The food was good and fresh. The only downside was the amount of beggars who insisted on poking my (fat) tummy when we bought some lunch from the street vendors. I'd love to visit again.	Written July 7, 2016		Jun 2016 • Couples	Shangxiajiu Pedestrian Street	Up the 9th Road, Down the 9th Road, The 10th Road, Liwan District, Guangzhou 510010 China
See-Tai-Fan	https://www.tripadvisor.com/Profile/See-Tai-Fan	Melbourne	Well worth visiting	I went here because of the reviews on Trip Advisor and I was not disappointed. Entry is free if you show your passport. What I like is that it has exhibits from Guangdong Province, not just Guangzhou and there is an excellent display of artifacts from the famous Shantou and Chaozhou regions, very important in Chinese history.	Written February 28, 2014	60 contributions	Feb 2014 • Business	Guangdong Museum	No.2 Zhujiang East Road, Zhujiang New City, Tianhe District, Guangzhou 510110 China
GeoZGeoZ	https://www.tripadvisor.com/Profile/GeoZGeoZ	Melbourne, Australia	Well worth the visit if you are in Guangzhou.	Great circus that is many many times better than the average local travelling shows. It is more comparable to Cirque du Soleil (although not quite as high quality). I can recommend this show fully!	Written May 9, 2017	21 contributions	Aug 2016 • Friends	Chimelong International Circus	Yingbin Road, Panyu District, Guangzhou 511430 China
Gary M	https://www.tripadvisor.com/Profile/garymT2049CK	33 contributions	Well worth the visit	Can get very busy at weekend with many people. You can walk up or get a cable car. I get the cable car up and walk down. Food and drink available at the top but take a picnic and enjoy the cleaner air and views of Guangzhou. Lots of things to see from top to bottom with lovely well kept gardens. All in all a really good day out nice and relaxing.	Written July 2, 2018		Jul 2018 • Friends	Baiyun Mountain	Xinshi Town, Baiyun District, Guangzhou 510440 China
Nikki	https://www.tripadvisor.com/Profile/nikkinhuang	Sydney, Australia	Well worth the 2USD ticket	This is one of the best preserved ancestral temples of Guangdong, the colorful roof carvings are gorgeous to behold and there are some beautiful art and craft displays in the rooms. You probably only need 2 hours maximum in this place it's quite small and can be strolled through even in 30 minutes but of course it's nice to take longer to look at the displays in more detail. When you get to the b…	Written January 27, 2016	115 contributions	Jan 2016	Chen Clan Ancestral Hall-Folk Craft Museum	No.34 Enlong Li, Zhongshan 7th Road, Guangzhou 510150 China
PaulaT39	https://www.tripadvisor.com/Profile/PaulaT39	Dubai, United Arab Emirates	Well worth taking time to visit	We spent several hours in this park, just walking around watching the local families enjoying the wonderful facilities of the park, at every corner you saw people dancing, doing tai chi, kick shuttlecock, singing, playing musical instraments, boating on the lake and generally enjoying their time together.	Written August 21, 2012	13 contributions	Aug 2012 • Couples	Yuexiu Mountain	No. 960 Jiefang North Road, Yuexiu District, Guangzhou 510000 China
Malcolm W	https://www.tripadvisor.com/Profile/MalcolmW454	Taupo, New Zealand	Well worth seeing	Well worth a visit if in Guangzhou. We recently visited while on a business trip to fill a little time in and found it to be very interesting	Written September 16, 2015	171 contributions	Aug 2015 • Couples	Sacred Heart Cathedral	Yide Road, Guangzhou 510120 China
paminchina	https://www.tripadvisor.com/Profile/paminchina	Guangzhou, China	Well worth it.	also houses the GZ folklife museum. This family center was the home of the widespread Chen clan in the capital of GZ. The elders lived here and housed visiting family from the countryside, including scholars in to take the imperial exams and/or study, plus any family member who had business in the capital. brilliantly restored and furnished.	Written July 14, 2012	21 contributions		Chen Clan Ancestral Hall-Folk Craft Museum	No.34 Enlong Li, Zhongshan 7th Road, Guangzhou 510150 China
AcbMei	https://www.tripadvisor.com/Profile/AcbMei	Canterbury, UK	Well worth it if you interested in San Yat Sen and history of modern china	Times have changed and San yatt sen now seems to get more credit than Mao Zedong for changing china. This is the site of the military academy set up by the Chinese nationalist party in the 1920's. it included all the revolutionary groups trying to bring democracy and freedom and overcome the old feudal system. After the failure of the 1911 revolution they regrouped in the south and this was the s…	Written November 13, 2013	139 contributions	Nov 2013 • Couples	The Former Site of Whampoa Military Academy	Changzhou Island, Huangpu District, Guangzhou 510715 China
Bennie	https://www.tripadvisor.com/Profile/benniesmalls	Wuhan, China	Well worth it	We took taxi here from Jovenstars Hotel after recommendation from friend. We could have arrived via subway YueXiu Park Station, Exit E, Line 2. We wanted some history and something not "too much" for a five-year-old. This museum did not disappoint. Inexpensive as tickets for adults were 12 rmb, kids free. Open 9am-530pm.This is a quality museum. The tomb is well kept and interesting. Not only can…	Written July 8, 2012	85 contributions	Apr 2012 • Family	Museum of the Western Han Dynasty Mausoleum of the Nanyue King	No.867 Jiefang North Road, Yuexiu District, Guangzhou 510030 China
Douglas M	https://www.tripadvisor.com/Profile/douglasm62	Guangzhou, China	Well Worth Finding	I’ll start this review by us getting on Line 1 of the metro at GongYuanQian and heading west to three stops to ChangShouLu. This is one stop after ChenJiaCi, the station for the popular Chen Clan Museum. Be aware the Hall isn’t easy to find but well worth the effort. At ChangShouLu take Exit A. There’s a map of the area at the top of the stairs but it’s in Chinese and the green area isn’t as you’…	Written July 19, 2018	1,973 contributions	Jul 2018 • Couples	Jinlun Hall	No.289 Kangwang South Road, Liwan District, Guangzhou 510140 China
Jastogo	https://www.tripadvisor.com/Profile/Jastogo	Canberra, Australia	Well worth a walk	A nice pedestrian area with shopping including a nice book/coffee shop. The historical diggings in the middle showing the various roads of three dynasties was fascinating. A bit tricky to get a photo without reflections though. Maybe better at other times of day. also the lanterns were lovely.	Written July 24, 2016	203 contributions	Jul 2016 • Friends	Beijing Road Ancient Avenue	Beijing Road, Yuexiu District, Guangzhou 510030 China
TBY	https://www.tripadvisor.com/Profile/tanbysg	Singapore	Well worth a visit.	Personally comparable to Singapre's Mandai Zoo. The White tigers, Amazon trail, Train ride through the Safari or self drive (if you own a car) are worth the visit. Not to mention the Pandas too.	Written December 27, 2011	279 contributions	Dec 2011	Chimelong Safari Park	Dashi street, Panyu District M, Guangzhou 511430 China
Bitten_by_the_bug_10	https://www.tripadvisor.com/Profile/Bitten_by_the_bug_10	London, UK	Well worth a visit, gets very busy during public holidays	Beautiful Chinese architecture housing some folk-art exhibits. Nominal entry fee. We visited during a public holiday and it was really busy. Had to wait about 20 minutes to get a ticket. Inside is serene and photogenic. Exhibits are interesting and worth viewing. The historic pieces of carved ivory exhibition was so over-run we had to give it a miss though.A fair number of souvenir shops inside t…	Written February 11, 2016	324 contributions	Feb 2016 • Couples	Chen Clan Ancestral Hall-Folk Craft Museum	No.34 Enlong Li, Zhongshan 7th Road, Guangzhou 510150 China
Tony R	https://www.tripadvisor.com/Profile/TonyR3365	Playa del Carmen, Mexico	Well worth a visit,	The history has been covered by other;s . If you are in the Bejing road area , stop in , it really is worth an hour of your time.	Written April 22, 2018	120 contributions	Dec 2017 • Solo	Guangzhou City God Temple
Dave_of_SE3	https://www.tripadvisor.com/Profile/Dave_of_SE3	London, UK	Well worth a visit if you are in Guangzhou	Before this visit I did not know much about the Kings of southern China. The museum contains the relics found in king Zhao Mo's tomb, discovered in 1983.The museum is well laid out to tell the story, with information in Chinese and English.I joined the free conducted tour but this was in Chinese and, as the guide spoke very quickly, I could not follow much of what she was saying. Fortunately my C…	Written November 4, 2016	141 contributions	Nov 2016 • Friends	Museum of the Western Han Dynasty Mausoleum of the Nanyue King	No.867 Jiefang North Road, Yuexiu District, Guangzhou 510030 China
a_new_york_family	https://www.tripadvisor.com/Profile/a_new_york_family	New York, New York, United States	Well worth a visit if u can get out there	Get a guide from your hotel. They can drive you out and pick you up. The tickets are 300 yuan per adult. Bring cash or credit card. My credit card did not work but my debit did. Food is not that good - fish balls, BBQ squid, rice with side dishes. Comparing to what else you can get elsewhere, it's park food. Be prepare to crack yourself up with China's English! I love it. Get on the train ride fi…	Written July 11, 2016	59 contributions	Jul 2016 • Family	Chimelong Safari Park	Dashi street, Panyu District M, Guangzhou 511430 China
asbertos	https://www.tripadvisor.com/Profile/asbertos	Accrington, UK	Well worth a visit	Awesome here, had to pay about 50¥ for a taxi from the train Guangzhou train station cause it must be abit out of the way and then about 120¥ for the entry, but well worth it. Some pretty awesome coasters and only had to que at the most 20min to get on. Food wasn't great but no worse than at UK parks. Also have some animal shows throughout the day and 3 different stage shows, went to this stunt s…	Written March 15, 2015	4 contributions	Jul 2014 • Friends	Chimelong Paradise	Yingbin Road, Panyu District, Guangzhou 511430 China
russell t	https://www.tripadvisor.com/Profile/russellt785	Eastleigh, UK	Well worth a visit	Hugely informative, atmospheric building with tons of information and plenty to experience - not to be missed	Written April 20, 2012	93 contributions	Mar 2012 • Couples	Dr. Sun Yat-sen's Memorial Hall	No.259 Dongfeng Middle Road, Yuexiu District, Guangzhou 510030 China
anglo-australian	https://www.tripadvisor.com/Profile/anglo-australian	Rustington, UK	Well worth a visit	I tend to aim for quiet places in big cities and this is one of them, we had it more or less to ourselves in a Sunday in late January. Tickets are only 8 RMB and the gardens are well landscaped, aim for summer if you want to see the orchids in all their colours and variety as most are dormant mid winter. Nice walk, some of the hard naturalistic landscaping is a bit too ‘fake’ for my liking on in …	Written March 4, 2018	269 contributions	Jan 2018 • Business	Canton Orchid Garden
Gary M	https://www.tripadvisor.com/Profile/garymT2049CK	33 contributions	Well worth a visit	Nice park easily accessible by metro and buses. It gets busy at weekends and public holidays so a mid week visit is best. Lots of trees, gardens and lakes and shade. Plenty of food and drink outlets. Very well maintained and of course the statue of the 5 rams.	Written February 11, 2019		Feb 2019 • Friends	Yuexiu Mountain	No. 960 Jiefang North Road, Yuexiu District, Guangzhou 510000 China
Douglas M	https://www.tripadvisor.com/Profile/douglasm62	Guangzhou, China	Well Worth a Visit	On a baking hot afternoon in August do I choose the cool of a museum or a walk in a park? I know Only mad Dogs and Englishmen Go Out in The Mid-Day Sun, but for once this Englishman was sensible and opted for the museum.SWMBO and I made our way to XiMenKuo Metro Station on Line 1 and then exited to ZhongZhan 6th Road and walked along to the bus stop for the #104 bus. The bus meandered its way alo…	Written August 7, 2018	1,973 contributions	Aug 2018 • Couples	Guangzhou Luxun Memorial Hall	No.215 Wenming Road, Yuexiu District, Guangzhou 510030 China
Matt JM	https://www.tripadvisor.com/Profile/MattyJM	Edinburgh, UK	Well worth a visit	We stopped off here as part of a tour into China from Hong Kong so our time was very limited. The building itself is fantastic and a fitting tribute to a great man, very picturesque even on a rainy evening! As others have said a must see if you're in the area.	Written December 2, 2015	130 contributions	Oct 2015 • Couples	Dr. Sun Yat-sen's Memorial Hall	No.259 Dongfeng Middle Road, Yuexiu District, Guangzhou 510030 China
Iness18	https://www.tripadvisor.com/Profile/Iness18	Yichang, China	Well worth a visit	Well worth a visit!Fantstic getaway, easy to reach by public transport. Place really feels like a different world. Lovely historical buildings, well preserved.	Written January 2, 2020	102 contributions	Feb 2019	Shawan Aancient Town of Panyu	Shawan Cultural Center, Daxiangyong Road, Fanyu District, Guangzhou 514000 China
veronsome	https://www.tripadvisor.com/Profile/veronsome	56 contributions	Well worth a visit	We've been back to Shawan Ancient Town a number of times now and it's a nice afternoon out, particularly if you live in GZ and have friends or family over visiting.I'm not sure how much of the town is 'ancient' but it's atmospheric enough and there's lots of narrow streets to wander down and places to sample local specialties and buy souvenirs. Overall the place is very photographic. We've always…	Written December 10, 2017		Nov 2017 • Friends	Shawan Aancient Town of Panyu	Shawan Cultural Center, Daxiangyong Road, Fanyu District, Guangzhou 514000 China
AsianvisitorUK	https://www.tripadvisor.com/Profile/AsianvisitorUK	SW England	Well worth a visit	Without trying to duplicate what has been said by the TA Member, Sydney, I have to agree on all points.I visited earlier this year in February and it really is a gem. I found plenty of assistants who spoke some English and were extremely helpful. Some of the gifts in the gift shop were expensive but only by China standards.The wealth of information and history surprised me on entering. If you are…	Written May 24, 2006	110 contributions		Museum of the Western Han Dynasty Mausoleum of the Nanyue King	No.867 Jiefang North Road, Yuexiu District, Guangzhou 510030 China
Glenn M	https://www.tripadvisor.com/Profile/GlennSanX	Burpengary, Australia	Well worth a look, particularly if you have an interest in local folk art.	I visited with a group of work colleagues and spent a very pleasant hour looking at the building itself with its many rooms and open spaces and marveled at the exquisite local ivory and jade carvings. There were also some local paintings and other handicrafts for viewing and some for sale. It was fairly busy but not overcrowded and people watching in the large square in front of the building was …	Written March 8, 2016	47 contributions	Feb 2016 • Business	Chen Clan Ancestral Hall-Folk Craft Museum	No.34 Enlong Li, Zhongshan 7th Road, Guangzhou 510150 China
Laridona	https://www.tripadvisor.com/Profile/Laridona	Shenzhen, China	Well treated and clean!	If I have 1 thing that had disappointed me and my family, was not having western food/restaurants.All is about rice, chicken, and Chinese food. All around the same drinks and ice creams. They could create a western restaurant, serving like pizza and hamburgers... Would be great!	Written August 30, 2016	75 contributions	Aug 2016 • Family	Chimelong Safari Park	Dashi street, Panyu District M, Guangzhou 511430 China
Gam Rerkjirattikal	https://www.tripadvisor.com/Profile/gamrerk	Bangkok, Thailand	Well reserved historical site.	This is an actual burial site of king Nanyue, lots of ancient stuffs gathered when they discovered the tomb. You can also walk through the burial site itself, such an interesting place!	Written January 31, 2017	92 contributions	Jan 2017 • Couples	Museum of the Western Han Dynasty Mausoleum of the Nanyue King	No.867 Jiefang North Road, Yuexiu District, Guangzhou 510030 China
Tang	https://www.tripadvisor.com/Profile/zwtang	Kuala Lumpur, Malaysia	Well Preserved Tomb Site and Museum	The museum is built on top of the original excavated tomb of the Nanyue King. One can walk into the tomb itself and the place is well preserved and maintained. Most of the excavated artifacts were displayed in the museum including the jaded body of the king (not sure if the body is still in there but I doubted it).	Written August 18, 2011	87 contributions	Mar 2011	Museum of the Western Han Dynasty Mausoleum of the Nanyue King	No.867 Jiefang North Road, Yuexiu District, Guangzhou 510030 China
Hui Teng	https://www.tripadvisor.com/Profile/gnitiuh	Singapore, Singapore	Well preserved piece of history	If you enjoy chinese culture and heritage, do make a trip down to the Chen Clan Ancestral Hall. It houses exhibits highlighting various folk crafts common in Guangzhou e.g. porcelain, calligraphy, paper art, and is a good place to spend a couple of hours. Entrance fee is an affordable 10 yuan, and there wasn't much of a crowd when I visited on a Sunday afternoon.	Written June 14, 2017	82 contributions	Jun 2017 • Friends	Chen Clan Ancestral Hall-Folk Craft Museum	No.34 Enlong Li, Zhongshan 7th Road, Guangzhou 510150 China
Iskandar	https://www.tripadvisor.com/Profile/Iskanis	Kuala Lumpur, Malaysia	Well preserved old mosque	Despite the fact that the mosque is one of the oldest in China, it is well maintained and active with activities. There were children martial arts lessons and adult religious section going on when I was there.	Written November 6, 2015	226 contributions	Mar 2015 • Friends	Huaisheng Mosque	No.55 Guangta Road, Guangzhou 510180 China
Edyharto	https://www.tripadvisor.com/Profile/Edyharto	Singapore, Singapore	Well preserved Mausoleum mixed with pillows!!!	A very rich historical place in a modern world.As we entered the original tomb area, we were prepared to see the bones but we could not see any.Instead, we saw fragments of the bones of the King's concubine!The pillows are different. They are well preserved and come in so many varieties that we could not differentiate amongst them.Were they for any special therapeutic effects for our necks?	Written June 25, 2012	550 contributions	Jun 2012 • Friends	Museum of the Western Han Dynasty Mausoleum of the Nanyue King	No.867 Jiefang North Road, Yuexiu District, Guangzhou 510030 China
Simonfss	https://www.tripadvisor.com/Profile/Simonfss	Singapore, Singapore	Well preserved mansion	Beautiful place. Could have been better if it was seen on a clear day. It was raining when we visited but it was still a good visit. A nice museum on site. There was a demonstration on finger painting. So amazing to see beautiful pieces of scenery paintings using the fingers and palm of the hands. Take the opportunity to buy them at a very reasonable price!	Written February 23, 2017	200 contributions	Dec 2016 • Friends	Chen Clan Ancestral Hall-Folk Craft Museum	No.34 Enlong Li, Zhongshan 7th Road, Guangzhou 510150 China
bladdamasta	https://www.tripadvisor.com/Profile/bladdamasta	Manly, Australia	Well preserved in amongst old Guangzhou	Terrific cathedral built in the 1860s. I just loved looking at it contrasted against the newer (and uglier) apartment buildings of Guangzhou. Plenty of history here. It's tucked off Yide Lu (not actually on it, so keep looking to your right as you head West along Yide Lu to see the spires.	Written May 17, 2013	873 contributions	Apr 2013 • Solo	Sacred Heart Cathedral	Yide Road, Guangzhou 510120 China
CdnLovesTravel787	https://www.tripadvisor.com/Profile/CdnLovesTravel787	Vancouver, Canada	Well Preserved Ancient Family Home	This was the home of the wealthy Chen family in ancient times. The home was Chinese style, with courtyards in the centre. Along the roof top were ornate decorations. The rooms have now been converted into a museum for ancient arts & crafts, like fabric weaving, bone, wood, jade carving. Elephant tusks were intricately carved with scenes of ancient Chinese life. Elephants are now an endangered spe…	Written May 5, 2015	2,931 contributions	Jan 2015 • Solo	Chen Clan Ancestral Hall-Folk Craft Museum	No.34 Enlong Li, Zhongshan 7th Road, Guangzhou 510150 China
Greg S	https://www.tripadvisor.com/Profile/markpN2403RI	Sydney, Australia	Well preserved	The park is easier to access by car from Guangzhou, where we negotiated a deal with a taxi for the day at 1,000 RMB & shared the price between four of us and also went to the Sunflower Garden, making it more comfortable. The drive took us an hour and twenty minutes one way. While it was in Chinese New Year we arrived at opening time at the Wetlands Reserve and beat the major crowds! We started wi…	Written February 11, 2016	1,564 contributions	Feb 2016 • Couples	Nansha Wetland Park
PushExplore	https://www.tripadvisor.com/Profile/PushExplore	Singapore, Singapore	Well Preserved	The Sacred Heart Cathedral is quite a unique place of worship in Guangzhou. The place looks gorgeous at night when the lights are on. Was nice seeing it again.	Written June 26, 2019	4,772 contributions	Feb 2019 • Friends	Sacred Heart Cathedral	Yide Road, Guangzhou 510120 China
PushExplore	https://www.tripadvisor.com/Profile/PushExplore	Singapore, Singapore	Well Preserved	This is a piece of Gz history and the place is well maintained and looks nice. Though, not exactly a place to spend a lot of time, as there isn't much to see as such. Well, to each his own.... A box checked, nonetheless.	Written May 16, 2019	4,772 contributions	Apr 2019 • Solo	Huanghuagang 72 Martyrs Cemetery	No.79 Xianlie Middle Road, Yuexiu District, Guangzhou 510000 China
jktravel7	https://www.tripadvisor.com/Profile/jktravel7	Los Angeles, CA	Well Presented Landmark!	Incredibly well laid out and operated!Management deserves Kudo's for finding lots of points of engagement!Great views!The drop ride is exhilarating and the cars that circle the top are really good.Definitely worth a visit!	Written September 16, 2017	104 contributions	Aug 2017 • Friends	Canton Tower
sonya h	https://www.tripadvisor.com/Profile/534sonyah	Mumbai, India	Well planned, great views	Used to live in the area for two and a half years. The place has many landmark buildings like Opera House, IFC, Guangzhou Museum and the Library. The Huacheng Square, GT Land Mall and Xincheng Rd, some of the popular attractions in GZ are located here. You can get lovely views of the Canton Tower and the Pearl River from here. Very lively place with lots of expat friendly restaurants and pubs. Lo…	Written November 6, 2017	143 contributions	Feb 2017 • Family	Zhujiang New Town	Xiancun Road, Liwan District, Guangzhou 510000 China
melimevi	https://www.tripadvisor.com/Profile/melimevi	Bogota, Colombia	Well organized tour	Loved the place. Animals look very well taken care of.A bit pricy but definitely a great option for a fun family outing.Avoid weekends	Written November 29, 2015	48 contributions	Aug 2015 • Friends	Chimelong Safari Park	Dashi street, Panyu District M, Guangzhou 511430 China
a_new_york_family	https://www.tripadvisor.com/Profile/a_new_york_family	New York, New York, United States	well organized exhibits	You also can get a great laugh at some of the translations - they try! And there are a lot to look at - about China. And they have special exhibits that are worth it. There are permanent exhibits - when we went, it was all about minerals minings, wooden cravings, the many religious practices in China, etc... For over sea visitors, bring your passport - they give out the first 5000 tickets for fre…	Written July 14, 2016	59 contributions	Jul 2016 • Family	Guangdong Museum	No.2 Zhujiang East Road, Zhujiang New City, Tianhe District, Guangzhou 510110 China
Betty Uy	https://www.tripadvisor.com/Profile/purplecamera	Luzon, Philippines	Well Organized	Everything you'd like to source can be found here. Great for business people, convenient location to look for suppliers. Make sure to check which phase you ought to go to. Book your hotels in advance. Food places are situated around the halls. Food is served hot, amazingly. Pricey but not bad.	Written May 11, 2017	33 contributions	May 2017 • Business	Canton Fair Complex
Ally1116	https://www.tripadvisor.com/Profile/Ally1116	Beijing, China	Well organised zoo park for families	quite a surprise that such an old zoo park has been well organised and maintained. Yes, lots of ppl during public holidays but a large park to wander around, no need to worry about crowds. Lots to see and to buy, though food and suvenirs are all quite expensive. WCs are easy to find and clean, water sinks are just along the road which is very considerate for kids. there are guides at each site, t…	Written September 26, 2018	48 contributions	Sep 2018 • Family	Chimelong Safari Park	Dashi street, Panyu District M, Guangzhou 511430 China
sarahfish50	https://www.tripadvisor.com/Profile/sarahfish50	singapore	well organised zoo	we were quite surprised by the entry fees of CNY 250 each which were expensive. A cool morning when we were there so it easy to walk around although the animals are kept quite far apart..have to walk quite a distance from each section.The animal shows are enjoyable to watch and well organised. many school children were there and they seem to enjoy the show very much.There are many white tigers as…	Written November 19, 2013	59 contributions	Nov 2013 • Family	Chimelong Safari Park	Dashi street, Panyu District M, Guangzhou 511430 China
midhu2016	https://www.tripadvisor.com/Profile/midhu2016	Kollam, India	Well Managed Wonder for Business Community	I was a first timer in canton fair..but felt like i was visting the fifth time.Was so simple from registration to finding out the exact location of my product.As i have said well managed by segregating the products and services.Specially to be mentioned is the restrooms which they maintain well.And my small advice to those who are coming first...plz bring ample business cards with you..it fetches…	Written May 4, 2017	9 contributions	Apr 2017 • Solo	Canton Fair Complex
PushExplore	https://www.tripadvisor.com/Profile/PushExplore	Singapore, Singapore	Well maintained. It's just alright.	Wasn't too impressed with this place as we have seen nicer, bigger and more interesting palaces as such. Though the place is ancient it is well maintained.	Written April 15, 2019	4,772 contributions	Feb 2019 • Solo	Sanyuan Palace of Guangzhou
laodi	https://www.tripadvisor.com/Profile/laodi	Singapore	Well maintained unlike other Chinese malls	First came to this mall in 2014. Guess I could revisit to see how it fare. I would say this is among the best in Guangzhou, with the huge crowd, it is still nice and clean. Red Wings having 1-for-1 sales, Dr Martens having a snaking queue outside the store. Best part is, if you are in the area for electronics and need a leak, especially for the ladies, come here. You will understand.	Written February 1, 2016	331 contributions	Dec 2015	Taikoo Hui	No.383 Tianhe Road, Tianhe District, Guangzhou 510620 China
MayAllBeingsBeHappy	https://www.tripadvisor.com/Profile/MayAllBeingsBeHappy	Manila, Philippines	Well maintained museum	This was an interesting cultural artifact. The museum itself is well laid out, and the staff was generally helpful. The video presentation in one corner was informative.	Written February 4, 2017	66 contributions	Nov 2016 • Solo	Museum of the Western Han Dynasty Mausoleum of the Nanyue King	No.867 Jiefang North Road, Yuexiu District, Guangzhou 510030 China
sanjaya58	https://www.tripadvisor.com/Profile/sanjaya58	Bhubaneswar, India	well maintained history	this is a park and memorial to the founder of modern china,the great Sun-Yat-Sen.there is a statue and some old memorabilia from history. it houses a very big hall.nothing much to see inside.but the plane is very well located, calm and peaceful. not many tourists.there are some very old trees growing in this premises,delightful to watch.metro station is just nearby,taxis are easily available.	Written December 8, 2013	813 contributions	Oct 2013 • Business	Dr. Sun Yat-sen's Memorial Hall	No.259 Dongfeng Middle Road, Yuexiu District, Guangzhou 510030 China
Casssssssss	https://www.tripadvisor.com/Profile/Casssssssss	Montreal, Canada	Well maintained and interesting museum	We didn't plan this museum because we didn't think we'd have time but we were in the area an hour before closing (just before they stopped letting people in). The museum is free and since we only had an hour will chose 1 exhibit (history) to visit. There is lots of information in English and it's well presented except for the fact that it's not chronological at all!!! There is a huge natural hist…	Written September 22, 2016	52 contributions	Sep 2016 • Couples	Guangdong Museum	No.2 Zhujiang East Road, Zhujiang New City, Tianhe District, Guangzhou 510110 China
		Semporna, Malaysia	Well kept temple	Nice temple. The yellow flowers inside the temple are very big. In front of the entrance is a small park. They had a room selling souvenirs.One funny thing was in the picture exhibition room, they said “No photo” but no one stopped us from taking photos.Just a been there done that experience to me as I’m not into temple things. I have photos posted with this review.	Written July 25, 2009	6,302 contributions		Chen Clan Ancestral Hall-Folk Craft Museum	No.34 Enlong Li, Zhongshan 7th Road, Guangzhou 510150 China
talr950	https://www.tripadvisor.com/Profile/talr950	62 contributions	Well I can't keep it in anymore	It's a nice tower I'll give you that but it's just not worth the money.. The area around the tower with the underground mall is a lot more interesting than a wobbling tower oh and folks, I don't know if it's the height but I am pretty sure the building is not stable. Have fun be brave and view the tower from below	Written September 12, 2015		Aug 2015 • Friends	Canton Tower
theonlysammilin	https://www.tripadvisor.com/Profile/theonlysammilin	Hong Kong, China	Well exceeded expectations 💪	F U N! F U N! F U N!Ease of entry (if you’re a HK/Macau resident - can purchase buy 1 get 1 deal on Klook)! Need the voucher code & last 4 digits of your mobile number. Well kept amusement park & the staff were all so pleasant and happy! The rides at first appeared seemingly short but after a boarding these THRILL rides - they were just the right durations. Been a skeptic about VR rides but am mi…	Written November 16, 2018	43 contributions	Nov 2018 • Couples	Chimelong Paradise	Yingbin Road, Panyu District, Guangzhou 511430 China
Greg S	https://www.tripadvisor.com/Profile/markpN2403RI	Sydney, Australia	Well designed Museum...Stunning	This museum is easily accessible by train, getting off at Xuexiu station, then a 5 minute walk, heading past the China Hotel and then the seven-11 convenience store, then a little further! Entry 10 RMB. About half the exhibits have an English transcript, and brochures in English are available. There is a lift in the musuem, but there are a lot of stairs to climb up and down in some sections, part…	Written February 21, 2018	1,564 contributions	Feb 2018	Museum of the Western Han Dynasty Mausoleum of the Nanyue King	No.867 Jiefang North Road, Yuexiu District, Guangzhou 510030 China
haejina	https://www.tripadvisor.com/Profile/haejina	Singapore, Singapore	Well curated and very interesting	Had the chance to visit this place with a private tour by a museum staff and this was really the highlight of my trip. This vast museum has 2 parts, a museum and an underground area where they allow visitors to walk around and view the archaeological site, mainly the garden area of the old palace. It was very well designed and amazing to see excavated wells that were dug thousands of years ago an…	Written July 6, 2015	163 contributions	Jul 2015 • Friends	Archaeological Site Museum of Nanyue Palace	No.316 Zhongshan Fourth Road, Yuexiu District, Guangzhou 510030 China
Yulia B	https://www.tripadvisor.com/Profile/472juliay	Guangzhou, China	Welcome to the skyscrapers area!	The park is just near my house. I love the place after 10 p.m. when it is really quiet. There are crowds at about 6 till 9 p.m. It has a lake in the middle. Sometimes you can see golden fish there. The park is kept really clean. Singing fountains start at about 8 p.m. in the center of the area. You can take many pictures of our slim baby TV tower! It is beautiful! It seems as if aliens came, buil…	Written May 27, 2014	31 contributions	May 2014 • Friends	Huacheng Square	South of Huangpu Avenue Zhujiang New Town metro exit, CBD of Zhujiang New Town, Guangzhou 510630 China
ksarman	https://www.tripadvisor.com/Profile/ksarman	Yangon (Rangoon), Myanmar	Welcome to The 19 th century	It s so pleasant to walk through the old and nice buildingThis Island is like an OasisSo quiète, so clean , so out of time !There is nice shops, nice coffee and barSome buildings are under renovation But overall it s a nice experience	Written September 29, 2018	6,467 contributions	Sep 2018	Shamian Island
PipPaul W	https://www.tripadvisor.com/Profile/PipPaul	Buckfastleigh, UK	Weird or what	How do they sell all this stuff? ?Everywhere there are crates, sacks, boxes, of the same stuff. Most of it unrecognisable, at least to western eyesBut it is worth a visit. We couldn't find the 'live' or meat area though, but did find the aquatics and the pet cat/dog area	Written October 12, 2019	1,477 contributions	Oct 2019 • Couples	Qingping Medicine Market	Huangsha Avenue, Liwan District, Guangzhou 510130 China
Gil_Mem	https://www.tripadvisor.com/Profile/Gil_Mem	Ein Bokek, Israel	weekends afternoons are good time to come here	on saturday and sunday afternoons many people come to this park to play and sing and dance in traditional chinese ways. when i was there i was lucky to see few groups of not so young locals playing an interesting game with some king of jumpy stick, which they kick from one to the other - usually 4 in a group - in very flexible and creative ways, while the goal is to keep the thing in the air, wit…	Written January 14, 2014	123 contributions	Jan 2014 • Solo	Guangzhou Sculpture Park	No.545 Xiatang West Road, Yuexiu District, Guangzhou 510140 China
W K	https://www.tripadvisor.com/Profile/wkk5	New Westminster	Weekend visit	We went to Chimelong Safari Park with our 5 year old and two year old sons. They had a lot of fun seeing the animals up close riding the truck train. Make sure to sit on right side as most of the animals were on that side.They enjoyed the tram across the safari park.Lots of walking to see all animals and shows.Bring water to cool down and snacks to eat.Each animal exhibit exit goes conveniently g…	Written April 2, 2019	126 contributions	Mar 2019 • Family	Chimelong Safari Park	Dashi street, Panyu District M, Guangzhou 511430 China
HK Rockstar	https://www.tripadvisor.com/Profile/I8802IEjonb	Hong Kong, China	Weekend trip	Best safari Park in Asia. Super organized! Good variety of animals. Lots of fun for children. Great service at every corner!	Written February 24, 2016	2 contributions	Feb 2016 • Family	Chimelong Safari Park	Dashi street, Panyu District M, Guangzhou 511430 China
JoansTravel	https://www.tripadvisor.com/Profile/JoansTravel	8 contributions	weekend trail walk	trail walk with local friends for much of the day. stopped for some snack and tea. that was really good. the weather was perfect and the tree leaves were ready to turn for the season.	Written March 25, 2017		Mar 2017 • Family	Baiyun Mountain	Xinshi Town, Baiyun District, Guangzhou 510440 China
nicckk	https://www.tripadvisor.com/Profile/nicckk	New Delhi, India	Weekend craze	I visited the market on weekend, a SaturdayIt was fully packed with people shopping and enjoying the evening. Lot of activities there. Good place for some last minute shopping with many promotions running.	Written July 3, 2018	25 contributions	Jul 2018 • Solo	Beijing Road Shopping District	Beijing Road, Guangzhou 510055 China
melaniefeng	https://www.tripadvisor.com/Profile/melaniefeng	Toronto, Canada	Weekend	The place was great! The music is good!! Everyone dances!! Had a really good time with my friends!! It gets really busy around midnight. It's so crowded but you still have a great time. I recommend SUNS!!	Written April 14, 2017	3 contributions	Jan 2017 • Friends	SUNS bar lounge	A25-26, Pati Art Area, Zhujiang Beer Factory, Yuejiang West Road, Haizhu District, Guangzhou 510000 China
laodi	https://www.tripadvisor.com/Profile/laodi	Singapore	Weekday can be bad enough, so avoid weekend.	I was at Macau and decided to bring the family (including my niece and nephew) to this new theme park.From Macau, I crossed the Hengqin landport which is nearer. There is a bus services to the theme park which cost rmb10 per pax but free for kids, so please check with the ticketing counter. When I was there on weekday, it was not crowded but believed the marine exhibits had not been fully in plac…	Written August 24, 2014	331 contributions	Jun 2014 • Family	Chimelong Water Park	Yingbin Road, Fanyu District, Guangzhou 511468 China
Ziv Glikman	https://www.tripadvisor.com/Profile/zivglikman	Dongguan, China	Week day blast!	We went on a week day on my daughter’s birthday and it was a great day!The Christmas theme all over the park with staff wearing very cool and elaborate costumes was fantastic. I thoroughly enjoyed as much as the kids as there are many scary rides to give the adults a serious adrenaline rush. And there were almost no lines (the best part. Go on a week day!). Better than expected and totally recomm…	Written December 21, 2018	29 contributions	Dec 2018 • Family	Chimelong Paradise	Yingbin Road, Panyu District, Guangzhou 511430 China
audiya	https://www.tripadvisor.com/Profile/audiya_abdul	Subang Jaya, Malaysia	Wedding Dress Shopping!!	It is a great place to go wedding dress shopping! So basically the whole Jiangnan DaDao Bei is divided into 2 - one is the boutique stores by the street, the other is the alleys behind all the boutique stores. So TRUST ME WHEN I SAY I WALKED THE ENTIRE STREET up to bottom. They have tonnes of ballgowns (that seems to be the favored style of the Chinese) but I did not go into all the boutiques as …	Written April 15, 2019	9 contributions	Apr 2019 • Friends	Jiangnan Avenue North wedding Street
caroline201674	https://www.tripadvisor.com/Profile/caroline201674	Nairobi, Kenya	weather challenge	it rained on the day we went and we were not prepared for it, as a result we did not enjoy our Beijing road experience.	Written September 17, 2016	4 contributions	Sep 2016	Beijing Road Shopping District	Beijing Road, Guangzhou 510055 China
Burrr888	https://www.tripadvisor.com/Profile/Burrr888	Dubai, United Arab Emirates	Wear your most comfy shoes	It’s nice to stroll around but not suggested during day time, as it is scorching hot, when the time that we visit tho :) You can see alot of people, both local and tourist specially around 6 or 7 pm onwards, aside from hundreds of food stall and restaurants on the underground mall, they are waiting for the Canton Tower lights. Recommended for families with young children	Written August 27, 2019	626 contributions	Jul 2019 • Family	Guangzhou Opera House
Leonhkny	https://www.tripadvisor.com/Profile/Leonhkny	Hong Kong, China	Wealth of Guangzhou	This is the best place to see how Guangzhou has become a metropolis. Taikoo Hui is the most upscale mall in Tianhe. It includes all the familiar brand names and the most expensive restaurants in the city. This place best represents the modern face of Guangzhou.	Written May 12, 2019	7,837 contributions	May 2019 • Family	Taikoo Hui	No.383 Tianhe Road, Tianhe District, Guangzhou 510620 China
Douglas M	https://www.tripadvisor.com/Profile/douglasm62	Guangzhou, China	We Wenta to ShenJing	I’ll confess we didn’t start out to find Wenta Tower, SWMBO wanted to find the JinKeLing Temple in ShenJing village. We found the temple but it was closed but more about that later.We took the number 1 bus from the bus stop near our apartment. This bus travels from the GuangZhou Foreign Language University near the west gate of BaiYun Shan all the way to University City Island which is to the sou…	Written July 4, 2018	1,973 contributions	Jul 2018 • Couples	Wenta Tower of Shenjing
Sugargi	https://www.tripadvisor.com/Profile/Sugargi	Austin	We went on a cloudy day and had no lines and few visitors!	IT is a marvel of light at night! Don't miss a boat ride at night to see the tower. Like China doing Vegas. Worth the experience and a trip like no other boat ride.	Written January 27, 2016	29 contributions	Jan 2016 • Business	Canton Tower
Kate Alex and N... D	https://www.tripadvisor.com/Profile/katealexandnoahd	Melbourne, Australia	We went for the dinosaurs!	Our son is Dino mad, and if you show your passport you get free entry, a win for shoestring travellers like us! The dinosaur display is not huge, but good nonetheless. 10-20 skeletons, mainly found in China. There is also a t-rex skull from America. The other non-dinosaur displays are also quite interesting, even if we sped through them. There is enough English to find your way around, it's a ver…	Written April 19, 2017	59 contributions	Apr 2017 • Family	Guangdong Museum	No.2 Zhujiang East Road, Zhujiang New City, Tianhe District, Guangzhou 510110 China
Valeriepoupounette	https://www.tripadvisor.com/Profile/Valeriepoupounette	Vung Tau, Vietnam	We loved it. Our kids were bored.	Still worth visiting. An absolutely beautiful historical building. Spring must be the best time to see the blooms on the trees such as the giant rhododendron.	Written December 30, 2018	33 contributions	Dec 2018 • Family	Chen Clan Ancestral Hall-Folk Craft Museum	No.34 Enlong Li, Zhongshan 7th Road, Guangzhou 510150 China
BLynn5445	https://www.tripadvisor.com/Profile/BLynn5445	Denver, CO	We loved it all!	The botanic garden was a great experience for both my husband and myself. We loved seeing all the fauna and learning about what grows in china. The only bummer was that we were here when little was blooming. Still remarkably beautiful.	Written August 22, 2015	23 contributions	Aug 2015 • Couples	Southern China Botanical Garden	No.723 Xingke Road, Tianhe District, Guangzhou 510650 China
Forrest C	https://www.tripadvisor.com/Profile/forrestc420	Ridgeland, MS	We love this area	This is a great place to visit. Beautiful and nice shop keepers. This trip there was a lot of renovations under way which had the park closed. Still worth visiting.	Written July 31, 2019	199 contributions	Aug 2019 • Family	Shamian Island
Marilyn T	https://www.tripadvisor.com/Profile/428marilynt	33 contributions	We love the panda so so much	The park was huge and you can easily spend a whole day there. The park is filled with people that wanted to take the cable car first. There's special queue for hotel guests. We are not and properly have to wait for an hour. We decided to skip that first as we didn't want to spend time queuing and waiting. So we went to see the triplets panda instead. Wow... though it's our first time looking at t…	Written June 15, 2018		Jun 2018 • Family	Chimelong Safari Park	Dashi street, Panyu District M, Guangzhou 511430 China
Mick K	https://www.tripadvisor.com/Profile/360mickk	Foshan, China	We like to go here to escape the city bustle.	Beautiful old trees and quiet. Restaurants are a bit hit and miss, but overall this is a very nice place to relax. We enjoy to visit here. It is easy to get there on the Subway and there are other attractions within walking distance, markets, walk to ferry or shopping center at subway station if that's your thing. There are 2 quite good Japanese restaurants in the shopping center also.	Written December 9, 2015	40 contributions	Aug 2015 • Couples	Shamian Island
alysajk	https://www.tripadvisor.com/Profile/alysajk	Guangzhou, China	We had so much fun	First time trying laser tag was in Galactica, we went to the new branch in Liwan district, (Changshou Lu) and it was amazing!! Everyone in our group had an amazing time and we were breathless from the fun.New spacious and airconditioned, we had to wait a bit for our group to start but the waiting areas are stocked with couches board games, pool tables foosball air hockey and Wii, we met the owner…	Written November 1, 2015	66 contributions	Nov 2015 • Friends	Galactica Lasertag	No. 1088 Xingang North Rd 6 elements shopping mall 1st Floor, Pazhou, Haizhu District, Guangzhou 510000 China
crosis	https://www.tripadvisor.com/Profile/crosis	Whanganui, New Zealand	We had planned on a quick zoo visit... but	We had planned on a quick zoo visit... but ended up spending most of the day here. There were rides and lost of photo opportunities. Most animals had good space to move about, but some seemed a bit cramped in the older parts of the zoo.There was an animal show that was funny, but totally in Chinese. With all animal shows I can understand some get upset about exploitation, but the animals seemed h…	Written May 18, 2013	1,632 contributions	May 2013 • Family	Chimelong Safari Park	Dashi street, Panyu District M, Guangzhou 511430 China
1AnaCa1	https://www.tripadvisor.com/Profile/1AnaCa1	Yekaterinburg, Russia	We had lots of fun there!	A great park in all the means. We loved it! There are very amusing attractions and shows. We had much fun there, especially in the water attractions. The price is comparatively low and one can stay there for the whole day. The only drawback is queues. But if you visit it on a week day, they can be comparatively small. But still we had to wait on average 30 min for every attraction. It is a wonder…	Written September 21, 2013	87 contributions	Aug 2013 • Friends	Chimelong Paradise	Yingbin Road, Panyu District, Guangzhou 511430 China
msjewel	https://www.tripadvisor.com/Profile/msjewel	singapore	WE HAD A FANTASTIC TIME	Must go, if you have never been to a circus in your life time. It was Brilliant! Time well spent there even though it was just for 1.5 hrs show.	Written December 28, 2013	19 contributions	Dec 2013 • Family	Chimelong International Circus	Yingbin Road, Panyu District, Guangzhou 511430 China
Ratania	https://www.tripadvisor.com/Profile/Ratania	Cairo, Egypt	We enjoy it	The place it's very nice it's in big place with nice hotel and resturante and safari zoo and water park we have a dinner in the same place then we go to the circo it was amazing many shows snd nice and many pepole in show it's funny we enjoy it I was with my Husbend and Friends but next time I will goo again with my kids too they will going to like it	Written August 28, 2015	312 contributions	Aug 2015	Chimelong International Circus	Yingbin Road, Panyu District, Guangzhou 511430 China
moe h	https://www.tripadvisor.com/Profile/moeh209	Amman, Jordan	We cried	We cried we have been all over the word this is the best show ever I will come again for sure make sure u take the VIP seats and come before 7:30 and do not miss a thing	Written January 9, 2019	37 contributions	Jan 2019 • Couples	Chimelong International Circus	Yingbin Road, Panyu District, Guangzhou 511430 China
AC1	https://www.tripadvisor.com/Profile/nautsf2016	Guangzhou, China	We Call It the "No-Fun" Park	Can't bring in bicycles or tricycles for children. Can't play in most grassy areas. Kids can feed the fish and play on huge rocks. Otherwise, just walk around or eat at one of the pricey tea-houses in the middle. Nice and clean though, except when locals allow their children to pee or poop in the grass (and sometimes in the middle of walkways).	Written July 19, 2015	72 contributions	Jul 2015 • Family	Zhujiang Park	Huacheng Avenue, Tianhe District, Guangzhou 510000 China
Snoopy003	https://www.tripadvisor.com/Profile/Snoopy003	Singapore, Singapore	Way too crowded!	Not for families with children. Most shops sell similar stuff and they are jostling for business. Way too crowded.	Written January 30, 2017	6 contributions	Dec 2016 • Family	Beijing Road Shopping District	Beijing Road, Guangzhou 510055 China
SalaciousJ	https://www.tripadvisor.com/Profile/SalaciousJ	Macau, China	Waterpark fun!	The water park is large and varied. The lines weren't too busy which made the day a lot better too!!Even in the heat of the summer the park is fitted with water sprays to cool you down when waiting in line.You are able to purchase water wallets to pay for food and any extras and the lockers are safe and big enough for travellers to keep their luggage in.The food is very much based at the Chinese …	Written January 29, 2013	23 contributions	Aug 2012 • Couples	Chimelong Water Park	Yingbin Road, Fanyu District, Guangzhou 511468 China
Sam K	https://www.tripadvisor.com/Profile/sako191	Beirut, Lebanon	Waterfalls and Fountains with great urban scenery	if you are staying nearby it would be nice to pass and see the fountains and waterfalls which are on the top of a commercial complex and mall which you could visit later. Be sure to make it during daytime to enjoy the urban scenery from the rooftop and as these falls sometimes stop at night	Written October 20, 2012	498 contributions		Waterscape Falls In East Station Plaza	No.1 Dongzhan Road, Tianhe District, Guangzhou 510610 China
531759969	https://www.tripadvisor.com/Profile/531759969	Macao, Portugal	Water World	Special fun, it is worth, but be ready to sunscreen, sunglasses, and slippers, or you'll wet is not very convenient, is the most fun especially made waves pool, fixed time and program, the audience interact with water, the very atmosphere! Surfing is very exciting!!!!! But inside the garden is not particularly big, it is suggested that go to eat, because not to bring to eat in the park. It Is ver…	Written November 23, 2016	14 contributions	Jul 2016 • Friends	Chimelong Water Park	Yingbin Road, Fanyu District, Guangzhou 511468 China
Marischa O	https://www.tripadvisor.com/Profile/marischao	Luoyang, China	Water wonder!	What can I say about this place? Amazing! We went in the night time to avoid the searing Guangzhou sun and the crowds. I would recommend going in the evening session. There is less people here and they also have a rave/disco in the wave pool. The whole show is presented in Chinese although there are some english songs that are sang by the live singer. Some of the rides have weight limits so don't…	Written August 8, 2015	8 contributions	Aug 2015 • Friends	Chimelong Water Park	Yingbin Road, Fanyu District, Guangzhou 511468 China
Charry	https://www.tripadvisor.com/Profile/Charry	Leiderdorp, The Netherlands	Water park was a nice break	We only went to the water park, which was in a surprisingly nice area. We visited during a weekday. Park was not too crowded. Some rides had quite a long line. For Tornado they filling up the tubes (4 persons), which meant we as a party of 3 had to wait some time for a single rider to fill up our boat. What is annoying are the strict rules about life jackets, which meant that our daughter, who ha…	Written March 9, 2012	349 contributions	Aug 2011	Chimelong Paradise	Yingbin Road, Panyu District, Guangzhou 511430 China
Douglas M	https://www.tripadvisor.com/Profile/douglasm62	Guangzhou, China	Water Moon Palace	Don’t expect to see a palace like Buckingham Palace, Versailles Palace or the Doge’s Palace, this is a small local Buddhist temple in a village back street. However, don’t let that put you off visiting, this place is the real deal. This is a small working village temple. Even though the village has been subsumed into vast urban sprawl of GuangZhou it still retains its village feel. Believe you me…	Written October 25, 2018	1,973 contributions	Oct 2018 • Couples	Shuiyue Palace	Tangdong Village, Dongpu Town, Tianhe District, Guangzhou 510630 China
Pauli99	https://www.tripadvisor.com/Profile/Pauli99	Zhuhai, Guangdong, China	Water is always nice	Along the pearl river you always will find exciting areas to explore, adventurous ships and exotic views.	Written November 10, 2016	109 contributions	Aug 2016 • Family	Pearl River (Zhujiang)
Abdulhakim A	https://www.tripadvisor.com/Profile/aalaujan	Riyadh, Saudi Arabia	Water fun😃	They have it for for summer season visitors to Guangzhou. A fun gathering with kids. Ideal for couples too.	Written August 16, 2015	13 contributions	Aug 2015 • Friends	Chimelong Water Park	Yingbin Road, Fanyu District, Guangzhou 511468 China
QTkyle	https://www.tripadvisor.com/Profile/QTkyle	Macau, China	Water Fun	We arrived im guangzhou on a sunday afternoon and we decided to go to water park on the evening which is we think there would be less people and we can save time for waiting to try the rides. The evening time starts at 5:30-10:00 pm and the cost is 150 rmb. I was surprise because theres still a lot of people but i think it would be more if its in the morning.	Written August 30, 2013	177 contributions	Aug 2013	Chimelong Water Park	Yingbin Road, Fanyu District, Guangzhou 511468 China
ScottGinSZ	https://www.tripadvisor.com/Profile/ScottGinSZ	Shenzhen, China	Water everywhere....	Didn't really get to enjoy the park to its fullest as we got caught into a heavy downpour. Hiding under a shelter to try to wait out the rain. Would like to go back to the park under better conditions.	Written August 14, 2020	201 contributions	Aug 2020	Chimelong Water Park	Yingbin Road, Fanyu District, Guangzhou 511468 China
huda z	https://www.tripadvisor.com/Profile/448hudaz	20 contributions	Watching The Horizon	Very nice place to visit..🖒🖒🖒 Would recommend to take a package with the bubble tram. Magnificent view. Different expriences and different breathtaking views from the bubble tram😍 It's really worth it.	Written November 30, 2017		Nov 2017 • Family	Canton Tower
Alexander	https://www.tripadvisor.com/Profile/laundrylister	Guangzhou, China	Watched Colombia v England	Excellent cocktails and relaxing environment. The Calavera was an amazing drink, which chased a very good Garden Mule. Not enough space because there were too many Colombians and not enough Brits.	Written July 3, 2018	112 contributions	Jul 2018 • Friends	Revolucion Cocktail Guangzhou
Michael T	https://www.tripadvisor.com/Profile/michaelt238874Y	Singapore, Singapore	Watch your head when you enter the tomb area	This is a interesting museum as the Mausoleum and the tomb area, which were very well excavated and preserved, gave us an insight into the life of people from West Han Dynasty.The tomb area were discovered by chance and the items uncovered were well preserved and documented in the museum. The most fascinating item to me was the jade suit, which was supposedly to help preserve the body of the empe…	Written January 3, 2019	2,064 contributions	Dec 2018 • Couples	Museum of the Western Han Dynasty Mausoleum of the Nanyue King	No.867 Jiefang North Road, Yuexiu District, Guangzhou 510030 China
Bwefar8	https://www.tripadvisor.com/Profile/Bwefar8	Amsterdam, The Netherlands	Watch a Football game but keep the expectations low	I went to a Guangzhou Evergrande Football game in this stadium. To get a ticket I’m pretty sure I got ripped off outside the stadium. I payed 180 for I think the cheapest tickets possible. The game itself was played on a shockingly low level. It was like I was watching preseason amateur football. But the fans got excited everytime the ball came near the box. Evergrande won the game. But for footb…	Written August 12, 2018	84 contributions	Feb 2018	Tianhe Sports Centre	No.299 Tianhe Road, Tianhe District, Guangzhou 510620 China
ClarenceCyst	https://www.tripadvisor.com/Profile/ClarenceCyst	34 contributions	Wasting time but Relax	Nothing special here. Building is old style but nothing surprise. Just let the people to relax (walking).	Written March 4, 2017		Mar 2017 • Couples	Shamian Island
hoomanhero	https://www.tripadvisor.com/Profile/hoomanhero	Tehran, Iran	Wasting time	If you are around six banyan tree temple and have enough time maybe its not bad choice. If you are planing to visit temple i say dont waste your time	Written September 17, 2015	10 contributions	Sep 2015 • Business	Temple of the Six Banyan Trees & Flower Pagoda (Liurong Temple)	No.87 Liurong Road, Yuexiu District, Guangzhou 510180 China
MeowDeWow	https://www.tripadvisor.com/Profile/MeoDeWow	Sydney, Australia	Waste of time and money	I visited with my daughter, she's 145cm and 32kg and we find that she can't go to 90% of the thrill ride because most of them require minimum weight of 40kg. For me, I can't go to 80% of the ride because my weight is over 70kg.If you are shorter than 1.4m, under 40kg or over 70kg, the this park is not for you. Check on their water park map for ride restrictions before you decide.Another annoying …	Written May 5, 2019	32 contributions	Apr 2019 • Family	Chimelong Water Park	Yingbin Road, Fanyu District, Guangzhou 511468 China
Douglas de Quadros	https://www.tripadvisor.com/Profile/douglasqs	Porto Alegre, RS	Waste of time and money	The museum has a awesome structure and they don't charge for entrance.However, they charge for each exhibition (wtf), and the prices are high, like 40 yuan for the Egyptian one and 30 yuan for the others, EACH ONE.Also the Chinese security policy is ridiculous, you cannot even bring your lighter with yourself.	Written February 21, 2019	32 contributions	Feb 2019 • Couples	Guangdong Museum	No.2 Zhujiang East Road, Zhujiang New City, Tianhe District, Guangzhou 510110 China
tonyhalik	https://www.tripadvisor.com/Profile/tonyhalik	london	waste of time	i don't get it, people say to go there as it was supposed to be nice, but it is not there nothing there apart from old people dancing and exercisisng	Written March 26, 2015	275 contributions	Mar 2015 • Friends	Shamian Island
hkfornow	https://www.tripadvisor.com/Profile/hkfornow	HK	Waste of Time	We found this park a bit lacking, could it be because we arrived in the afternoon, and saw BIG groups of school kids leaving the park, so perhaps the entertainment section was over? We did wander around and bought some food to sample, but overall, it was just not that entertaining. So unless you are looking for something to do to kill time, don't bother going.	Written April 3, 2013	202 contributions	Mar 2013 • Family	Lingnan Impression Park	Waihuan West Road, University City, Panyu District, Guangzhou 510006 China
Nazib R	https://www.tripadvisor.com/Profile/nazibr	4 contributions	Waste of tiime.	It's not worth a visit. You can utilize that time to visit pearl riverside or even different parks. .	Written March 15, 2018		Mar 2018 • Couples	Chimelong Safari Park	Dashi street, Panyu District M, Guangzhou 511430 China
James D	https://www.tripadvisor.com/Profile/300JamesD	Guangzhou, China	Waste of Money	The ticket prices are ridiculous. Once you get to the top floors there really isn't even much to do. At the top, when I went at least, there were 2 observation decks which would have had decent views if the air wasn't so dirty. There are viewpoint stations that take 10rmb to work but once they turn on they don't even let you see in real time. They show close up photos of where you're looking and …	Written May 21, 2013	53 contributions	Jun 2012 • Couples	Canton Tower
lisaDurban	https://www.tripadvisor.com/Profile/lisaDurban	South Africa	Waste of a scary taxi ride	After a long day at canton fair i decided to treat myself to some shopping.After very scary taxi ride i got there eventually to be totally disappointed.Only a few international brands - with zara being the main one.I didnt bother going up all the floors.....gave up on level 2.Mostly chinese brand and very expensive!	Written November 5, 2012	87 contributions	Nov 2012 • Business	TEEMALL	TianHeLu 208Hao TianHe ChengNei Jin TiYuZhongXin, Guangzhou 510000 China
Jen B	https://www.tripadvisor.com/Profile/JenB192	Foshanchen, Guangdong, China	Wasn't worth going.	It took us ages to find the statue of the rams & we went during the national holiday so it was packed! The sign posts to the statue are awful & not very helpful. By the time we got to the statue it was very underwhelming. Wish we had saved our energy & not bothered going.	Written October 23, 2012	25 contributions	Sep 2012 • Couples	Yuexiu Mountain	No. 960 Jiefang North Road, Yuexiu District, Guangzhou 510000 China
xi ra	https://www.tripadvisor.com/Profile/sw0000	Ramat Hasharon, Israel	Was ok	Different than the other ancient villages. this has larger streets and slightly more shops. Its in the middle of a city so less rural. Not bad overall.	Written March 18, 2018	531 contributions	Mar 2018 • Couples	Shawan Aancient Town of Panyu	Shawan Cultural Center, Daxiangyong Road, Fanyu District, Guangzhou 514000 China
Yajaira Leila P	https://www.tripadvisor.com/Profile/yajairaleilap2018	Arequipa, Peru	Was not so special	The construction is interesting but nothing so special! And the code dress and control in the church is extreme. La misa en inglés no se entiende muy bien, y en verano y primavera hace DEMASIADA CALOR!	Written November 25, 2018	24 contributions	Nov 2018 • Solo	Sacred Heart Cathedral	Yide Road, Guangzhou 510120 China
nicole l	https://www.tripadvisor.com/Profile/824nicolel	London, Canada	Was alright	Definitely not Toronto Zoo.. Animals looked small and sad.. but hey, its China. What do you expect?I really just went for the pandas as i had never seen them before. Was kinda sad there was only two..Average zoo and was also only $5 canadian a person for entry... Really cheap so it was worth the money. I would recommend it as it was a neat experience and didnt take an entire day at all. We went t…	Written March 19, 2015	2 contributions	Mar 2015 • Couples	Guangzhou Zoo	No. 120 Xianlie Middle Road, Yuexiu District, Guangzhou 510030 China
samiaislam	https://www.tripadvisor.com/Profile/samiaislam	Dhaka	Warning!!! Careful!!!!	WARNING: Be very careful from pick pocket in front of the plaza they target you and if they get a chance they will take your wallet. I was a victim yesterday :( took all my money before i entered the plaza.CAREFUL: Avoid Shopping in 1st floor Shop no. 2C071 iYach its all electronic check your products before you buy as this women name Rachel will be all over you to sell product this gooda that go…	Written April 20, 2015	2 contributions	Apr 2015 • Solo	Onelink International Plaza
serge24	https://www.tripadvisor.com/Profile/serge24	mel	Wanted to visit a church	Could not believed that a church is in an area of shops. Couldn't get in , was closed. The church was built by the French with local .The outside look excellent and well restored. It is a must see if you go to Guangzhou.	Written April 26, 2017	42 contributions	Apr 2017 • Business	Sacred Heart Cathedral	Yide Road, Guangzhou 510120 China
emkolb	https://www.tripadvisor.com/Profile/emkolb	Omaha, NE	wanted to go but didn't due to smog!	Sounded like a great attraction if a little expensive. However due to 2 weeks of unrelenting overcast and smog I never did go as I figured there wouldn't be much view. On previous trips did see the Tower from the Pearl River by night, this time it was too smoggy to even see the Tower from other points in the city. Too bad!	Written February 6, 2012	81 contributions	Jan 2012 • Family	Canton Tower
otonobo	https://www.tripadvisor.com/Profile/otonobo	Lansing, MI	Want to go back	We had a great time here with our newly adopted son. He loved the cable car ride on the way up. (Just don't make the mistake of buying park entrance tickets prior to paying for the cable car as you don't need to.) We walked back down from where the cable car left off. There's a lot more mountain to see than this, but this was a great walk. We ate at a restaurant on our way down. The temple on the…	Written June 8, 2016	12 contributions	May 2016 • Family	Baiyun Mountain	Xinshi Town, Baiyun District, Guangzhou 510440 China
Long M	https://www.tripadvisor.com/Profile/longm2013	Kuala Lumpur, Malaysia	Want a relaxing walk?...	Whenever in a city, it is difficult to find a good place to relax and walk around. The only place, if available, is a park.Some what in Guangzhou, you can find a place for a walk and relax, and getting to see life goes by in the city - the Pearl River.In the old part of the city, apart from getting a walk and relax, you also get to see old buildings which can be heritage. To make it more fascinat…	Written December 25, 2014	7,515 contributions	Dec 2014 • Friends	Pearl River (Zhujiang)
bssvv	https://www.tripadvisor.com/Profile/bssvv	Guangzhou, China	Wandering outside the Canton Tower may be a better choice	The admission is a bit expensive . And plenty of people outside the tower .I think it's nothing unique to see in the tower if the weather is not gut .	Written July 19, 2015	6 contributions	Jun 2015 • Friends	Canton Tower
Inderjeet S	https://www.tripadvisor.com/Profile/948inderjeets	17 contributions	Wandering	Excellent unforgettable place.full of greenery.very good for walking.do visit if you want to recall by going back 5-6 decades in history	Written April 26, 2015			Shamian Island
Maryam	https://www.tripadvisor.com/Profile/wanderlusttravels786	Leeds, UK	walks	very good view. perfect for late night walks and great view of the canton tower. but its best u go before the lights close on the tower. there are manyyy mosquitoes at night so ensure you put on medicine before hand	Written June 30, 2019	4 contributions	Apr 2019 • Friends	Pearl River (Zhujiang)
MOHAMED O	https://www.tripadvisor.com/Profile/mohosman	Cairo, Egypt	walking walking walking.....	one of the best to visit in Guangzhou but i walked too much, more than 2 hour walking, then i discovered that i can take the electric bus hahaha, but its okay if you love adventure in city, you can take your lunch or dinner in some restaurant, enjoy.	Written October 29, 2014	201 contributions	Oct 2014 • Solo	Panyu Lotus Hill Resort	Lianhuashan Town, Panyu District, Guangzhou 511400 China
mcheah2017	https://www.tripadvisor.com/Profile/mcheah2017	Singapore, Singapore	Walking tour of Beijing Road	Similar to Shangxiajiu walking street but seemed not as long. There are ample of shops for fashion and food. There’re also cafes as well as bars which seemed to be popular going by the take up rate.	Written January 16, 2019	44 contributions	Jan 2019	Beijing Road Shopping District	Beijing Road, Guangzhou 510055 China
Justin O	https://www.tripadvisor.com/Profile/742justino	Melbourne, Australia	walking tour	This is a great way to spend a few hours. There are plenty of shops, food and odd things to see. Only problem is thet don't stock USA size 13 shoes.	Written January 3, 2019	12 contributions	Jul 2018	Shangxiajiu Pedestrian Street	Up the 9th Road, Down the 9th Road, The 10th Road, Liwan District, Guangzhou 510010 China
JufinDoha	https://www.tripadvisor.com/Profile/JufinDoha	Doha, Qatar	Walking through Bejing street	A nice bit of history while walking through this shopping street. They discovered these old remains of these walls not to long ago. They did a nice place on preserving it.	Written February 10, 2016	16 contributions	Feb 2016 • Family	Beijing Road Ancient Avenue	Beijing Road, Yuexiu District, Guangzhou 510030 China
Mi S	https://www.tripadvisor.com/Profile/precipy13	Shanghai, China	Walking street during night time	The walking street was decorated with red lanterns and it gives me kind of festival feel even it’s not in festival season:) The street is clean and crowded as usual even during the Covid time. Surprised that currently there are some guys walking on this street who wear red vests become voluntary tour guides. And you can ask him or her to share with you the story/history of this walking street. It…	Written November 29, 2020	118 contributions	Nov 2020 • Solo	Beijing Road Shopping District	Beijing Road, Guangzhou 510055 China
Pat H H	https://www.tripadvisor.com/Profile/pathh2016	Bentonville, AR	Walking Nice	Walking down Pearl River across the bridge to the Canton Tower is a great experience. Then, if you need you can take a taxi back. If you are on the side with the Tram that is just a fun ride down the river. Stop at the new pagada with clean restrooms that are not quite finished(after the building with cooking)	Written October 25, 2016	17 contributions	Oct 2016 • Family	Tinho Town
ChangchunMEMartin	https://www.tripadvisor.com/Profile/ChangchunMEMartin	Changchun	Walking Lovers	Just a great day walking along the river taking photos and meeting ordinary people going about their business on a hot dry day in October. Plenty of places to stop for a rest and the riverside path parallels many busy local streets so you can nip in and buy a drink or snack and then get back to the river. I had a wonderful memory time watching this non-touristy area pass through another day.	Written November 11, 2015	30 contributions	Oct 2015 • Business	Pearl River (Zhujiang)
Juha R	https://www.tripadvisor.com/Profile/jussitrissanen	135 contributions	Walking in old town	Really really lovely place to have a walk in Guangzhou. This colonial style island is a historical place. Trees and streets and building are absolutely fantastic. Some trees seems to have sixth sense how to grow and place extra branches. Old building are in good shape and looks great.Probably also most cool Starbuck caffee is located along the road.Popped in for lunch in local restaurant. Great a…	Written November 12, 2018		Nov 2018 • Business	Shamian Island
Edgar K	https://www.tripadvisor.com/Profile/edgar_4444	London, UK	walking area	this is very luxurious walking area, many attractions can be found in this area, small lake, library, museums, malls, etc	Written June 1, 2017	188 contributions	Jul 2016 • Business	Huacheng Square	South of Huangpu Avenue Zhujiang New Town metro exit, CBD of Zhujiang New Town, Guangzhou 510630 China
MAU1967	https://www.tripadvisor.com/Profile/MAU1967	Maldonado, Uruguay	Walking and shopping	If you re in GZ, you need go to BEIJING ROAD, you can find many brandname and nice places to eat and drink. Many small shops sell fake and copy brands ( bags, watches, shirt ), you need bargain, the range is more than 50% down. many times 70% down. Is ... as you look.	Written April 19, 2012	4,960 contributions	Apr 2012 • Solo	Beijing Road Shopping District	Beijing Road, Guangzhou 510055 China
Heals64	https://www.tripadvisor.com/Profile/Heals64	Sydney, Australia	Walking along history's path	For a traveller from Australia, where our settlement is basically only 230 years old, the opportunity to look at excavations revealing 10,000 year old roads was impressive. A vibrant area with plenty of restaurants, shopping malls and more. Worth the walk.	Written August 19, 2015	44 contributions	Nov 2014	Beijing Road Ancient Avenue	Beijing Road, Yuexiu District, Guangzhou 510030 China
Neeraj D	https://www.tripadvisor.com/Profile/neerajd2014	Ludhiana, India	Walker paradise	In the evening you can find lot of people doing evening walk here.good for a change.nice view of river and city both side. Lots of clubs side by.	Written February 24, 2016	25 contributions	Dec 2015 • Friends	Pearl River (Zhujiang)
JCMY76	https://www.tripadvisor.com/Profile/JCMY76	Singapore, Singapore	Walk up and cable car down	Taxi ride from Beijing Rd costs about 30 yuan. The cab driver suggested that we walk up and take the cable car down. Plan to spend 3-4 hours to fully enjoy the park. There is a temple on the way up the mountain which is very serene and have open grounds with tables and benches - maybe a good place to take a picnic lunch. Another 10min walk to reach KFC, dim sum place and luge (30 yuan per ride). …	Written December 8, 2019	382 contributions	Dec 2019 • Family	Baiyun Mountain	Xinshi Town, Baiyun District, Guangzhou 510440 China
Jackowick	https://www.tripadvisor.com/Profile/Jackowick	Juneau, AK	Walk to the top	After taking the tram I wasn't expecting to walk up hill for so long to the top for the overlook, the trip was worth it walking to the top not so much. Overall a good experience.	Written March 23, 2012	10 contributions	Apr 2011 • Family	Baiyun Mountain	Xinshi Town, Baiyun District, Guangzhou 510440 China
namikyakup	https://www.tripadvisor.com/Profile/namikyakup	75 contributions	Walk to Beijing ?	Not only walk but also shop there! The ancient road is under protection, of course, by glasses under the existing street. "Beijing Lou" any taxi driver will take you there once you say so !	Written April 21, 2016		Apr 2016 • Business	Beijing Road Ancient Avenue	Beijing Road, Yuexiu District, Guangzhou 510030 China
KodoDrummer	https://www.tripadvisor.com/Profile/KodoDrummer	Yekaterinburg, Russia	Walk through the park on a sunny, humid day	I especially tried walking in the shaded areas to minimize exposure to the hot sun rays. It is much cooler there. There are beautiful flower displays and gardens, a pond with colourful Koi, interesting shaped trees, structures, statues, and more. The walk was energizing in the higher oxygen content air.	Written August 19, 2019	64,030 contributions	Aug 2019 • Business	Guangzhou Cultural Park	No.37 Xiti' 2nd Road , Liwan District, Guangzhou 510130 China
otonobo	https://www.tripadvisor.com/Profile/otonobo	Lansing, MI	Walk through on the way to Shamian Island	This isn't necessarily a destination site, but it's really fun to walk through it on the way to where you're going. I wish I could have asked questions of someone because there were many curious items I would have loved learning more about. It's quick to walk through, and I'm not sure how one could make a living selling what appears to be the same exact things in stall after stall. However, it re…	Written June 9, 2016	12 contributions	May 2016 • Friends	Qingping Medicine Market	Huangsha Avenue, Liwan District, Guangzhou 510130 China
AZWei	https://www.tripadvisor.com/Profile/AZWei	5 contributions	Walk the quiet, tucked away history of Guangzhou.	Get a bottle of iced tea and camera, walk the street. Look at the European style building, watch couples getting their marriage photos taken. When legs are tied, find a bench and enjoy your iced drink.	Written June 28, 2013		Jun 2013	Shamian Island
Toon8888	https://www.tripadvisor.com/Profile/Toon8888	Kuala Lumpur, Malaysia	Walk into olden day China	Need a good half day tour to enjoy the replica of olden day Chinese life style activities. Pay attention to the couple of cultural shows timing which are worth watching.	Written January 10, 2017	31 contributions	Dec 2016 • Family	Lingnan Impression Park	Waihuan West Road, University City, Panyu District, Guangzhou 510006 China
Waldek B	https://www.tripadvisor.com/Profile/WaldekB	Sydney	Walk in the park	Nice green park in the middle of the busy City...Lot of people, some very noisy ... Five goats monument interesting, but....	Written June 4, 2012	92 contributions	May 2012 • Family	Yuexiu Mountain	No. 960 Jiefang North Road, Yuexiu District, Guangzhou 510000 China
Greatexpextatn	https://www.tripadvisor.com/Profile/Greatexpextatn	Mukou-jima, Japan	Walk in the park	The light show is on now. Beautiful lights n sight n it's a wonderful walk to the river. Walk along the river is refreshing.	Written November 15, 2017	97 contributions	Nov 2017 • Business	Canton Tower
alysajk	https://www.tripadvisor.com/Profile/alysajk	Guangzhou, China	Walk in the clouds	Just another park in GZ. Nice with friends. Cable car and amusement rides, food options on the mountain. We bought a giant bubble tube and blew a lot of bubbles. Everyone enjoyed that and a lot of the local kids got involved.	Written August 21, 2016	66 contributions	Apr 2016 • Friends	Baiyun Mountain	Xinshi Town, Baiyun District, Guangzhou 510440 China
MarijnHG	https://www.tripadvisor.com/Profile/MarijnHG	Rotterdam, The Netherlands	Walk in fresh air- How to get there	Take the subway to Banyun Mountain Park. When leaving the station with your back to the mall (nice food court for lunch!) walk right and take a left. Now take a right. As you keep walking you will find a bridge across the road that leads to an entrance. From here you can walk to another exit in about 2,5 hours.	Written November 20, 2017	327 contributions	Nov 2017	Baiyun Mountain	Xinshi Town, Baiyun District, Guangzhou 510440 China
seigwailo	https://www.tripadvisor.com/Profile/seigwailo	Paris, France	Walk back in time	Gain some insight into the colonial era and the heritage it has left behind.Good for couples, families, friends & solo.	Written November 25, 2013	271 contributions	Aug 2013 • Friends	Shamian Island
James G	https://www.tripadvisor.com/Profile/F1467EZjamesg	40 contributions	Walk around Shamian Island	Nice area with plenty of cool photo spots. Its totally different to the rest of the city, so a nice break from the norm. A bit difficult to find on foot (when your Google Maps isn't working and you can't figure out how to use the Chinese equivalent). Worth going to for look around, but no need to spend ages there.	Written January 15, 2018		Dec 2017	Shamian Island
Jeff H	https://www.tripadvisor.com/Profile/JuniorBruin	Guangzhou, China	Walk / Foodcourt	It’s called a mall, the stores are almost all underground, and most of the stores are restaurants and cafes. Above them, is a park that makes a great walking path.	Written June 25, 2018	149 contributions	Jun 2018 • Solo	Mall of the World
Talal J Al-Tamimi	https://www.tripadvisor.com/Profile/Talalqatar	Doha, Qatar	Walk & enjoy	I love this place & I keep going to it every year.Kids will love it so much.The park is so big and you will find so many animals Panda is one of the best part in your visit	Written January 12, 2020	177 contributions	Dec 2019	Guangzhou Zoo	No. 120 Xianlie Middle Road, Yuexiu District, Guangzhou 510030 China
Lucey8	https://www.tripadvisor.com/Profile/Lucey8	Papamoa, New Zealand	Walk	Baiyun mountain park is about as close as you can get to nature in Guangzhou. We live nearby so go there often. Our favoured trek is up the cableway at the south gate and walk down to the west gate.	Written February 4, 2017	23 contributions	Dec 2016 • Couples	Baiyun Mountain	Xinshi Town, Baiyun District, Guangzhou 510440 China
SEs	https://www.tripadvisor.com/Profile/7SE3	London, UK	Walk	This is a good park in the city. A good place yo to go for a walk in the evenings or in the morning. Day time its hot.A park surrounded by big buildings.	Written August 20, 2016	25,846 contributions	Aug 2016 • Friends	Luhu Park	No.11 Luhu Road, Yuexiu District, Guangzhou 510400 China
Qadeer A	https://www.tripadvisor.com/Profile/33qadeera	Shaoxing, China	Wahoo what a place , I like so much that place. Because of beautiful weather and people and more good place what you wan	Beauty amazing place in Chines it's more good place for food what you want like halal food and some thing more what you see	Written December 27, 2017	5 contributions	Dec 2017 • Business	Canton Tower
george p	https://www.tripadvisor.com/Profile/georgepU9896LX	Guangzhou, China	Waaw	Amazing amazing amazing must visit it and try all the games , but don't go on vacation days , it will be full of people .	Written November 9, 2016	8 contributions	Nov 2016 • Friends	Chimelong Paradise	Yingbin Road, Panyu District, Guangzhou 511430 China
amij20	https://www.tripadvisor.com/Profile/amij20	Janakpuri, India	Vsiit to yuexiu mountain	very good visit as we stay in garden hotels with freinds and we are on business trip but on sunday we have some time to freek around so we plan to go yuexiu mountain it is near our hotel	Written January 16, 2015	4 contributions	Jan 2015 • Friends	Yuexiu Mountain	No. 960 Jiefang North Road, Yuexiu District, Guangzhou 510000 China
Nick2461	https://www.tripadvisor.com/Profile/Nick2461	London, UK	visiting the show	The facilities are good and the conlex employees mostly are helpful. i would like to see more beverage stands in each hall	Written April 26, 2019	10 contributions	Mar 2019	Canton Fair Complex
Royallen W	https://www.tripadvisor.com/Profile/RoyallenW	Guangzhou, Guangdong, China	Visiting Chen Clan Academy	This is one of my favorite places to visit in Guangzhou and is a must see for any visitors I take around the city. It is easily accessible by Metro or taxi. The ornate Chinese architecture and Chen family artifacts would be enough in itself to see. However, there are many exhibits that show the remarkable craftmanship in various vocations from around Guangdong Province. Ceramics, work working, iv…	Written February 16, 2013	41 contributions	Feb 2013	Chen Clan Ancestral Hall-Folk Craft Museum	No.34 Enlong Li, Zhongshan 7th Road, Guangzhou 510150 China
stacy B	https://www.tripadvisor.com/Profile/stacyB485	Monterey Park, CA	Visiting	This is very interesting place, we had our boys name translated and written by the professor here, it's nice. You can take a bike tag along or a tuk tuk almost. Just make sure to bargain for price before getting on.	Written November 17, 2016	542 contributions	Nov 2016 • Couples	Chen Clan Ancestral Hall-Folk Craft Museum	No.34 Enlong Li, Zhongshan 7th Road, Guangzhou 510150 China
stacy B	https://www.tripadvisor.com/Profile/stacyB485	Monterey Park, CA	Visiting	This roads it's full of life, so many street to shop, eat local food, bank exchange currency. The shopping it's cheap but beware of over price. Rule- always try to Bargain 1/2 asking price if not on sale. Currency exchange must have passport or just exchange through hotel, rate maybe less but no need to carried passport all over town.	Written November 23, 2016	542 contributions	Nov 2016 • Couples	Beijing Road Shopping District	Beijing Road, Guangzhou 510055 China
PushExplore	https://www.tripadvisor.com/Profile/PushExplore	Singapore, Singapore	Visited once again	I did not expect to be here again, but given we are nature lovers we wanted to go someplace interesting. Glad to have made the call to see this place again. Worth it.	Written June 26, 2019	4,772 contributions	Feb 2019 • Friends	Canton Orchid Garden
wenbill	https://www.tripadvisor.com/Profile/wenbill	Perth, Australia	Visited	Not much to see there in fact nothing apart from a few bronze figurines. The name itself is conflicting this is not an island. Locals use it for their morning exercise and dancing ground (which is good for them).	Written April 3, 2013	3 contributions	Mar 2013 • Couples	Shamian Island
Douglas M	https://www.tripadvisor.com/Profile/douglasm62	Guangzhou, China	Visit while you're in Bai Yun Shan (White Cloud Mountain)	The summit is a long walk from everywhere! However, there is a bus service from the top of Bai Yun to Mo Xing costing 10 Yuan for the 10 minute ride. Entrance to the summit is another 10 Yuan. It's a bit of a climb to the top but there's a small cafe at the top, The views are worth it! Compare the clear view northwards with the smog view of the city to the south.Return using the bus (another 10 Y…	Written September 19, 2016	1,973 contributions	Sep 2016 • Couples	Moxing Summit Baiyun Mountain	Baiyun Mountain, Baiyun District, Guangzhou 510420 China
George C	https://www.tripadvisor.com/Profile/576georgec	6 contributions	VISIT TO THE SPACE-AGE LIBRARY	take a look at the magnificent library in Guangzhou.....unlike any other library you will have visited.....speaks for itself!	Written September 30, 2014		Dec 2013 • Family	Guangzhou Library	No.4 Zhujiang East Road Zhujiang New Town, Tianhe District, Guangzhou 510623 China
Lakshalya J	https://www.tripadvisor.com/Profile/LakshalyaJ	3 contributions	Visit to china	Great place to visit. Can experience the international circus which is fantastic. You can watch many stunts performed by international performers and also enjoy circus performed by animals such as white tiger, white lion, etc.	Written September 1, 2014			Chimelong Water Park	Yingbin Road, Fanyu District, Guangzhou 511468 China
Shashi Ranjjan Kalvaar	https://www.tripadvisor.com/Profile/motushashi	Birgunj, Nepal	Visit to Canton Fiar	I was in Guangzhou for Canton Fair Exhibition. During that tour I visited Canton Tower and it was excellent. A total of 111 floors and a roof top to have a magnificent view of the city. The tower is filled with various activities like cinema, cafe's, business meeting halls, etc. A must see affair.	Written April 21, 2017	162 contributions	Apr 2017 • Business	Canton Tower
TheOExpress🏴󠁧󠁢󠁷󠁬󠁳󠁿🇭🇰	https://www.tripadvisor.com/Profile/TheOExpress	Hong Kong, China	Visit the shops!	A weird title I know, but bear with me. The buildings and ornate decorations are impressive in themselves but what made this place an incredible experience was the hand painted art in one of the shops at the back. They bloke only used the side of his hand, his nail and a cloth to paint a beautiful scene of a waterfall and trees, all in 5 minutes and only 30RMB for a bookmark. Go and seek him out,…	Written July 3, 2017	3,879 contributions	Jul 2017 • Solo	Chen Clan Ancestral Hall-Folk Craft Museum	No.34 Enlong Li, Zhongshan 7th Road, Guangzhou 510150 China
Douglas M	https://www.tripadvisor.com/Profile/douglasm62	Guangzhou, China	Visit the Park for The Thirteen Hongs Museum	After visiting the Postal Authority Site (TA reviewed) SWMBO and I wended our way to the GuangZhou Cultural park. There are plenty of signs to the park, unfortunately in Chinese. SWMBO insisted I’d been here before many years ago but I’m not too sure. Anyway, we entered via the South Gate which also doubles as the Main Gate. There appears to be gates on every side of the park. The park is free to…	Written August 22, 2018	1,973 contributions	Aug 2018 • Couples	Guangzhou Cultural Park	No.37 Xiti' 2nd Road , Liwan District, Guangzhou 510130 China
Jackie R	https://www.tripadvisor.com/Profile/272jackier	Surrey, Canada	Visit the Memorial the greatest leader in China's history.	Very impressive, one of the biggest theatre stages with seating area for 30,000 spectators. Large stage, formerly used for the Chinese Opera. Grounds and building very well maintained.	Written October 6, 2015	137 contributions	Oct 2015	Dr. Sun Yat-sen's Memorial Hall	No.259 Dongfeng Middle Road, Yuexiu District, Guangzhou 510030 China
Douglas M	https://www.tripadvisor.com/Profile/douglasm62	Guangzhou, China	Visit the Doctor's Office Monument at the Same Time	SWMBO and I didn’t actually plan to go and see this monument, it just of happened. Even though it’s autumn here in GZ the early afternoon temperature still hovers around 30C, so we left it a little later to go to our local post office to send a key to England. After 20 minutes of discussion, form-filling, passport checking and general chat the key was on its way for a whopping ¥280. The post-offi…	Written October 15, 2019	1,973 contributions	Oct 2019	Monument to Dr. Sun Yat-sen
Qes78	https://www.tripadvisor.com/Profile/Qes78	Singapore, Singapore	Visit the central garden	There is a really nice central garden in the midst of all the skyscrapers. The nearest mrt station is Zhujiang New Town and it’s a short walk underground to reach the mall of the world and climb up 1 floor to reach the garden. Take exitA or B. There is the Apm that connects the park and I think the charge is 2rmb. So u can always walk up one way and take the train the other way. I was there at ev…	Written December 30, 2017	111 contributions	Dec 2017 • Family	Zhujiang New Town	Xiancun Road, Liwan District, Guangzhou 510000 China
Feeyona	https://www.tripadvisor.com/Profile/Feeyona	Kuala Lumpur, Malaysia	Visit only when you need to kill time..	It can be really boring if you spend more than an hour in this park because there's literally nothing to do besides strolling around and snapping photos at the famous ram statue (located somewhere at the top of the hill). It's a huge park nonetheless. For those who love walking can opt to walk uphill (quite a long distance) or alternatively, you may take the buggy ride which was 10-20 yuan per pe…	Written January 17, 2014	95 contributions	Dec 2013 • Family	Yuexiu Mountain	No. 960 Jiefang North Road, Yuexiu District, Guangzhou 510000 China
purple-lallang	https://www.tripadvisor.com/Profile/purple-lallang	Singapore, Singapore	Visit only on non-cloudy day	We visited on a sat morning, thus it was crowded. As the cableway was under maintenance, the Q for shuttle carts was very long. Thus we opted to walk up the many many steps, reaching the top of the cableway station in about 45 mins. We continue with the walk up (with steps on some parts) to Moxing summit (another 25 mins track). As it was a very cloudy day, we couldn't see much of the views of GZ…	Written November 4, 2019	298 contributions	Nov 2019 • Couples	Baiyun Mountain	Xinshi Town, Baiyun District, Guangzhou 510440 China
Kevin J	https://www.tripadvisor.com/Profile/Y9244VFkevinj	Ottawa, Canada	Visit on weekdays and non foggy days!	My family and I visited on a beautiful weekday. Great staff, restaurants, and an amusement park for kids with bungee jumping, bumper cars, and more. A very long walk to the top so take the small cars running inside if you have kids with you. Great views on clear days and great air on the mountain. Definitely worth a visit!	Written March 13, 2014	25 contributions	Mar 2014 • Family	Baiyun Mountain	Xinshi Town, Baiyun District, Guangzhou 510440 China
Roxane U	https://www.tripadvisor.com/Profile/RoxaneU	Singapore, Singapore	Visit on Qingming	I’ve been here before but today during Qing Ming Festival it was covered in blooms and people who had the day off for the occasion. Pretty and larger than the neighbouring temple but doesn’t have a pagoda if that’s what you’re after.	Written April 5, 2018	77 contributions	Apr 2018 • Solo	Bright Filial Piety Temple (Guangxiao Si)	No.109 Guangxiao Road, Guangzhou 510180 China
requedieu	https://www.tripadvisor.com/Profile/requedieu	Paris, France	Visit often . . .	. . . but do not spend the night as a good hotel is not to be found on this island.Shamien Island (note the spelling) is one of the numerous Treaty Ports the Western Countries carved out of the late Imperial and Early Republcan periods in Chinese history. In brief, it was a river sandbank on whose northern side a canal was cut thereby forming an island. Herein are found British, French, German, N…	Written May 31, 2016	187 contributions	May 2016 • Solo	Shamian Island
angry_dork	https://www.tripadvisor.com/Profile/angry_dork	Valenzuela, Philippines	visit it, just once	views from the ground floor are good. attractions are fairly expensive so did not avail. multi-cuisine restaurant at the basement offers excellent food and service, but also pricey. tower is easily accesible via subway, you can take a taxi but be prepared for traffic. since there's only so little to visit in downtown GZ, I recommend at least to visit this tower.	Written September 25, 2015	25 contributions	Nov 2014 • Business	Canton Tower
Vinz C	https://www.tripadvisor.com/Profile/519vinzc	10 contributions	Visit it, even once	Great views, nice LED lighting at night. Excellent restaurant at the basement. Didn't avail of the expensive ride that will take you on the side of the tower. You're better off just enjoying the view of the river from the base of the tower. Tons of open spaces. Very easy access from the subway station.	Written July 13, 2014		Aug 2013 • Business	Canton Tower
JonasCN	https://www.tripadvisor.com/Profile/jonascn	Singapore, Singapore	Visit in the morning and pay more for best experience	The Guangzhou zoo is situated in an ideal location in the city area. It is easily accessible by train, bus or taxi. You pay RMB 25 for entrance. However, you will have to pay RMB 100 to 125 to have access to the ocean park and the ocean park performances. A few observations:1. Please visit in the morning preferably around 9am for the best experience. The reason is because that is the time where t…	Written December 31, 2015	4,051 contributions	Dec 2015 • Friends	Guangzhou Zoo	No. 120 Xianlie Middle Road, Yuexiu District, Guangzhou 510030 China
mubashir_tuf	https://www.tripadvisor.com/Profile/mubashir_tuf	Shenzhen, China	Visit in evening	Good to visit at evening or before evening. At night its peaceful place but you cant take better pictures.	Written October 6, 2020	19 contributions	Oct 2020 • Family	Shamian Island
Daniel M	https://www.tripadvisor.com/Profile/855danielm	Devizes, UK	Visit for the changing of the guard	A short walk from Taipei 101, this is a must on your visit to Taipei. inside the building are some historical information rooms on Dr. Sun Yat-sen. the memorial is guarded by two soldiers, there is a rotation of the guard with a ceremony once an hour.	Written October 31, 2018	83 contributions	Sep 2018 • Solo	Dr. Sun Yat-sen's Memorial Hall	No.259 Dongfeng Middle Road, Yuexiu District, Guangzhou 510030 China
S Banerjee	https://www.tripadvisor.com/Profile/Sunandan	Mumbai, India	Visit for cool twisted structure and the sky drop	It is the key attraction of Guangzhou; Amazing design and great from the outside both during the daylight and with lighting; the sky drop at the top observatory is amazing, and can be the main reason for the visit; the view is not so great because of the external pillar structure which blocks the view; the inside restaurants are extremely costly and is not worth trying.	Written May 2, 2017	135 contributions	Apr 2017 • Business	Canton Tower
requedieu	https://www.tripadvisor.com/Profile/requedieu	Paris, France	Visit early	This is one of the "Top 10" places to see in Guangzhou. Pay the small entrance fee and enter a place of tranquility. Whilst entrance into the Temple is not permitted for the ordinary non-CCCP mere mortal, the grounds solicit exploration. Be aware, obtaining an exit taxi may prove challenging in the afternoons.	Written June 21, 2016	187 contributions	May 2016 • Solo	Temple of the Six Banyan Trees & Flower Pagoda (Liurong Temple)	No.87 Liurong Road, Yuexiu District, Guangzhou 510180 China
HussainPlumber	https://www.tripadvisor.com/Profile/HussainPlumber	Mumbai, India	Visit at night	The river per-se isn't the best with unclear water and during the day nothing much to do. I'd rather suggest to visit the river during the night and take one of the cruise boat rides when the surroundings are well lit up.	Written September 24, 2015	347 contributions	Nov 2014 • Business	Pearl River (Zhujiang)
Abdulrehman A	https://www.tripadvisor.com/Profile/659abdulrehmana	Barka, Oman	Visit	Beijing Road Shopping nice place first all for site seeing and enjoy tge China style also many varity of clothes chinees and diffrent also diffrent sport accessories available	Written May 8, 2019	29 contributions	May 2019 • Business	Beijing Road Shopping District	Beijing Road, Guangzhou 510055 China
Yanhong L	https://www.tripadvisor.com/Profile/yanhongl541	3 contributions	Visit	We visit the canton tower with family. Wow too any people..The view is great and the building is very tall.	Written February 15, 2019		Feb 2019 • Family	Canton Tower
Jarko2015	https://www.tripadvisor.com/Profile/Jarko2015	Amsterdam, The Netherlands	Visible from most spots along the river	Although Guangzhou is a massive city, if you're anywhere near the river, you will almost certainly be able to view the Canton Tower. It's a really remarkable structure and at night, looks amazing when it's lit.	Written October 30, 2017	1,722 contributions	Oct 2017 • Solo	Canton Tower
Adrian Khor	https://www.tripadvisor.com/Profile/Khor_Adrian	Singapore, Singapore	Vintage	You'll see different kinds of architecture here such as the old westerner buildings. Take a walk around and enjoy some cafe and restaurant nearby . Do drop by at the White Swan Hotel for some awesome lobby decoration.	Written March 31, 2016	42 contributions	Jan 2016 • Solo	Shamian Island
Carole	https://www.tripadvisor.com/Profile/caroleca974	Adelaide, Australia	Village of multiple bridges...	One day journey in the village with a few friends. We saw that the village was on the list of places to see in Guangzhou so just hopped in a bus to get there. We first had some difficulties to get inside the village... Found the map and finally got inside.The village was kind of a mess on the day we got there. Lots of construction sites and lots of small places were closed.But I still enjoyed the…	Written February 22, 2015	27 contributions		Xiaozhou Village	Xiaozhou Village, Haizhu District, Guangzhou 510320 China
Anonymous A	https://www.tripadvisor.com/Profile/anonymousa323	Greater Sydney, Australia	Views not great, good for exercise only	Do not climb up the mountain, it is a steep driveway with cars going up and down. Cost for cable car is 25Yuan, however if you're under 1.5metres ( adults or children) it is half price, under 1.2 m is free. View up the top was not much/average. Walking down the mountain took us over 1 hour. It was Summer when we were there so it was quite exhausting and built up a sweat. Not for the elderly unles…	Written July 10, 2017	135 contributions	Jul 2017 • Family	Baiyun Mountain	Xinshi Town, Baiyun District, Guangzhou 510440 China
C2862BJahmedr	https://www.tripadvisor.com/Profile/C2862BJahmedr	Honiara	Views are amazing, food is very average	Great views & amazing structure. Food at the restaurant was very expensive & not great. Good experience overall.	Written July 25, 2016	3 contributions	Aug 2015 • Family	Canton Tower
JoeLNJTraveler	https://www.tripadvisor.com/Profile/JoeLNJTraveler	Cedar Grove, NJ	Views ... a world class view	This attraction is worth the visit. spend an hour, you won't be disappointed. try the bungi ride at the the top if you dare!	Written September 29, 2015	693 contributions	Sep 2015	Canton Tower
JSIGLOBAL	https://www.tripadvisor.com/Profile/JSIGLOBAL	Dubai	Viewed in daytime and nite time impressed by its size	Did not try to find out if boat or dinner tours but that is a big river used for transportation. Guangzhou is a very large city size wise.Actually easy to get around bring your iPad to translate, I am serious especially if you take taxi.	Written April 17, 2018	257 contributions	Apr 2018 • Business	Pearl River (Zhujiang)
Sandy R	https://www.tripadvisor.com/Profile/SandyR684	Auckland, New Zealand	Viewed externally	This structure is amazing and resembles the pages of a book. Seen at night it is fantastic and beautifully lit.	Written March 4, 2016	368 contributions	Mar 2016 • Couples	Guangzhou Library	No.4 Zhujiang East Road Zhujiang New Town, Tianhe District, Guangzhou 510623 China
LEM3428	https://www.tripadvisor.com/Profile/LEM3428	Guangzhou, China	View the city from the clouds	The view is astonishing. You are at the highest place and look down to the skyscrapers opposite in Zhujiang new town. You have a 360 degree angle view and can see almost the whole city on a nice day, except the western end. It is amazing how fast the elevators bring you up to 400 meters. For adventure friends the trip could go on, on top there is a restaurant and several sightseeing such as a spi…	Written May 16, 2014	102 contributions	Feb 2014 • Family	Canton Tower
awhw	https://www.tripadvisor.com/Profile/awhw	Beijing, China	View Outside	I had a good view of the Tower from the windows of the Ritz Carlton, but frankly I am reluctant to take a walk to it and go up. I would say I just prefer to view the Tower from the river side and night scene would be great.	Written October 29, 2015	858 contributions	Jul 2015 • Solo	Canton Tower
HauteFoodieTraveler	https://www.tripadvisor.com/Profile/HauteFoodieTraveler	The Beach	View of the tower from river cruise	Took a river cruise at late afternoon and watched as the tower lit up and changed to various color patterns.	Written July 4, 2015	45 contributions	Jun 2015 • Friends	Canton Tower
tonito	https://www.tripadvisor.com/Profile/tonito	Manila, Philippines	View of the City	Went there on a foggy day so view of the city wasn't that great. But the tower was amazing. Easily accessible via the subway. I find the food choices at the tower a bit disappointing though.	Written January 24, 2016	202 contributions	Dec 2015 • Family	Canton Tower
Ron_da_da	https://www.tripadvisor.com/Profile/Ron_da_da	Guangzhou, China	View of IFC, Zhujiang New Town and Pearl River	Was invited for dinner at the revolving restaurant at the top of Canton Tower which included free entry to the 2 viewing galleries (Sky & Moon) above. As it was raining the views were not fantastic, parts were covered by large clouds. The Moon gallery was nicer as it was darker and therefore you could see better. Photo wise, we took photos on the glass platform at the Sky Gallery and paid RMB100 …	Written December 16, 2015	25 contributions	Dec 2015 • Friends	Canton Tower
Nat Nat	https://www.tripadvisor.com/Profile/889Nat	Jakarta, Indonesia	View of Guangzhou from the top	Took the cable car ride to the top of the mountain and had lunch at the eateries area. Nice place to enjoy the fresh air. The ticket for the cable car ride going up cost CNY25 and CNY20 for going down. One way trip will take 5 full minutes.	Written January 12, 2019	69 contributions	Jan 2019 • Solo	Baiyun Mountain	Xinshi Town, Baiyun District, Guangzhou 510440 China
renesio	https://www.tripadvisor.com/Profile/renesio	Manila, Philippines	View from boat spectacular	We took the 6:45 pm cruise of the Pearl River. It includes dinner buffet which is not good. Better take a cruise with no meals. The views from the boat is just amazing. They lighted all the bridges and many tall buildings. The changing lights of the Guangzhou Tower is truly worth seeing.When going under the well lighted bridges, the effect is as if the boat will hit the bridge causing oohs and aa…	Written March 16, 2017	517 contributions	Mar 2017 • Couples	Pearl River (Zhujiang)
SEs	https://www.tripadvisor.com/Profile/7SE3	London, UK	View	This is must for Canton.You can get by Metro line 3.They have fast food restaurants like Mc Donalds to sit in Chinese restaurants. There are souvenir and normal shops on the ground floor. You can take a tram along the pearl river passing the Canton exhibition centre. The view from the top is the best.You can use the day pass of the Metro to ride the tram.	Written July 11, 2016	25,846 contributions	Jul 2016 • Friends	Canton Tower
Iskandar	https://www.tripadvisor.com/Profile/Iskanis	Kuala Lumpur, Malaysia	Vice view but quite a walk uphill	The 5 ram statue is up the hill; so be prepared to walk many stairs. Once you are up at the mountain, do not expect much but only the statue. Enjoy the nice view.	Written November 6, 2015	226 contributions	May 2015 • Friends	Yuexiu Mountain	No. 960 Jiefang North Road, Yuexiu District, Guangzhou 510000 China
Noelle	https://www.tripadvisor.com/Profile/EbenezerSingapore	Singapore, Singapore	Vibrant and fun!	Beijing Road was the only highlight of my trip to Guangzhou. It is a pedestrianised street with lots of shops on either side of the street. There are a few sub roads that branches out into more shops and eateries. I love the way they have some historical displays along the street, so its both shopping, eating and sightseeing :)Be sure to venture into the food street where there's a whole street o…	Written August 12, 2018	79 contributions	Aug 2018 • Friends	Beijing Road Shopping District	Beijing Road, Guangzhou 510055 China
Steve C	https://www.tripadvisor.com/Profile/SteveC926	HK	Very worth the time going	The museum offers a lots of treasure sculpture and art work. Tho whole museum took me 2 hrs to visit and i enjoyed it so much. I learned alot about the art history now.	Written November 3, 2012	2 contributions	Oct 2012 • Solo	Guangzhou Museum of Art
ihbToronto	https://www.tripadvisor.com/Profile/ihbToronto	Toronto	Very well-presented	This museum is built around a mausoleum from circa 200 BC, discovered by accident in the 1980s when they were clearing land for a new apartment complex. Fortunately, the plans for the apartment complex were abandoned, and the tomb was left intact, its contents removed for preservation and presentation to the public in the adjoining museum. The tomb and the museum is a fascinating portrayal of wes…	Written January 8, 2013	64 contributions	Jan 2013 • Family	Museum of the Western Han Dynasty Mausoleum of the Nanyue King	No.867 Jiefang North Road, Yuexiu District, Guangzhou 510030 China
jack c	https://www.tripadvisor.com/Profile/jackc825	London, UK	Very well presented attraction	Fascinating an thoroughly enjoyable attraction; probably the best tourist site in Guangzhou. Unmissable.	Written June 3, 2016	92 contributions	May 2016 • Couples	Museum of the Western Han Dynasty Mausoleum of the Nanyue King	No.867 Jiefang North Road, Yuexiu District, Guangzhou 510030 China
Su Wen L	https://www.tripadvisor.com/Profile/suwenl2016	Bandung, Indonesia	Very well prepared tower	We visited this plas acctually just to get photo with this iconic spot of Guangzhou. The place itself is very large lobby with many shops and cafe. The ticket to go up a bit high. But if you want to take photo with the full tower scene... you must take trai to oher side	Written December 31, 2018	427 contributions	Nov 2018 • Family	Canton Tower
thespgtraveler	https://www.tripadvisor.com/Profile/thespgtraveler	Chiang Mai, Thailand	Very well organised even with the crowds. Went to see the Pandas	Firstly, I am not ordinarily a zoo person. We went to Chimelong Safari park specifically to see giant pandas knowing they they have a conservation program. They are also home to the only triplet born in captivity. We arrived early, but so it would appear did everyone else. Unlike some other attractions in China which are poorly managed (Terracotta Warriors in Xian) the crowd moved quite fast it i…	Written December 26, 2016	1,430 contributions	Jan 2016 • Couples	Chimelong Safari Park	Dashi street, Panyu District M, Guangzhou 511430 China
Harshil K	https://www.tripadvisor.com/Profile/771harshilk	122 contributions	Very vibrant street.	Amazing street. it was awesome experience. Lots of thing happening at same time. You will love to shop here till you drop. It's good food & shopping street. This street will have super copy products of Famous European brands and sell them on very cheap rates.	Written July 9, 2016		Jul 2016 • Friends	Beijing Road Ancient Avenue	Beijing Road, Yuexiu District, Guangzhou 510030 China
Marek CZ	https://www.tripadvisor.com/Profile/885marek_	Brno, Czech Republic	Very very very large	Extremely large fair centrum. Orientation and equipment quite good. Not so longs cues. Chinas fast food are disasters there.	Written April 26, 2018	384 contributions	Apr 2018 • Business	Canton Fair Complex
tps122663	https://www.tripadvisor.com/Profile/tps122663	Hong Kong, China	Very Very interesting	Xiaozhou is a small village off Guangzhou central, it has small shops with design-centric themes, a chic scene where you can indulge in some coffee, tea or snacks. it is quite unique and you can spend a whole day there. On the way in, you will pass by al fresco restaurants where you can get fresh fowl prepared and cooked, plus some other grilled delicacies. Also, on the way out there are many ven…	Written February 18, 2018	68 contributions	Oct 2017 • Friends	Xiaozhou Village	Xiaozhou Village, Haizhu District, Guangzhou 510320 China
Zhenbo X	https://www.tripadvisor.com/Profile/zhenbox	Guangzhou, China	Very very good X-game park	Many of the X-games are exciting, especially they have 2 roller-coasters and it feels excited even when looking. The shows are very very good as well, and they have the new 5D movie. Magic show is good.	Written August 20, 2014	11 contributions	Aug 2014 • Business	Chimelong Paradise	Yingbin Road, Panyu District, Guangzhou 511430 China
Zhenbo X	https://www.tripadvisor.com/Profile/zhenbox	Guangzhou, China	Very very good view and walk	The square is located at the center of CBD. Thus it has a fantastic view as you'll find very very tall buildings (pretty much more than 300 meters) on both side when you walk through the square. And also the beautiful Canton Tower is on your front side.	Written August 20, 2014	11 contributions	Aug 2014 • Business	Huacheng Square	South of Huangpu Avenue Zhujiang New Town metro exit, CBD of Zhujiang New Town, Guangzhou 510630 China
stefannii	https://www.tripadvisor.com/Profile/stefannii	7 contributions	Very very good	When we visit gz we stayed nearby the hotel. We went here to look for breakfast/lunch. Lots of good restaurant and fashionable shops with reasonable price and good quality. There are aquarium and museum too if you are travelling with young children.	Written September 9, 2019		Sep 2019 • Friends	Grandview Mall
Tsachi G	https://www.tripadvisor.com/Profile/583tsachig	1 contribution	Very unimpressed...	Was at the mall today to do some shopping before I go home - stores were dull, and there was no air conditioning so it was boiling hot in all the stores. Also, was very hard to get to from the subway. Two thumbs down for this joint...	Written October 28, 2016		Oct 2016	Grandview Mall
wazza53	https://www.tripadvisor.com/Profile/wazza53	Sydney, Australia	Very tranquil	The Pearl river has some interesting history and is the main shipping route. Surrounding by tall buildings and an ever growing City it is still a tranquil sight to walk along or catch a ferry across to the other side	Written March 13, 2016	155 contributions	Jan 2016	Pearl River (Zhujiang)
KSPKSP	https://www.tripadvisor.com/Profile/KSPKSP	Bangkok, Thailand	Very touristy, enjoyable....but not memorable	just another touristy walking street. You'll find established Chinese brands, souvenirs and tasty street snacks. Don't expect anything traditional here and everything is more expensive than other places in Guangzhou. Still if you have limited amount of time, this place is very enjoyable.	Written May 8, 2019	20 contributions	May 2019	Beijing Road Ancient Avenue	Beijing Road, Yuexiu District, Guangzhou 510030 China
InnaYYZ	https://www.tripadvisor.com/Profile/InnaYYZ	Toronto, Canada	Very touristy	The walk through was okay, but unluckily, it was raining lightly. The lake or bay is nice, but not overly beautiful. We stopped at one of the restaurants on the shore and had a Chines afternoon tea type lunch.	Written August 18, 2019	1,489 contributions	Aug 2019	Lychee Bay Scenic Area	Pantang Area, Liwan District, Guangzhou 510000 China
FerryRO	https://www.tripadvisor.com/Profile/FerryRO	Guangzhou, China	very toll but nothing inside	inside only on top you can buy souvenirs, nothing else, nower else	Written January 18, 2012	8 contributions		Canton Tower
Chung1234	https://www.tripadvisor.com/Profile/Chung1234	Singapore	Very Thrilling Rides	This park is small but the rides are very thrilling. The Dive Coaster is the ultimate roller coaster in the park. It features a 90 % drop from height and this is absolutely thrilling.Please choose the timing of the visit wisely and do this on a weekdday in the morning where you do not have to Q for any rides. By afternoon, the crowds will start streaming in and there will be Q for the more popula…	Written January 24, 2013	245 contributions	Jan 2013 • Solo	Chimelong Paradise	Yingbin Road, Panyu District, Guangzhou 511430 China
blairkk25	https://www.tripadvisor.com/Profile/blairkk25	New Jersey	Very Tall Pagoda in Old Guangzhou	I worked in Guangzhou for four weeks in October and November 2016. The Temple of the Six Banyan Trees is in old Guangzhou. After a visit to the Guangxiao Temple, you can walk here in about 10-15 minutes through old Guangzhou but be sure to have a map. I am lucky that I can speak some Chinese so I was able to ask the way. After paying a small entrance fee, the Pagoda is spectacular. Chinese temple…	Written December 19, 2016	2,474 contributions	Oct 2016 • Solo	Temple of the Six Banyan Trees & Flower Pagoda (Liurong Temple)	No.87 Liurong Road, Yuexiu District, Guangzhou 510180 China
grigory g	https://www.tripadvisor.com/Profile/grigoryg156	Sydney, Australia	Very tall	I didn't realise that it was the tallest tower in the world at over 600 metres! When I went up to the very top floor, I saw a very surprising view of the whole city of Guangzhou!	Written October 23, 2015	30 contributions	Nov 2014	Canton Tower
k_cheveron	https://www.tripadvisor.com/Profile/k_cheveron	Bratislava, Slovakia	Very surreal setting.	Notre-dame style cathedral in the middle of the chaotic city of Guangzhou. Looking very unusual in the setting, otherwise nothing special. Worth a few minutes if you are in the area..	Written July 3, 2015	79 contributions	Apr 2015 • Solo	Sacred Heart Cathedral	Yide Road, Guangzhou 510120 China
NZTikitour81	https://www.tripadvisor.com/Profile/NZTikitour81	16 contributions	Very Special Indeed	If you come to Guangzhou, please visit if you have time, we walked away from here feeling very inspired and educated that bit more. The Tomb Chambers and the Emperors Jade Burial Suit Wow! The preservation is amazing! Very good English descriptions everywhere which we were grateful for.	Written May 6, 2015		Mar 2015 • Business	Museum of the Western Han Dynasty Mausoleum of the Nanyue King	No.867 Jiefang North Road, Yuexiu District, Guangzhou 510030 China
Jarko2015	https://www.tripadvisor.com/Profile/Jarko2015	Amsterdam, The Netherlands	Very special	This very old temple, located in amongst all the jade market sellers twisting streets is well worth seeking out. Completely free to visit, the temple has a very large Arhat Hall, filled with 500 golden buddhas and other remarkable antiquities. The main temple is a mix of old and new, with many memorial shrines commemorating locals who have been interned here or are just being remembered by their …	Written October 30, 2017	1,722 contributions	Oct 2017 • Solo	Hualin Temple	Xiajiu Road, Liwan District, Guangzhou 510140 China
blisterman	https://www.tripadvisor.com/Profile/blisterman	blisterman	Very small reminder of the past	Unfortunately visited during the national holiday so unbelievably crowded.Second visit here and changes made to the displays since then have not improved things at all.Worth a look, as most historical places have been destroyed, and also makes a welcome change from the endless shopping malls!	Written October 16, 2013	175 contributions	Oct 2013 • Family	Chen Clan Ancestral Hall-Folk Craft Museum	No.34 Enlong Li, Zhongshan 7th Road, Guangzhou 510150 China
Gulshan Munir	https://www.tripadvisor.com/Profile/gulshanmunir	Roorkee, India	Very saintly Place	The most divine feeling engrossed my brain and body which can not be explain in words. Once in a lifetime experience.	Written October 5, 2018	16 contributions	Sep 2018 • Solo	Muslim Hero Tomb	No.901 Jiefang North Road, Yuexiu District, Guangzhou 510030 China
reneemitchell1	https://www.tripadvisor.com/Profile/reneemitchell1	Christchurch, New Zealand	Very sad but shows the animals you want to see	Well we got to see what we wanted - the Pandas. There are a lot of interesting animals. But it is so sad :'( We come from New Zealand and it is absolutely no comparison to the zoos here. TINY cages. Beautiful rare white tiger in a few square metres cage just laying on concrete. There wasn't even water. The bears broke my heart they looked like they had lost their minds just walking back and forth…	Written March 31, 2015	19 contributions	Feb 2015 • Couples	Guangzhou Zoo	No. 120 Xianlie Middle Road, Yuexiu District, Guangzhou 510030 China
Fabiola C	https://www.tripadvisor.com/Profile/fabiolac305	3 contributions	Very sad	The biggest animals are very skinny and the worst is that the staff feeds them a couple of oz of food to keep them hungry and awake, and some stupid people can have fun with the desperate animals. I saw a tiger how it was forced to swim for a small piece of meat.And the safari, if you can call safari to small plots surrounded with a electrical cable, of course it's not close to a real safari.I ca…	Written May 3, 2016		Apr 2016 • Couples	Guangzhou Zoo	No. 120 Xianlie Middle Road, Yuexiu District, Guangzhou 510030 China
Long M	https://www.tripadvisor.com/Profile/longm2013	Kuala Lumpur, Malaysia	Very relaxing...	Very relaxing to walk around this area, where you will find many old buildings around that may bring you back in time.	Written September 15, 2013	7,515 contributions	Dec 2012 • Friends	Shamian Island
KrayonTV	https://www.tripadvisor.com/Profile/KrayonTV	Philippines	Very Relaxing Place	We hiked there to reach the top. The place is very relaxing and worth it. Don't forget to bring water when you are planning to hike.#Youtuber#KrayonTV	Written March 12, 2018	53 contributions	Jan 2018	Baiyun Mountain	Xinshi Town, Baiyun District, Guangzhou 510440 China
Steven H	https://www.tripadvisor.com/Profile/335StevenH	Adelaide, Australia	Very Relaxing Getaway	Wandered around the streets and enjoyed the architecture and wide open, quiet spaces, especially down by the river. Had a very expensive beer at the Rose Garden. Lovely spot definitely worth a visit.	Written October 22, 2017	193 contributions	Oct 2017 • Business	Shamian Island
ZulaikhaJu	https://www.tripadvisor.com/Profile/ZulaikhaJu	Kuala Lumpur, Malaysia	Very relaxing	I love this place. a must visit place. it is very relaxing here. you can watch a mini Chinese opera (even though i don't understand the language, but i still like it). there are also small shops selling souvenirs and local delicacies.	Written November 11, 2015	717 contributions	Nov 2015 • Family	Lychee Bay Scenic Area	Pantang Area, Liwan District, Guangzhou 510000 China
sunshineadventuring	https://www.tripadvisor.com/Profile/sunshineadventuring	Okotoks, Canada	Very Relaxing	Walking off the elevator I received a warm welcome of smiles and helpful staff. We were walked across the pool area into the spa. Wow! Stunning!!! I was welcomed into a beautiful spa by a very sweet young lady. I was seated to fill out paperwork and offered tea. It was so relaxing beside the waterfall wall. Ana came and walked me to the room. It was very beautiful and relaxing also. The facial wa…	Written October 28, 2018	21 contributions	Oct 2018 • Business	The Spa at Mandarin Oriental Guangzhou	389 Tianhe Road, Guangzhou 510620 China
[truncated: 11,421 more rows]
