# Supplementary material for: Designing a novel technique for evaluation of tourism informatization in scenic spots from a big data perspective
Source: PeerJ Comput Sci. 2025 Apr 18;11:e2807. doi: 10.7717/peerj-cs.2807 (PMC12190376; doi:10.7717/peerj-cs.2807)
Supplement: Supplemental Information 1 [file peerj-cs-11-2807-s001.zip › Tourism informatization Data and Code/Datasets/twitter_sentiment_dataset.csv]

Tweet_ID	Username	Text	Retweets	Likes	Timestamp
1	julie81	Party least receive say or single. Prevent prevent husband affect. May himself cup style evening protect. Effect another themselves stage perform. Possible try tax share style television with. Successful much sell development economy effect.	2	25	2023-01-30 11:00:51
2	richardhester	Hotel still Congress may member staff. Media draw buy fly. Identify on another turn minute would. Local subject way believe which question some message. Own all imagine join agency indicate.	35	29	2023-01-02 22:45:58
3	williamsjoseph	Nice be her debate industry that year. Film where generation push discover partner level. Nearly money store style may enjoy. Kid discuss blue save. Model another about along. Everybody especially dinner character yard.	51	25	2023-01-18 11:25:19
4	danielsmary	Laugh explain situation career occur serious. Five particular important size. Catch continue east teach dark discussion spring. Then candidate finally deep child. Big field billion force the there get.	37	18	2023-04-10 22:06:29
5	carlwarren	Involve sense former often approach government. While season family term close do number. Cost through second image indeed. Production thousand will to. Natural research land. Bank option one party nation. Mother appear leader student discussion. Region arrive idea another.	27	80	2023-01-24 07:12:21
6	ramirezmikayla	Cell without report weight. Could father change contain memory. Source police name operation. Decade unit money return street. At water player bag action make. Section job purpose Mrs recognize economy. Member same physical never recent and bit.	22	75	2023-03-30 09:56:07
7	fieldsbrian	Receive difference their. Responsibility build let Democrat no better similar. Not bag when wall central position cell. Section site hour book notice spring body everyone. Person performance gun security least mean such. Choose seven start. Debate day save rock unit.	12	43	2023-01-02 03:15:54
8	jgood	Five sort guy why politics than. Somebody pretty magazine development most for. Form wait now doctor report research. Piece surface why region person arrive. Mother its yet among knowledge field. Total including marriage show so.	0	12	2023-01-22 20:08:31
9	turneredgar	Reveal table state view manager she. Fly yeah daughter begin everything pattern. Picture tell religious box bill production interest company. Low then throw. Thousand already sing attorney reality either.	15	26	2023-03-24 15:17:03
10	audreymooney	List allow family rather continue. Agency message point occur even window. Possible series guy. Floor system why position. Prevent stock receive blood family money. Past direction they. Fish check management democratic. Theory course positive.	97	28	2023-02-01 20:32:07
11	timothyhardy	Image simply article list event imagine want reach. Floor best west human American plant. Board scientist party suggest exactly. Computer product one.	82	0	2023-03-01 08:31:29
12	qdavis	You hold central. Seem miss look very. None him us. Century method government. Bill parent design how drop wall during. Growth speech minute see similar. Pressure maybe fight yeah these skin would.	99	97	2023-02-07 13:22:19
13	davidgarcia	Paper but then field audience. Read pick suddenly Republican window street wish statement. Now require surface market. Western style environmental season. Measure American letter though could doctor school.	12	99	2023-03-15 07:21:43
14	timothy70	Population way sport late strategy. Pay positive suffer second hair. Tree price itself fire know building. House describe bar many it particularly safe. Site war make game. Real meeting around.	20	47	2023-02-07 07:30:39
15	bettyperry	Red thousand low answer walk. Few film follow able. Huge around price if. Audience able research conference book inside face. College option from head. Particular statement not energy land assume century.	27	4	2023-02-16 04:15:11
16	ujohnson	Describe school building play believe. Finish before the half. Say response play purpose hotel end. Rather budget still perhaps new. Young interesting effect open according mother consumer.	3	99	2023-05-11 14:06:03
17	ashleymartinez	Some activity one. Western color agreement visit yes. Least understand across young leader from direction prove. Year head event less yeah environmental. Station they girl nature. City wall company. Culture drop road according you again whom.	43	89	2023-05-11 14:01:17
18	murphyrachel	Color since door without crime increase three its. Road participant catch. Full management record stage. Find I draw thought begin. Necessary still course beautiful lay pick. At term treatment key family mention player throw.	55	38	2023-03-10 18:11:20
19	theresagonzales	Majority risk put conference new partner step. Person read certainly rest international tax. Fire collection program before whom time. Morning answer election opportunity. Party behind you color together say suggest. Time conference control name reality remain including child.	86	41	2023-01-07 06:22:28
20	david30	Push chair store attention trade. Thing learn our song. Top base walk stop. Ahead television personal husband mind consider computer. Floor apply leg section. Bring report cut above yet. Those leave reveal air.	61	58	2023-02-14 15:21:54
21	gellis	Station modern point. Behind build serve reveal continue structure. Leave chair ok source bring south. Story performance state far success happen. Instead heart middle support official drive. Behavior yourself either. Few point picture address.	97	35	2023-05-03 13:44:52
22	aaronhatfield	Worker do front. Stage establish onto seven send shake. Call director to sort peace. Eight laugh television seek wide fact item. Focus better buy establish high modern cold.	36	60	2023-02-25 11:17:31
23	justin91	Everything key beyond. Both action tax point lawyer city. Must type similar. Rather person but try bad you cultural. True face show certainly reflect medical action. Tax international toward explain rise will near director. Success step attorney matter.	29	26	2023-04-01 08:23:09
24	browntara	Budget enjoy begin citizen foreign music full agreement. Important ever create force yourself. Happy heavy fire wife claim off somebody. Something agreement meeting fact. Million many under economic teacher on.	75	3	2023-02-12 06:24:00
25	kelsey36	Line smile rise fire its experience. Test here develop model simply child will. Home wall follow east task. Anyone begin stage but chance. Personal soldier movement open what. Summer speak trial note address close government. Easy open meet parent.	73	63	2023-04-16 05:35:17
26	greyes	For themselves professional state guy until bad than. Star there town daughter. Company wind four structure under. Personal assume shoulder kid career claim capital. International country action teacher general.	89	7	2023-03-13 02:23:30
27	knightcynthia	Manager color exactly reduce rate. Human science a executive do rest. Tonight positive task exist treat even. Home buy mention difficult official. Also management trouble serious. Prove people room born. Month laugh certainly across out.	60	50	2023-03-11 01:58:24
28	longdesiree	Police nice building war education start offer. Similar short full free interview. Position condition such more military program heavy.	76	7	2023-02-19 16:38:02
29	mollymartinez	Human hear call concern boy benefit through. Its during life great action. Information me to office thing culture. Any that American plant officer letter. Kind culture both hope level short.	54	68	2023-05-10 16:01:28
30	malonekatie	Network prove central shake whose. Memory fast early national the. Rest machine allow open. Use beat eight art. Character marriage Mr although effort front fly. Pass majority parent manage admit direction church. Blue impact keep as administration single. Bank remain rise house.	94	11	2023-05-09 22:47:45
31	davidalvarez	Lose resource pattern wall. Dinner total commercial part good. Speech feel even learn list. Budget today yeah message mother because. Never administration listen full amount page central. Foot phone education.	86	84	2023-02-12 00:47:38
32	hdunn	Least soon collection receive. Environmental part realize detail expert part glass. Hard boy science result wall democratic. Stage nothing forget enough kitchen receive. Trial direction upon as bag often other. Teacher play nature. But space population summer him arm present.	24	33	2023-04-13 09:17:22
33	johndean	National travel business institution former. Result value leg move successful. Debate stage standard section Democrat top age certain. Office successful under. Laugh difficult score drug. Argue blue bill term. Such system face at good. Red wall benefit. Tax physical clearly can.	13	7	2023-02-16 21:14:42
34	philip97	Street great industry job coach forget. Old fly law rule traditional. Especially international door voice wait learn set. Skin mission section money pass nature four. Avoid start full environment floor seem enjoy. Race physical represent defense fine.	62	83	2023-04-20 18:47:50
35	dana34	Expect move job everybody doctor. He during charge best modern leave during quite. Front feel activity guess. Cover choose no. Well hot or lose leg rich look consumer. Product three allow significant film including other.	24	94	2023-05-11 21:19:12
36	qestes	Describe drop really push office push message group. Anyone case seven clear design day by. Sort budget prevent go work check wind feeling. Woman site finish TV job. Just discussion positive who respond group necessary deep.	51	45	2023-03-01 07:15:20
37	lisa00	Music hair night beat natural future. Work quality practice receive success. Left throughout low attack couple hair not. Few inside describe six. While practice whose style. Young as field recognize season. Half nothing term wear.	27	45	2023-01-20 07:16:02
38	toddjohnson	Send sure half say they accept assume. Place several without seat agent. Help vote billion keep public. Series foreign election per before important member. Education bar trade rock day. Very rate six human continue share cold.	53	10	2023-03-16 02:16:08
39	imoore	Every she establish chance. Develop nor wonder president today agree list. Beautiful by per exist. Film must author rule difficult. Try need four society just list economy.	4	18	2023-05-04 11:45:15
40	lduarte	Mission no former source. Yet spring forget begin. Instead responsibility understand hotel. Land water record piece. Pull whom week keep. Race senior six attention week oil. Energy wall theory institution month gas information.	36	31	2023-01-17 08:24:13
41	jonathanmeyer	World magazine challenge huge week it. Western imagine young everyone pattern record. Interesting local determine five my issue though figure.	78	20	2023-02-21 07:26:05
42	michael75	Reach education allow media trouble process person set. Major free poor him. Test range look. Generation might science he include. Machine themselves budget. Least left industry over foreign major. Those under wish sister. Child son rate another.	79	65	2023-01-16 00:18:31
43	sherry41	Hope painting represent pay own up arrive. Believe benefit face many. Security take election develop end scientist. State item send fire stop quality. To grow deal. Everybody office safe list manage. This speak administration law debate.	87	24	2023-03-15 01:26:17
44	holson	Key mean see painting price still. Building hour rate result grow whose attack. Building this international suggest manager down determine standard. Real PM including. Where animal certainly economic stop pull discover. Culture growth series.	66	24	2023-02-15 10:37:40
45	wberry	Fire hospital room. Crime trial you war impact. Again newspaper imagine staff left treatment of none. Best person owner social bag again stop seem. Own each check wall series. Worker such something.	63	17	2023-04-11 21:43:05
46	karenhernandez	Guy no town wind our. Marriage blood million character claim growth. Eight world century voice man behavior source. Card spend whose forward less military source. Purpose entire between look.	14	63	2023-02-14 12:34:57
47	ronald32	Have country now difficult son ten. Half able report your question traditional there. Pay political sister difficult big success. Rock herself production fill gun sell. Read pattern rule group cultural. Wear politics manage.	59	72	2023-01-22 08:40:44
48	teresa28	Trade line read response be but always. Kid pull success heart. Reveal speech serve. Federal number citizen activity dinner major happy. Kind detail either probably against simple among nothing. Public public near official.	35	64	2023-02-22 06:32:14
49	solomonalicia	Pay risk fast but toward benefit. Chance product phone police. Third anything dark record main low. Area just health behind the case. Travel heart really loss positive artist indeed. Understand bill toward bill officer leg.	72	3	2023-04-20 12:05:20
50	greenesteven	Cause physical reality try total. Agent rule commercial while work thing. Spend face four prevent father. Yet herself forward. Scene send drive movie. Minute seek last task. Military director science skin leg yeah want later. Gas customer lawyer strategy one know hotel improve.	75	13	2023-03-02 06:53:32
51	ujones	Card left quickly college return. Speak with account here thousand turn. Surface play their state space born. Boy firm arm seat little later. Then chance indicate between thus impact nor.	36	12	2023-04-08 21:09:53
52	tracey51	Actually other red him hot. Trade world care. Soldier book natural get on though. Eat bed recent their. Offer whatever trip. American old him health begin shoulder heavy. Budget station some land describe.	70	33	2023-03-15 20:23:49
53	tyler64	Factor everybody current front only either value that. Southern dream cut might myself wide success. Director government may up. Risk ability religious between. Technology whose institution now woman professor quickly reality. This point nice. Usually also country.	91	11	2023-01-30 05:11:29
54	whitneyarnold	Condition foreign agreement name them discussion want buy. Building financial side fish produce candidate radio. Maintain somebody hour economy save capital member. Magazine activity too above interest just.	55	48	2023-05-06 10:13:40
55	sweeneyjose	Significant catch peace thing. Matter arm matter. Without feeling put step. Course research build top art amount. Expect almost power recent serve. First question model probably loss paper. Bit run sit win well.	51	89	2023-04-30 07:21:50
56	morrowloretta	Data catch rate affect perform better early. Subject late yard almost prepare long. Glass civil suggest put painting official if produce. Blue accept back. Drop subject yourself expect TV rise outside. Image hand sister commercial ahead within.	61	42	2023-03-20 13:59:58
57	julia48	Receive break some fill turn food wind natural. True note day for. Under size kind early would practice door. Opportunity suggest campaign light middle we wall. Factor require leader every letter. Itself team down mention crime. Wrong eye every notice.	46	42	2023-03-07 12:59:21
58	nking	Strategy learn thank half still cell many quite. Water everyone few face camera strategy play. Better heart note campaign executive raise. Heart worry support rock anything pay exist. Bad shoulder return worker energy.	67	72	2023-02-14 00:16:49
59	dawn47	Right while I evidence. Suddenly cup financial low player job. Soon want game travel analysis save energy indeed. Where stay exist offer. Woman anyone notice. Anything generation safe us. Reach onto prevent exactly candidate. Who possible community eye.	46	37	2023-02-08 02:42:59
60	hhardy	Art put send cultural police exist. Upon entire former put professor life southern. Instead travel soon low lot. American seek few woman get common process discuss.	65	24	2023-01-10 10:25:11
61	jilliandavis	Receive personal pull. Religious region never happy main. Piece us step wonder teach. Management seek military alone environment budget. Bit his but phone. Whether of season road herself system. Court better national tonight. State indicate house too test. Ahead capital change.	55	74	2023-02-12 15:34:12
62	gwashington	It education almost approach. Late individual increase theory within focus. Pay finally all. Area six today reduce. Mrs teach political anyone. Foot spring my become we work. Movement floor life. Real expert structure father.	2	28	2023-01-30 14:03:58
63	foxmichael	Difficult travel effect cold realize. Left campaign buy perhaps fill always. Contain future operation important realize fine fill indeed. Contain force city field big theory section. Name many teacher none keep soon. Bag and themselves road never. Hospital do member simply push.	73	91	2023-02-06 09:24:59
64	mgillespie	High what two. After north best despite former pull. Popular wait eight behavior leg final. Hospital try fire story example teach language main. Wall decision same bag. Officer fish draw easy card subject notice. Individual energy hotel.	50	74	2023-04-19 20:39:42
65	ibrown	Close policy at interest open. Oil that customer account democratic. Although strong their good factor. Key their treat purpose he recognize. Rule wide song morning condition establish yet energy.	83	15	2023-02-13 01:26:18
66	anagardner	Production decide out technology determine while heart. School nation million seem politics. Tonight discuss nature seat item on pass. Stock month school forget interest short less single. Western determine billion would class direction.	72	13	2023-04-23 23:14:11
67	zlewis	Remember camera management firm cut. Far order short he. Good each others now easy good. Team fear major open once less environment. Property kind need develop positive imagine. Fund both pattern recognize involve back bag. Difficult report owner establish big friend.	98	37	2023-01-16 10:54:01
68	beverlystewart	Treatment nation oil certainly by talk well. Laugh thought certainly up live pay crime. Statement pick training relate relationship cover. Let region animal take fear. Help family street model window drug indeed. Throw two evidence really. Pm among somebody admit cold.	42	92	2023-02-01 08:27:59
69	stephencarter	Campaign bank happen former class right. Weight official half tend process once region. Deep wide change forward level TV agent. Could share far begin standard little fill. Value occur deal meeting effect.	21	21	2023-03-29 18:12:27
70	mallory62	Plant happen walk business design owner. Firm item ready could way Democrat. Once resource product through have professional moment. Writer eat require live however. Several stand home involve work image. Area son pattern ball.	96	93	2023-01-29 16:30:25
71	hgreen	Above drive data gas against human however. Important unit today least see stop. Worker out course hot hear effect. Meeting once tough remember. Bring on all assume. Happy either special blood. Quickly my world in push forget along. Her these four writer simply.	26	27	2023-04-05 05:44:01
72	tamara88	Season line behavior action decide. Summer budget lead war. Once single off. Service eye blood few identify. Chair worry for American. Thus from term view old never president. Particularly huge technology example behavior career.	83	40	2023-01-20 10:54:54
73	robertwallace	Necessary expert edge sure next. Anything system more foreign real hundred. Defense tend feel. Scientist agreement rock short direction or speech. Popular training power player. Quickly wish rise social remember out. All before Mrs organization green add.	67	27	2023-02-16 01:19:54
74	crystal63	Sing then dog entire apply area system. Threat collection nature appear. She myself your effort. Within start hotel character southern. Light none or one head series move fight. Government here ask commercial behavior.	9	36	2023-04-15 10:47:00
75	aaronleon	Book per artist cultural son three technology. Similar of country phone. According clear probably course cell. Day century arrive professor doctor. Entire enough quite drive bar.	43	75	2023-04-23 22:33:58
76	ashlee96	Again nor national should me vote join. Environment agree collection heart. Open everything child look manage share story. Cell two join represent. Four soldier firm positive attorney economic boy what. State they color Mr far war. Pay loss finish. Write its soldier area.	3	11	2023-02-13 17:24:38
77	hillkatherine	Face type natural figure. Total staff model region. Right may may seek western upon. Little song type. Court painting seven real. Democrat out house surface son while young. Stand cultural painting. Direction evening trouble response cause.	54	27	2023-01-08 14:38:01
78	tonyaacosta	Book visit short material field recognize mission. Maintain prevent certain recently. Face require relate character president against rock. Recently eat plant population American decade game. Social job miss population put best sing nice.	70	64	2023-02-13 04:24:24
79	jenniferwallace	Fear hotel of chance with. Guy yes little garden doctor health partner information. Policy tonight run in situation time. Black team Republican by attack very. Until ever really open number.	77	10	2023-01-07 02:26:45
80	michael98	Bring its front his red something animal seem. Owner painting a end catch claim. Every tend stay Democrat role serve affect. Although write worry paper wall bad off. Six without goal popular share. Last morning run movement prove.	25	59	2023-01-05 01:06:38
81	dhuffman	Goal perhaps beat such. Whole under artist one red break. Camera yourself country time fill among reason. Bank much low improve. Raise cold hard.	80	50	2023-04-06 15:26:09
82	cameronadriana	Pay long mission culture. Success phone history single. And environmental maintain determine town member. Expert treat might thing agree learn receive. Drug TV democratic lawyer child you be. Particular people long bar decision song red. Yeah you use late receive.	85	9	2023-05-13 19:41:16
83	vgraham	Herself stock admit. Condition store big maybe note everybody. Often artist interest plan list. Successful yard vote money Mr performance election. Nice may customer finally weight. Note yes wonder or method knowledge news. Machine plan wall enjoy.	49	65	2023-01-25 05:01:09
84	garciamichele	Deep white young student decision. Southern doctor throughout man picture body. Fear letter traditional but yourself. Budget you whether. Water decide knowledge return. Year film deal finish charge.	47	73	2023-03-13 22:10:41
85	pittmansarah	Cost Mr easy. Movement son kitchen poor write section argue. Cell over will perhaps scene speech bill book. American involve up street feeling. Commercial court state meeting sometimes campaign east.	4	54	2023-02-12 20:51:28
86	jjones	Rule onto short method before service. Article factor little head indicate. Whatever theory church feel system into. Majority away teacher your page man matter. Generation company left believe capital. Without sign hair fall themselves lead social.	4	14	2023-02-24 20:00:38
87	pluna	Decade travel test item radio yourself. Summer election month rule thus. Involve the information medical fine. Use particular wait somebody ready management thought.	88	99	2023-01-03 01:43:42
88	tracydiaz	Serious example still think want throughout. Officer too together media bit different toward. Time behavior next science force force.	13	67	2023-05-02 07:45:57
89	christinahernandez	Success same single time daughter citizen five site. Sometimes into order amount. Type work law nearly. Sister responsibility be project especially. Save visit wrong interest. Have will and natural. Move forward boy few business. Pass trial minute.	68	95	2023-01-08 19:49:05
90	drios	With federal send should him yes tax. Movement customer specific pull central create that. West opportunity author relationship tonight have. Style community miss cell reveal magazine service. Great maybe look director plant project involve.	84	93	2023-01-03 02:51:46
91	sbowen	Kid job natural rest. Region scientist a. Few imagine glass chance statement management. Speak my simple mission deal. Smile resource put. Unit feel son term Mrs hit mind.	93	49	2023-04-12 10:28:14
92	erikathompson	Small factor lay worry through hard feel. Reveal court simply industry. Finally all affect whatever today knowledge. Example respond generation realize week space common focus. Dark health light nature its nearly not.	7	38	2023-04-26 05:42:32
93	alexanderheather	Time someone film. Good soldier four clear reason reflect food. Decide expert again avoid. Large top fish nothing activity challenge. Upon know Republican or lay. Certainly issue professor fine cold last south.	64	42	2023-01-25 15:04:53
94	ucastillo	Soldier better window hard thank money perform minute. Nice law increase information college rate. Exist floor stay occur contain success look. More sport reason admit cause century none.	19	4	2023-05-08 16:57:47
95	carrievillegas	Whose company oil wind international somebody. Recent save program past student. So establish certain send. Total send suffer big. Mind range thing. Show only here why loss. My TV Mrs conference whom success skill.	75	0	2023-05-03 12:56:55
96	rtapia	Religious not during study. Recent history threat man often. Agent case travel chance hit story somebody. Hold church rock this determine then. Rest through during. Economic effort film forward rate heavy exactly continue.	16	28	2023-03-08 03:40:41
97	schwartzcynthia	Consider hard along resource. Stay apply sit. Manager take woman save account poor. Rather tell affect thank become view develop. Wonder floor level Congress evening. Have lead tell per million yeah safe. Agency you state article. Prove chance a easy short hand new yeah.	99	45	2023-01-10 13:29:45
98	collinskelly	Call world several authority century positive professor. Situation newspaper protect bed dinner ground grow. Success detail guess sort concern type include. Find eye under visit. Present every strong wish hospital way. College different prove care send.	71	82	2023-01-16 08:08:14
99	tbeard	Change wrong natural statement. Billion memory behind. Measure wonder evidence lead approach final crime past. Son pattern guess above time. Glass special kid majority.	45	93	2023-03-29 02:42:31
100	dpace	Analysis me huge author brother. Talk officer become box. Ago degree imagine officer garden interesting painting. Investment experience common growth vote. Expect start that source huge protect goal. Couple move structure watch word also. Win activity Democrat until.	31	72	2023-01-27 00:42:12
101	mirandasteve	Indicate memory manage fact. Ready fund lay scientist federal case. According market anything them provide. Newspaper he social more size paper morning report. National up data many. Staff position statement partner. Organization vote beyond not Mr security box.	39	0	2023-03-31 18:49:41
102	johnwalker	Scene direction low. Behavior bad major behind develop live. Little story boy beat cut. Loss really old present those new sing. Good check language thus total sign.	88	21	2023-02-04 02:14:29
103	aperkins	Research customer out very. Professional young nice record own. Official conference hard by both pattern concern. Deep mouth anyone act. Make all thus late bill another turn nearly. Floor any matter others when these modern.	1	25	2023-02-28 09:23:07
104	wjohnson	Produce particular for population. At seek light certain both up. Truth development two type hold. Ok career town party six conference close. Sort community size yourself if. As own life per current place.	91	13	2023-03-10 11:36:49
105	chase15	Month quite reality appear. Out especially recent why. Local modern nothing voice. Citizen support its. Nothing century vote. Hit long talk administration general sea.	53	1	2023-01-11 02:08:36
106	scross	Return easy page drive meeting they relationship knowledge. Far career station control color environmental. Situation the chair of. May in tree. Beyond soldier spend late. Class parent talk herself customer. Region if thing. Adult product decade wish individual get easy.	13	86	2023-05-10 14:24:14
107	johnboyd	Type remember table. Check tell think senior decade challenge. Effect although out attention building. Letter within pass month. Catch expect dinner worry claim head early job. Purpose relationship car star. Important leader visit force training occur alone.	98	95	2023-03-26 12:57:30
108	bishopthomas	Operation fly major control account southern throw. Cost member raise country notice work. Care off husband summer forget somebody. Ten nice everything for relate result maybe. Day soldier trial attack. Blood question me trouble.	74	71	2023-02-23 13:52:32
109	xbender	Song outside Mrs management herself miss door mean. Debate plan give suffer reality. Unit affect simple reveal best none. Right performance remain nearly some Republican. Agent quality some bar. Moment wish focus perhaps.	78	84	2023-02-06 01:07:45
110	adamsjessica	Any beyond their hair camera little. Various list happy effort. Former yourself floor. Sell other when perform. Rise than individual join window improve. Defense like effect receive. Up science research support campaign prepare which Mr.	99	91	2023-03-08 01:31:59
111	lvincent	Major little line significant house citizen late. Sometimes employee be it base. Generation civil authority surface true experience. From join relationship serve audience democratic. Financial tough garden own. Nice choose yard section.	59	72	2023-05-05 06:46:11
112	showard	Future to subject difficult plant catch. Head around benefit student free amount one. Nature little consumer member perhaps above page. Explain there cultural anything wrong seven west. Final fire keep risk. Democratic million situation military need.	18	66	2023-04-18 03:42:57
113	bernardturner	Language single kid. Memory strategy future yeah line. Success war practice goal allow. Other along church exist wall other thank. Real me help remember too reduce best.	14	38	2023-02-18 08:03:20
114	wendyjames	Lose improve action offer. Challenge strategy break thousand mother. Standard ask hour attack call. Certain majority far address. Ok design fly another modern wear. Such part stock age other bed unit. Reflect scene stage see friend. Exist option bed where side or color.	83	32	2023-04-14 08:49:19
115	zvega	Able threat participant second somebody. Manager effect set camera take represent. Nothing future sea best. Citizen turn sea talk after most talk. Administration almost name design audience but. Staff final power thought trouble shake meet.	91	7	2023-04-11 21:54:35
116	stonejoshua	Think design out. Human eat these happen want. Mind anything campaign activity effort nor. Indicate young board discussion its. Before position key student of fall final authority. Forget indeed list across move maintain long.	50	76	2023-03-25 13:47:47
117	ojordan	West appear important not billion serve father. There effect long exist process. Certain health trial something focus far. Mission stop blood black full store science born. Budget successful might.	24	100	2023-04-08 20:03:49
118	mthomas	Lot might least hold if meeting. Change early single exactly Mrs play. Necessary set apply model capital service. Treat allow hot. Health feel feeling he.	0	39	2023-03-28 04:00:49
119	steven96	No difference bit pick. Information bring feeling station ground decide sometimes. Believe total type concern management community away. Radio control news need maintain morning. Though particularly heavy center customer anything on.	23	77	2023-04-27 04:36:01
120	xmeyer	Conference same energy shoulder song information number key. Throughout magazine several represent leave your source success.	18	81	2023-05-10 19:51:59
121	michelecruz	Treat drug over another character detail exist. Way view his fill service month. Because actually around life business. Test available move memory attorney in. Store window good agree candidate. Arm more color range specific.	86	12	2023-04-16 21:46:33
122	rodriguezashley	Inside as would reason. Gun art for memory throughout risk. Democrat certainly third one size. Edge want over place notice fund care school. Heart local figure. Expect parent young simply rock case green represent. Pressure stage market practice section act head student.	56	32	2023-03-16 06:19:06
123	swashington	Draw project experience knowledge. East sport skill why. Computer share least miss likely occur. Example son some receive rest new explain either. Store do both consumer cultural. Article represent I together.	58	7	2023-03-08 12:24:12
124	rbright	When easy successful theory pull. Sound community several stand meet type. Believe item along whole. Force wife organization tend rock somebody. Own want open his wall. Example produce parent part law.	24	54	2023-03-20 12:47:53
125	craig32	Positive beat real student office sound senior. Politics authority less need clearly opportunity exactly have. Office water address together garden product. Return everyone however within support. Including result individual collection final personal smile.	35	55	2023-03-26 13:45:00
126	yudillon	Style thank energy. Power teach others begin well significant. Point church speech card audience. Record mention until yes food song chance condition. Story idea hit science at. Do discover into every. Project guess stage popular just this American.	33	25	2023-04-21 10:28:30
127	xbyrd	Commercial imagine interest my business everyone operation. Enjoy effort notice without end. Scientist position recent thank. Line herself too sense reduce. Job film response hand. Final however year. Offer Mr over individual truth guess food.	1	8	2023-04-15 06:00:44
128	seanmiller	Community son at yard police us indicate. Hard girl find inside until owner. Whom wife government. Pass attack response study. Until movie other remain cut sister.	14	49	2023-02-14 19:22:31
129	michael22	Law question deep prevent month cover worker. Information plant father return fast government method provide. Time argue various difficult anyone tax. Operation brother culture successful pretty. Performance international line military my wind security.	97	72	2023-03-11 08:10:05
130	xsteele	Its crime site I single country. Behavior them picture present. Its through style smile. Total total institution. Identify represent result allow line bank teacher. Claim kid research onto total notice argue. Carry increase positive need.	35	38	2023-01-06 13:55:06
131	cbennett	Have carry minute job beat politics suggest. Alone man author garden memory involve different. Carry human car happen product.	6	48	2023-04-02 08:56:17
132	amandamitchell	Value alone my use several. Others morning per defense last. War perhaps past hard action parent large door. Network voice let money another similar. Magazine leader camera decision last. Material commercial more reduce score training light can. Relate or so with.	89	7	2023-02-13 07:18:20
133	dawnrivera	Explain film involve book despite. Effort rather son must camera big rock. Them cold staff civil. Green report executive other. Sure summer view key world. Foreign suffer song.	21	26	2023-01-04 09:30:49
134	andrew04	Improve different happy few. Picture tree level with call hope. Improve grow air cell ten need cold. Can different artist animal full. Professor inside big medical notice staff last. Technology design song everybody.	82	61	2023-04-10 08:12:44
135	anthonyreynolds	Table ball religious forget gas. Eye fill onto month institution just wall. Upon administration participant tax. Through again act. Nor indeed next citizen rest fund page. Character discover determine also price. Paper activity give clear seven. High hotel when travel.	38	5	2023-03-17 18:41:21
136	lisa18	Special wonder simple truth bit grow. Citizen clear seat project. Responsibility hand management concern enter much. Study go product value government cultural. Clearly child person other save. Old candidate do even. Read tax shoulder standard deal he green. Civil carry so put.	0	56	2023-05-03 13:12:48
137	williammiller	Prevent specific admit model series decide employee. Pass sound open system reach million admit color. Administration financial car politics treatment never. Positive million value discuss. Staff turn dog big.	94	24	2023-01-11 22:39:05
138	pauljackson	Reality fast already new yard pay. Pattern prove matter individual establish member. Trouble on support another film defense. Forget second cup. Sit peace identify husband test at stuff. Anything environmental drop test building.	1	78	2023-03-26 14:42:09
139	fsmith	Accept model result. Real possible stage responsibility. Myself hold ball really moment often ago. Stage leg trip field. Serve within production business pay nice product appear. Leg music business share weight. Worry choose media both interesting age. So always laugh when near.	61	87	2023-02-06 15:13:23
140	iparks	Or floor alone air station. Write raise response. Business notice as start. Similar give medical themselves speak college plan. Director person agreement may fish health. Term difficult what nation section it step wall. Assume student early. Act lead have which. Green data day.	8	25	2023-04-11 00:35:23
141	cindy65	Call hold you finish leave whatever professional. Forget must late move all purpose with evening. Hospital major message likely service later. Ready box quickly list. Trip race product will body close. Serve staff consider similar remember want traditional.	75	88	2023-05-03 05:07:26
142	shelley46	Stock themselves television why official. Among physical learn of. Article stage difference last. Rise peace remain other really world. Enough movement goal series serve effort someone adult. Main hard particularly his send.	99	78	2023-03-29 23:13:54
143	chris82	Hundred education address head. Other age small allow herself lead by. Trouble think experience. Human buy since reflect describe. Prove activity source laugh forget task.	80	96	2023-04-13 15:22:47
144	thoward	Dark trip rest listen. Management structure audience. Environment section third next room example join first. So probably laugh defense attorney anyone. Article election culture return push political there many. None trip despite. Born start heavy range.	24	4	2023-02-01 18:13:43
145	turnerlauren	Bring see raise church wonder director race all. Science add he sing laugh. Again ok effect window best opportunity. Treatment enter trade begin general. Always word end situation true. Good one strong laugh. Seek listen fear best admit. Form receive enough stand baby.	26	96	2023-04-24 21:19:21
146	deanderek	Moment heart character carry company investment west. Try leg doctor fine play. Future appear subject information natural television community. Word talk executive rule education thought home.	70	16	2023-03-04 15:18:01
147	justin14	Pressure prepare carry herself direction administration wrong. Only your skill strong spring total. Far commercial why possible. Wind factor watch. The protect half power. Tv save month nice mean management they those. Cover yard son determine four certainly.	50	52	2023-02-05 18:54:16
148	kenneth94	Common thought realize first our admit. Carry majority last management. Until ok watch soldier adult. Themselves break myself everyone general. Argue land result machine. Activity likely though per eye. Dinner claim write Congress.	15	40	2023-03-04 11:20:07
149	sullivanmark	And how pretty identify analysis west weight. Out bit according my bill. Similar each audience society fear. Dinner international short rule he religious effect over. Half stock hold test. Return pass film authority wish. Day scene sing chance.	85	81	2023-03-10 19:45:57
150	lisawalker	Resource party market loss bit hard rate. Figure want final successful style team religious. Success small minute blood. Where final home. Product bit study around sometimes become. Surface bring on popular camera.	17	75	2023-02-22 10:09:33
151	bmurphy	Range go receive. Safe education leave least responsibility life. Wait wear call blood tonight send author job. Example father local task body report wind. Help why pressure between marriage consumer. Mention former alone police.	29	30	2023-02-23 11:12:18
152	timothy90	Near hot support. Though opportunity amount blue skin. Check thought their boy road avoid. Bad ground respond point. Face cause American discussion. Draw material across. Parent star pay design start first operation. Smile agent consumer generation. Note test responsibility.	79	15	2023-04-13 19:51:07
153	daviskevin	Administration few training middle. Rich choose eat. Piece drop doctor response continue truth. Compare pretty old service. Goal painting part sister. Class become line debate brother. Accept become art material election gas.	37	70	2023-05-07 14:00:43
154	qkoch	Green watch spend attack budget. Account thank system billion wish outside. Remain radio myself wait. Especially ball suddenly character already good. Lead purpose machine person pick. Near state lead white. Fact keep instead us. Oil occur although.	70	73	2023-01-18 14:06:17
155	lawrenceallen	Need shoulder particular smile yard media. Expert agent star live. Whom field or human offer question all. Throw happen man. Event consumer stuff community. Three growth light thousand despite should. Hand black play.	2	94	2023-04-27 00:32:53
156	brittney22	Listen production quickly watch although. With their unit thought instead. Series decision each green station month. Ask image something. Policy address arm over the democratic. There end road street statement street enter. Maintain information heavy relate throw card.	78	53	2023-03-06 14:36:14
157	carteralicia	Final cost son must newspaper. Like better possible. Design group organization participant decade line decision. Tax light community return nation network. Light ago him away research still resource. Ask begin mouth TV. Direction fight walk though stuff what.	99	89	2023-04-16 22:22:04
158	amberjohnson	Perhaps on special before along change. Wall tend out choose role very Mrs rule. Find beyond alone series interview. Door speak within general popular another. Quite second need of. Truth see near those modern relationship political. Economy decide writer just yourself.	81	28	2023-02-23 06:52:23
159	williamjones	Can real item out such watch policy cell. Statement player trip finally production. Significant land TV pass experience entire begin walk. Little third store campaign. Radio under attention account. National piece foreign.	80	81	2023-02-26 03:12:50
160	natasha80	Tv thought fly ball class value moment. Letter best religious piece image and hold. Either once guess like call candidate head give. Federal rise writer turn policy prove act say. Hit month possible cultural since need think.	7	19	2023-03-29 19:59:27
161	eric89	Yard Republican any occur. Sometimes adult low project. Room about budget law any official. Production position than. Seem poor somebody just standard draw. Subject amount kid term animal stock prevent owner. Morning throw mention its even allow term.	96	84	2023-02-19 16:45:38
162	patrick59	You give several several fight. Begin radio top network young news reach point. Special activity wife need apply nor official appear. Sound customer number. Possible build here week field store. Nearly account wish culture. Daughter defense peace law door answer.	11	56	2023-04-17 10:01:03
163	dcole	Activity present not seek memory family report effect. Minute must sing for cultural television. Economy student husband certainly test administration doctor. Seat public turn again. Camera sell reveal.	42	62	2023-04-04 06:35:53
164	donald05	Technology necessary east window until. Participant somebody during year treat smile interesting. Visit wrong whether but almost. Treat science popular race reason camera build.	44	22	2023-04-26 15:57:05
165	kholloway	Participant plan these just. Month less impact behavior approach financial type. Student force million service. Source write prepare area. Ready occur without administration. Never up production other art back accept. Always pattern them condition garden notice get.	74	91	2023-02-06 11:54:52
166	pchandler	Federal interest PM opportunity writer. Season actually course director. Throughout outside response must. At growth argue anything stay. Television machine floor people address. Happy least professional beautiful. Fish on decade get possible. Light she end discussion.	52	27	2023-03-31 22:27:11
167	scottandrea	Part despite its south develop building. Food when rich property production heart. Help instead time city about someone its believe. Red event lay type. Since raise eye health various because. Prove trip popular nearly free left. Land away dark want certain phone.	100	20	2023-01-02 04:48:29
168	josephdavid	Cultural contain number outside production computer. Staff subject interview animal. Now admit together her. Pull card yes. Month down popular what trade easy school just. Woman drug thought feeling good example.	35	79	2023-01-16 03:51:51
169	tgregory	Who sound cell medical worry new. Whom call job. Character moment test decade against side agree imagine. Nice him end produce everybody. Bad near scientist door level. Ability notice parent people. President body organization edge. Plant thousand style item.	81	37	2023-01-31 09:23:31
170	kevin53	Tell knowledge them national spring draw investment central. Between analysis run. Character establish dog edge wonder pretty about. Once red he generation conference total way. Team event against seat include leave process book. Agree try action gun account.	26	71	2023-04-11 03:27:03
171	fleminglisa	Whom truth drive get. Wish commercial owner just real himself ready tend. Five billion couple rather tonight trade ball. Form spend talk tend alone skin city. Another same can. Force method above. Court sure over guess discover. Finally writer factor guess range control.	87	29	2023-05-12 11:44:45
172	marshallmiguel	Past age people simple back. North fund pick in anyone rest. Summer trip bag order summer method all. Have nice particularly best anyone try leave. Year physical base fight camera skin. Try listen large information action tend top whose. Very field general raise other like when.	46	54	2023-02-10 13:04:05
173	tracystrickland	Far summer cup memory gas age. Team young ready current brother election either. School day side know car. Point top brother product edge. Serious check fish first though require figure officer. Stop night along themselves four pass.	83	9	2023-01-20 10:27:22
174	kathleen86	Into record yeah behind. Others produce anyone finish drop. Forget goal herself. Cultural sit positive will large color. Million voice right go worry company environmental. Television pay old population difficult natural. Early effect us thus.	74	68	2023-03-16 10:52:56
175	sbarnes	Reflect figure white feel them story newspaper. Hit production remember happen note draw. Three strong begin skill politics wind single. Popular level tax family finish movement community significant. Important team identify draw.	28	97	2023-04-05 21:23:42
176	sharon35	Listen value term system after. Easy nearly its room test employee. Reflect of son growth. Feel day particular resource attorney. List create over pressure couple. Phone above road wrong.	18	53	2023-01-14 05:40:56
177	derrick88	Fall talk look activity suffer pay. Know well ready particularly. Economy seem particularly. Ever office here popular measure. Area pay serious first some area. Technology material too matter. Middle sense him experience maintain speak. Energy your nothing break produce million.	93	63	2023-03-25 20:41:59
178	jmorales	Magazine material Republican. Voice themselves training down there. Culture us positive bad operation. Before leg glass method. Environment thank decade cover start or whole drop. Call also she bar. Day information economic himself none main.	45	24	2023-03-01 16:08:23
179	caldwellzachary	Ahead huge month police drug two. Result food subject structure know phone model. Tend need child enter cell news. Still film hear adult. Writer support gas really produce. Consumer loss your yeah involve couple.	63	20	2023-01-27 14:54:42
180	triley	Product season break all mission show through. Tv kind anything fund eye top church. Article old name firm two clearly read. Reflect should hour produce food buy feel. Republican piece chance feeling travel scientist outside. Contain television evening my hope.	14	67	2023-04-24 08:58:50
181	johnyoung	Stand man analysis remain culture. Friend production brother wish event conference investment. Draw great four business civil next. Be deep federal white social big.	37	42	2023-03-18 02:46:51
182	bbennett	Wait many since move whatever increase day. While cost key in part. Law close beautiful red. This method her. Near up issue. Southern debate send reach. Air that picture along thing seven impact. Whole defense within home.	65	48	2023-04-01 19:52:14
183	harrismartha	Key rich relate check yet meeting perform. Heart some field reach effect could detail. East second enjoy site learn century. Crime act radio ready turn any. Central join try remember. Worker heart central worry thus often source.	74	75	2023-02-14 20:30:16
184	darlene95	Want report white few. Weight accept leg many size first. Out music little speech who let season. Member high sound. Determine often down clearly recently loss. While Democrat institution key where.	22	80	2023-01-09 12:22:53
185	adamhale	Whose compare nature feeling better suggest TV. What give clearly left four size. Different father kind be speak statement executive. Meet national suffer direction parent away. Low allow song teach why. Add task bar between.	55	88	2023-05-13 04:36:56
186	charlesschneider	Daughter family never none still. Worry piece always anyone start figure thank. Experience test development admit. Product beautiful yard debate son. Hard information conference soldier great clearly foot. Back candidate similar under. Lose threat because.	79	100	2023-01-03 03:57:31
187	pjohnson	As save down get loss painting then decision. Sing difficult unit relate. Later building true present center indeed. Really fish official. Election investment teacher less focus strategy foreign. Apply easy describe quite organization. Opportunity social standard fine fear.	63	97	2023-01-29 04:28:23
188	deborahvaldez	Change machine defense move executive beyond we. Place food not product treatment. Fact trade continue like appear. Long owner child together toward. Enough hard Democrat of along join write. Relationship meet instead nothing team give behind. Expert threat follow PM.	58	63	2023-03-24 19:26:40
189	smithmeghan	Suggest face kind development short lead budget particular. War song group situation. Yard three in now. Blood author brother share right. Popular clearly deep agree. Authority drop build. Hand investment cover play bit. Mother place most affect least fear project affect.	54	48	2023-02-18 09:21:18
190	oliviamarshall	Management together policy owner lawyer course guy that. Best lot consumer church different grow street budget. Hard my other arrive professor. Field wonder drive even crime radio art. Open life be anything interesting for protect.	20	54	2023-03-08 16:35:38
191	collin93	Movement black development find determine agree well. Alone allow hold rather pick. Both much you whatever kitchen some. Man their hit beautiful near. Class event unit skill. Think doctor work toward simple tell major. Set white good industry.	23	55	2023-04-30 17:25:00
192	dana13	Second big everybody term arm base as. Deep set song majority recognize full reduce. Include field ability people. Want more experience quite. Try end require. Reveal easy never be officer direction politics. City say light create for exist practice.	19	38	2023-03-15 09:11:05
193	heather86	Increase law owner main pick kid study white. Most hair light medical any. Record himself building their. Door pay religious six charge section. Herself lose perhaps night detail. Read commercial into industry edge small toward.	39	81	2023-05-02 19:18:59
194	hollyward	Especially response nation manage. Trouble out anything southern look plan bill. Imagine compare write return half eye. Republican nice minute pay enough. Meet specific involve subject artist across reason. Through project pay experience. Its economy learn born.	35	69	2023-01-03 20:23:55
195	collinswilliam	Air sound standard kid. Model easy cause system value glass. Conference walk turn box apply garden table former. Attorney anyone possible. About prepare important police. Have away quickly woman. True picture industry save. Thought state big. South gas minute yeah.	57	31	2023-03-20 23:46:17
196	josephsmith	Cultural machine money guy. Place woman sometimes bag state process mother. Pick rate green enough physical. Note boy run between this every community.	12	71	2023-02-08 02:07:13
197	jared06	Contain easy situation realize hear save. Your else serious spend. Social may police general area. Other doctor avoid whatever. Old base health skill. Agent during keep race her fast thank. Stay business body type full.	75	90	2023-01-13 10:52:21
198	jamestorres	Could catch produce. Hospital song address. Whatever specific able argue. Whether win pick how course very market. Administration sister amount air within probably and. Successful remember maintain avoid.	26	75	2023-02-01 11:04:28
199	draketyler	Center relationship time try particularly. Finish available notice development vote since according true. Lot save success hear myself feeling join. Deal physical share operation maintain again. Plan author claim phone rule language. Debate management word likely.	59	80	2023-04-26 08:28:43
200	holmesrenee	Position prove man look. Rule international stay charge stand. Concern reason nation. Same new number table call. Section southern total whose possible window middle color. Care black put investment near. Everybody stand western many hope wait.	46	4	2023-04-21 16:25:22
201	kpetersen	Join him machine represent change line. Perhaps must go. Result generation leave process. Gun back couple join involve toward dream mean. East heavy listen certainly. Hope simply sing light rate you true.	89	59	2023-03-05 11:41:22
202	brian30	A campaign none. Movement nation occur practice. Rest hot throughout three describe more occur. None be send. Just action machine. Fear painting picture hard bed. Rock gun much data score face should thought.	83	87	2023-02-27 10:54:00
203	daniel21	Require break attack should something light American. Police civil yard discussion end let. Although art organization return receive pattern value. Wide anything magazine across easy city. Speech process available these. Voice deep type major.	17	56	2023-01-29 04:26:00
204	rachel45	Year accept he interesting only. Product design down nice window play. Voice third not camera remain report. Picture always call give official. Center able yard million pull. Pm continue us if huge along. Purpose try eye woman.	44	15	2023-03-19 13:12:55
205	carlos73	Entire four century give summer visit professor. Lot wall address forget figure foot require reduce. Amount light traditional final family create. Popular full meet writer not letter no. Key ball fear land message tough. Today beat they.	76	85	2023-02-18 03:54:28
206	ebrown	Theory goal air fund. Personal first laugh season. Important star pressure should half side. Blood religious rule south. Nor scientist at without. Into attention administration move attack building.	2	48	2023-05-07 10:42:06
207	jacobcooper	Through yes nearly sit message the attack. Daughter blood capital real. While two nation officer paper. These teach sing others population. Especially relationship whether pull ahead final. Doctor avoid which family. Animal factor in research civil modern.	87	6	2023-01-14 17:10:16
208	danny56	Coach seem work nor. Institution serious discussion cover think. Share tend him. Visit office look everything another business develop. Together national check as machine half. Each interest whatever citizen security call. Yeah what indicate structure develop rate science.	54	11	2023-03-23 16:41:48
209	waltonshelley	See gun low worker key two. Become imagine range term today social to brother. Anyone name generation yourself. Baby student key under woman. Dinner choice first thank adult provide. Present exactly significant chance fear image. Surface edge page arrive much moment kitchen.	58	8	2023-03-09 23:43:32
210	lking	Cost form item also miss. Source focus commercial bed successful part money. Long theory fly set morning consider. Himself but attention treat say improve significant yes. Deal alone color note physical sit nature.	22	90	2023-03-30 04:26:37
211	thomasdaniel	Outside have happy that stand analysis stage. Garden computer page area media need. Hospital about theory certainly around finally. Pretty rather myself cup federal.	58	5	2023-03-07 18:49:39
212	angela22	Nearly government attack under. Next direction sound ground science. Leg exist front. President machine each beat through for bag. Finally maintain once management. Partner according institution for assume improve worry fear. Couple exist no nation national send guy.	39	80	2023-04-12 04:54:51
213	xcastaneda	May world wrong throughout. Ready serious box interview there. Become lot seem art suggest news school. Daughter cultural region beautiful agree campaign turn collection. Some wonder involve detail often later its imagine. Kitchen cut put real perhaps.	90	31	2023-01-27 22:11:48
214	evansanthony	About deep kitchen then. Apply term national form. Hit industry once. Care security college yeah. Keep first performance back. Center or gun indeed example wonder subject change. Modern computer news Democrat yourself themselves.	6	79	2023-05-04 07:53:24
215	wrightamber	Enough call thus rich its. Look travel stock voice four at whatever real. Mr step current. Knowledge list option. Strategy up for building. Experience shake what. Know choose message issue information cultural newspaper. Foreign bad sister health.	1	59	2023-03-09 10:31:46
216	meganrobinson	Produce total always necessary bring. Describe political Republican street read life visit senior. Certain nothing yourself on.	19	13	2023-01-22 12:39:45
217	makaylawest	Street worker large hard summer value foreign. Upon sell size between reveal. Note need yourself responsibility amount party. Magazine cut end call. Population level forward science according scene. Herself particularly rich hotel. Soon model alone over.	32	62	2023-03-12 02:35:37
218	karenbush	Official hear only best however own expect media. Process finally approach couple national personal better. Pull positive defense know. Its push protect middle executive see describe. Old upon and up audience.	91	32	2023-04-21 12:42:58
219	elizabethrhodes	Marriage popular green around along. Challenge type dinner paper position evening. Letter help it event reason. Matter walk work society many name want way. Likely you the lose officer board. Once politics structure town speech nothing smile. Sing beyond alone mind either.	98	69	2023-05-08 23:49:35
220	hansenmark	He protect form. Arrive budget event fly fill mean moment. Democrat unit piece music week. Activity sound part. Camera sea note. Give range bag direction letter. Seven everything building one my.	29	96	2023-03-17 17:56:30
221	martinamanda	Into compare happy peace be administration vote. Fall theory matter make end week cost. Test those century knowledge home choose however. Usually enough thousand team mention.	5	55	2023-04-01 13:53:52
222	robertobrown	Add while partner my billion cover. Trouble want floor maybe ever suggest. Show power let PM than camera. Protect seem factor bed growth executive drop. And turn contain south boy a. Senior blood put foot. Lead such stand probably.	37	41	2023-01-02 13:01:50
223	yhill	Everyone ready land early Mrs piece deal. Factor available animal. Will history ground health cause program. Build production billion control down recent really first. Business worry project.	67	73	2023-03-12 20:21:32
224	bvillegas	Letter full able cell individual. About series born approach protect teach this. So go necessary idea standard present money really. Century road law continue store north. Chair field teacher.	7	81	2023-02-28 17:22:58
225	nprice	Whether growth chance. Performance a type today listen bag technology. Maintain nearly before method Republican response. Walk against until section. Song produce us join. Again decade general standard.	36	88	2023-01-18 09:21:36
226	dorseykatherine	Against professional region along no moment. Personal available shake save increase north agency actually. Answer sing road him machine person plan. Until measure street dog. Girl when theory mind. Coach understand security couple ever face.	34	42	2023-01-07 10:11:39
227	alexandertaylor	Up expert because partner lay pass window wall. Almost office line song. Rich building entire network worker last his. Onto stay debate skin treatment. Yeah campaign clear by business. Democratic public military weight off growth.	49	85	2023-02-23 15:53:02
228	smithdebra	Treat reach create back current fill sing. Think wife natural within. Less pay be help. Room shoulder even. Ball approach note available add. State method power subject establish environment energy. Anything process beautiful indicate catch. Group sense season western.	22	72	2023-02-21 21:30:15
229	shane36	Floor shoulder nation central behavior. Tend course own throw a. Job officer happen success. Laugh idea manager easy suggest strong admit. Staff already month. Hit agency technology citizen whatever she. Green strategy describe face score test.	21	7	2023-03-23 05:40:10
230	jordanbrian	Arm task activity hard. Loss husband various about. Magazine reveal evidence history marriage we. Rock only war modern. Box poor our instead senior clearly why. Rise trade top like customer action enter. Special answer skin investment assume space style form.	58	39	2023-01-20 23:35:46
231	greenecatherine	Star magazine take budget character. Teacher why employee pull beat stay. Add above can five by example movement. Concern reason more consumer. Price real speak under wait. Affect million available wall remain my tree floor.	7	54	2023-05-09 12:19:44
232	erika76	Vote power tree join leg onto concern young. Opportunity hit such performance close. Well administration whether. Relate improve north teacher miss.	23	62	2023-02-13 18:47:03
233	kellystephen	Notice fill space heavy who today yard travel. Kind discover four personal. Work traditional check include receive. Could property among line attorney myself. Wait yard perhaps mind sort oil. West respond structure long idea more. Environment east similar board help table.	2	47	2023-04-21 00:20:06
234	lwatson	Network computer recent. Approach thought various drug reason story late. Nor today politics continue he away though. Ground throw hotel property. Production among machine area gun radio cover. Notice success yourself audience style.	84	84	2023-03-14 17:13:23
235	welchlisa	Senior claim cold person. Western site result lay leader prepare remember. Candidate way beat. Science admit inside despite order character. Care official ahead under adult. Kind lead here place PM. Institution other kitchen station safe statement.	7	85	2023-05-01 04:12:17
236	dennisbrown	Tree spring box interest. Along watch result man method truth performance. Wide fact expect also hospital do save. Woman represent plan now oil. Win pull record result power wear seem. Beat major indicate car check range threat. Keep manage population work teacher represent gas.	81	4	2023-03-11 22:07:10
237	leblancscott	Never friend government enough. Behind evidence pick star affect address important. Painting relationship their clearly.	19	86	2023-02-09 03:00:59
238	dixonamy	Study eight over find Congress accept. Product live big well return answer respond public. Stuff visit office talk. Soldier standard lead thus bit including compare. Long talk American way.	37	88	2023-04-15 18:03:45
239	joshuaduncan	Cold than between return least television meet Democrat. Lead enough may six somebody everyone. Light land interesting adult glass thought. Development director book mission official miss begin positive. Difficult president task space right. Commercial think expert form.	93	21	2023-02-19 13:18:36
240	robinsonrobert	Person back process sing pull week heart. Table quality skin. Child increase base hotel discussion boy boy. On big despite. Those issue often series over. According write after address.	77	5	2023-01-01 21:13:07
241	carpenterhenry	Avoid catch face citizen. Building state last game teach speech. Middle fine down glass. Production something what technology. Follow last wall feeling management its. Increase weight PM quickly law. Property one place any also. Rule like though thus three.	1	38	2023-02-20 05:51:52
242	rsimon	Usually explain return relate dinner right stuff. Low top tax send if control free represent. Any simply executive sell fly hope religious bar. Result for still television position eat. Write modern card decade behavior.	22	61	2023-03-31 03:37:02
243	burnsmia	Mother product something child. Least friend eat somebody story. Service practice compare door read rate enough. Visit gas take age leave mind stay.	85	87	2023-04-08 20:04:09
244	melanie77	Nice not become man follow explain why from. Ask who interesting red growth accept in difference. Couple when course environmental character young. Play improve close spend visit. Little truth two particular despite country. Else physical purpose star firm.	18	94	2023-03-13 07:47:35
245	kyle21	Forget front run true. Certainly last knowledge describe reality. Go type before spend current class. Along someone reflect wind answer. Cover example cup maybe never their if.	9	46	2023-02-25 03:01:51
246	evansdevon	Value relate light increase. Ask area listen seek. Political fine property yeah several this. Admit expert find ok others range perform. Few indicate you region huge. Represent everyone side past fine. Health draw before court put.	7	80	2023-04-02 07:46:25
247	vclark	Room say data explain offer agree maybe. East war thing them wait price thus. Board I nice visit hope source clear speak. Return despite stuff benefit finally without find. Detail expect color movie quickly reflect. Always heavy three bad and media seem there.	62	82	2023-03-24 14:29:11
248	ocharles	Beat form these employee. Raise behind season first including entire tonight. Firm customer suffer recently. Under ok yeah dream her government onto. Plant hit effort majority. Realize policy common sister.	81	25	2023-02-19 13:50:24
249	hilltimothy	Course none human most. Worker card wall or thought certainly dog yourself. Edge cell serve husband. The want center. Language couple station class early form space. Employee for leg artist keep type fish. Child decision wide large. Although late career huge.	3	39	2023-03-01 19:38:28
250	petersontimothy	Month sometimes water lot kid analysis high. Skill test tree nearly voice financial. Must admit particular piece great member personal just.	55	43	2023-02-21 16:51:13
251	wilsonsean	Notice again realize worry free off point. Conference station quality ahead. Require leg condition. Word yes case Congress movie fact large team. Serve base against fire. Million cup another thousand like near go. Fear local music early writer.	41	28	2023-05-09 08:28:48
252	michael21	Partner each trouble send effort next stand. Difference do section like community. Group agree current institution. Suddenly carry now rock mind more customer. Population camera light at house environmental.	23	5	2023-02-10 23:42:45
253	slawrence	Issue make newspaper buy already indicate never. Believe probably resource common agree. When now official mission enough half music cost. Physical style some. Many term him light quickly middle. White hair candidate.	68	39	2023-03-26 01:14:11
254	amandabernard	Another enter consider garden deep late marriage serious. Free under get one. History night pretty scientist. Property woman father now. Until election social process public. Book affect tax site whom now. Get edge different employee simple. Specific themselves wait also.	36	50	2023-03-14 00:37:53
255	david01	Short sound tonight about per while us. Operation feeling race movie cause garden. Body over subject current. Become career may as do too. Customer federal respond. They available care expect treat same herself.	94	82	2023-05-15 12:32:09
256	panderson	All writer onto clear. Window pretty way. Science road bank care art home. Form radio large full chance effect production rather. Gun ten player reflect again social thing create. Provide believe set religious too.	60	74	2023-03-17 20:21:31
257	hcarney	Culture learn standard address. As how magazine than. Street red protect. Eat as thus defense economic service. Fall fast authority news use. Want car through player good very. Want lose piece national father if end. Care age decide soon. Team growth add just civil sell.	22	51	2023-01-26 14:13:50
258	stephensnyder	Visit school mean as partner participant attention staff. Will address amount save black agreement hundred. Right pay than better ability chair. Give since campaign fire nature. International certain control mouth reality few.	48	27	2023-05-06 16:01:37
259	kimberly86	Agency small draw involve cold most. Leg claim lose expect imagine special campaign. Hour town less. Environmental water national down structure nation see. Amount worry sometimes current.	94	29	2023-02-09 07:32:05
260	jthornton	Anything turn party poor country experience arm. Bit condition tough same foreign. Issue catch especially specific all movie it guess. Ground health hair age consumer. Case move kitchen morning hand fight individual. Writer card condition fast present.	63	2	2023-02-05 04:56:59
261	bryantmarie	Between special fast research. Seat huge six law part until so. Former ok back difficult street. Cold three current ready manager consider. Machine through serious poor his note must.	95	12	2023-02-16 16:55:49
262	tfitzgerald	Establish democratic item sign recognize. Enjoy federal certainly himself require once. Thank major something ten them soldier may. Your school likely us very exist. Mrs authority two behavior most. Stand type position nature.	0	98	2023-04-04 18:49:13
263	brittanymclaughlin	Since society keep pattern front speak occur. Other learn hotel seat. Letter lay political. Central shake yet case foot little result. Hold worry community system mission. Ask third Democrat they cold less. Throw industry image under ability grow think create.	54	35	2023-04-04 09:56:08
264	lbooth	More table condition than. Collection threat three they see. Peace city run including what. Deal ago four show woman sister. Visit around item what evening better. You wall usually billion should state television hair. Prepare product compare executive.	46	97	2023-01-31 11:35:29
265	sextonkristina	Maintain four expect again. Onto risk do head generation. Word stage peace order public game way year. Sign worry report story responsibility onto.	33	10	2023-05-11 06:35:03
266	nicholasreyes	Political which world stock within. Over mind church. Compare great ground others huge. Enough bar arrive beat instead. Best growth order too type. Item magazine them success arrive coach force.	67	37	2023-01-12 10:54:20
267	cwallace	Support hot language finish common. Movement site west building. Why past yard general than son point. Today white indicate particular card entire fish. Rule guess oil before school. Hope position whose chair article kind. Up my knowledge enough.	83	46	2023-02-18 11:16:20
268	daniel66	Into contain decade last sea me. Another travel under while general itself close. Market book but increase play public. Describe response nearly military back seven different whom. Car seven leg take. Beat cell worker according.	0	15	2023-04-15 22:22:53
269	gcoleman	Performance receive fine certain eye fast new. Memory work nature listen action game include. Sport address program mouth choice. Pay drop bring crime despite. Leader interesting impact guy past agreement always red.	97	59	2023-02-05 05:39:47
270	meltonkimberly	Decide paper take executive best writer computer better. Mouth teach my data two wide. Country cell today since. View guy wonder change choose throughout reason. Father coach discuss different recently order.	93	56	2023-04-24 00:30:44
271	ugibson	Outside business our sign might medical. Military indicate never never. Court kid big administration. Watch on election matter. Technology game bill. Spend there impact themselves.	4	9	2023-02-16 05:32:33
272	brooksbradley	Skill whether wrong blood collection history. Everything democratic approach into. Husband who itself service. Some wide today night. Include environment former product force term. The interest certainly account. Side pull space her simply base military.	57	56	2023-01-19 14:23:06
273	dominguezsheri	Rock various off whatever available level. Herself wrong relationship eye specific choose such. Style set teacher billion. Nation gas four sea hundred big. Place suddenly trial learn early. Company network ready forget.	50	51	2023-04-09 04:12:14
274	fmcfarland	Job join hold your chair. Choice which quite push where last happy out. Throughout scene apply one choice. Red meeting small eat hair bill.	90	71	2023-03-06 21:03:51
275	jonathanhunt	Unit huge price upon. Affect deal factor market manage fact. Agreement a style image. Majority table however sound increase behind. Society nearly difficult instead network building. Religious cover certain.	58	53	2023-04-28 07:35:06
276	ronaldreed	Join wonder do parent six property home. Range professional town blood service few American. Conference identify north party first like. Million standard bag herself score. Recognize financial capital. Art understand or teach. Power magazine must education.	64	36	2023-01-18 00:11:43
277	lopezpaul	Magazine he they assume option rich book. Member art raise born reveal good. Member question money me ever way. Nor wonder raise theory wind interview go. Number organization my song reveal state whom. Card away phone weight administration officer hope.	41	31	2023-02-16 08:23:26
278	jennifermclaughlin	Government recently later into. Situation machine kind. Family everything else actually nearly forget in production. Point here degree present better. Rate bank loss remain others traditional chance. Office spend election action light author kitchen. Hot them perform perhaps.	67	34	2023-02-24 09:40:57
279	parrishmichael	Light eye history once risk. There form ever. Audience clearly full service moment tax. Market answer business fact catch house same. Get finish professor improve. Conference allow win remember. Glass arrive meeting common include.	52	6	2023-02-15 14:50:58
280	crystalross	Rate prepare product certain administration clearly. Less they recognize fish. Rate audience task those focus watch. Near very democratic executive hot expert significant. Defense establish somebody similar kid late. Particular spring accept.	65	52	2023-01-25 17:23:29
281	whitechristopher	Two gas away garden probably teach group reflect. Wide cut drive term tonight no. Consumer court side offer special type. Hand finally least buy body. Science job ahead blue building. Good government dinner how. Fish simple past talk movement financial avoid value.	21	36	2023-03-02 01:39:04
282	elizabethnichols	Safe plant campaign heart want whose. Cup such street dark either popular on. Pressure if student arrive article crime building. Run view media. Somebody college wind surface remember.	40	93	2023-01-16 17:51:31
283	becky84	Security knowledge case save. Level black west. Head purpose station audience majority interesting discuss morning. One owner over base prove. Different should hundred. Possible race policy upon. Guess above strategy where.	41	54	2023-04-19 08:11:13
284	zgibson	Energy carry listen position explain prove subject. Bed term wife. Choose new property tree. Two name finish model. Effect address fast too office use. You community up high us water.	18	98	2023-02-09 23:54:18
285	austin58	Occur enjoy official than million. Next thus lot actually son. Let do media tough budget dream chair never. Vote because better. Fall high soldier two civil. Season exactly card thank. Source work at such skin picture. Past board by begin hand by.	42	48	2023-01-25 08:19:56
286	stuartapril	Hard detail record method provide listen how. She listen service human ok build provide. Just term minute public. Factor and itself daughter. Staff arrive customer tree development other drug. Point summer fire time no TV.	64	44	2023-05-08 13:23:21
287	roger29	Sea especially culture defense. Plan several forward strong theory left check ago. Indicate outside between late what. Democratic vote mother alone speech law. Knowledge center career I either. Perform value indicate nation section buy.	73	31	2023-01-15 06:01:35
288	johnellis	Least special wall contain race. Investment last into. Fish production land. Name radio possible light south cup. Expect up fall affect turn. Seem head rich. Type around identify process radio. Federal population stage year my.	85	8	2023-04-01 12:27:47
289	yeseniachapman	Trade past cup until plant court. Thousand amount fast develop support. Inside within peace join firm story friend. Bag role next democratic difference. Hotel these surface opportunity partner almost hope.	77	70	2023-04-27 21:14:10
290	dwest	Few thought meet participant. Value white whole high standard tough. Behavior performance million line. Perhaps growth heavy indeed place. Father land likely whose.	63	78	2023-04-07 05:12:00
291	travismichael	Machine at we agree direction one design. Mean forward course decide. Out red executive kid employee clearly. Could trade suggest green after give. Such family city religious loss discussion. Magazine concern certain party prepare. Lose from choice very major building federal.	91	69	2023-03-01 19:50:27
292	joshuastanton	Who want quality course easy. Whose too court. Reveal someone usually big what. Commercial through memory. Community nation of her certain line. Guy wrong well draw laugh. Class head choose value truth education. Story next page. Computer past meet worry I us beautiful another.	57	7	2023-01-19 19:04:32
293	frichard	Oil clear thus pick. Kind space note. Last behind number soon. Worry own music onto. What test each true they. Bank religious control. Small soldier present picture yeah particularly yeah. World moment peace determine plan. Best treat foot.	88	39	2023-03-26 19:58:46
294	walkermatthew	Test source store management. Over book believe quality shoulder mouth whole. Culture add team cultural strategy much. Fine safe PM gun. Although time friend money. Since baby rich about. Sport special new war chance. Player happen animal civil sing.	98	79	2023-01-19 06:14:18
295	petersenlindsey	Political case move. Field into event both series two. In school when my style detail. Necessary chance about voice. Push become none remember she once. Responsibility act language age. Letter activity maintain mission side real.	27	63	2023-02-08 15:01:17
296	phenderson	Community best evening evidence work who full film. Require return tax official mission think. Contain agency be pay will often prove. Need thank view knowledge beautiful. Writer scene rate according.	96	95	2023-04-21 18:36:52
297	amy24	Tell reveal director member sea game important. Defense since wait low. Audience alone pattern decision. Mean color ball once only. Series across vote wife together suddenly top. Such side artist garden show myself commercial. Large set get water ahead with type.	90	100	2023-04-10 23:24:13
298	emedina	Peace none for prevent picture fire program interest. Story opportunity law chair hear. Work book whether machine. Without least organization produce happen listen agreement. Evening late popular own.	74	25	2023-04-15 23:14:10
299	bergervanessa	Tv mouth sort. Rest too southern a half school. For next line able available. Interest Mrs lay. Plant American go term care society like respond. Receive always player relate conference until listen.	80	1	2023-02-22 03:12:55
300	barrettchristopher	So never book station action value. Try north dinner natural as century. Focus form cup public. Free man social before computer game fine. Easy itself between usually value eat conference hope. Later family back positive trade.	85	19	2023-01-09 19:39:19
301	kenneth93	Thought office fight doctor win. Report discussion memory main kid. World stop recently sit side. Tv skill different. Camera book me western south own shoulder. Administration couple parent job only performance.	10	51	2023-04-28 01:19:49
302	xpalmer	Lot have debate. Article down where low give. Suffer four kitchen condition at college project. Happy heavy poor white wonder at tree want. Travel campaign bag deep provide use remain. Seem science data. Present all establish expert experience.	64	44	2023-03-14 03:04:06
303	bgonzalez	East attorney carry father. Simply nation pay seat require. Usually threat hair go. Training front heart this wish vote career. Only increase process real argue management. Within team forget then civil rock member. Work American history east family radio various.	37	76	2023-04-15 05:00:26
304	hrhodes	Scene throw city myself. President need born tax. Notice during imagine experience draw three break event. Age adult lead teach debate former. Short little me follow never seek sport. Meet top out situation experience local measure.	28	80	2023-01-20 08:33:46
305	woodardjessica	Off feel just exactly figure also project. North who model technology Congress describe view. Listen only because some indeed second media. Provide nor almost trial carry usually. Speech image let cause. Present require act would. Try play ahead receive after threat.	71	99	2023-01-16 04:15:00
306	olsonjuan	Everyone series green. Strong act into career seat. Second gas hour rise. Who meet most dog within. Throughout different of street who national. Improve nearly ability sit at economy. Phone wide provide them history our. Focus result tell.	20	79	2023-01-01 23:21:28
307	colonyolanda	First economy detail its. Road and father girl month institution to. Nothing number must military worry business environment. Enjoy attention eye candidate clearly let church.	27	9	2023-05-11 17:50:53
308	hclements	Trade third report. Hand heart finally industry perform such soon. Middle out write hand contain catch experience. Stay ground road indicate. But behind run industry concern. Myself really less visit window third born. Everybody bed against.	86	95	2023-05-07 21:07:02
309	marksjorge	That suggest thought subject white before half. Yeah response notice customer produce knowledge. Cold successful blue listen way. Task treatment myself buy test sure. Candidate like fact after democratic. Project condition by message.	1	39	2023-01-27 03:32:44
310	jensencollin	Hit either alone within. Research at edge indeed continue. Fish class reflect dream our. Gas detail never. We turn consumer know region police then. Pay start safe left reach. Sea discussion realize every. Bag less keep both. Three appear news future yard.	34	59	2023-02-18 10:33:31
311	larry47	Service product test always always scientist. Stay represent paper game be. Can not clear find difficult dog would. Way according may form personal interview.	45	74	2023-04-01 10:09:25
312	laura29	Outside between matter major. Everybody growth chair by level analysis difference. Wall recent main we minute. Again organization trial. Religious eat major day culture. He claim ask field data. Again walk upon grow foot soon such. Prove adult task return visit budget better.	62	20	2023-04-20 13:18:51
313	josephsalas	Natural walk capital partner. Center firm kitchen next note player fill. Little decade between training leave mean. Same establish our. Relationship somebody case head agency.	99	45	2023-01-03 22:04:56
314	jamesjacobs	Including simply investment over forget. Easy forget sort business. Game land remember grow project eight even. Happy professional project commercial both sell. Doctor light exactly significant. Statement in consumer PM face. Guy soldier floor who specific staff alone TV.	73	76	2023-04-30 00:21:39
315	richardperry	Fall send her box ground. Six personal how model. Responsibility commercial spend sea language perform woman. Exactly material room together. Sport job choice seven wear. Still event newspaper might. Country age tonight home station range.	100	76	2023-01-15 17:08:22
316	reynoldsclaudia	Conference respond his nation apply. Relationship health soon pay friend might. Sure maybe explain these fish single. Up high well number. It idea office hand energy rich wall. Miss his fill cultural. Laugh street professor.	67	7	2023-04-12 09:10:06
317	rgonzalez	Role situation cell although. Subject ball tend collection sound small range. Race traditional stage although impact cost who. Order ask heart school news then. Next stuff accept. Thus ahead before hit. Expert Democrat last city technology old role rich.	92	17	2023-02-05 19:26:03
318	loririchardson	Else card reason continue activity quality could. Picture all behind visit hear western exist. Everyone program evidence agent manage throughout many star. Attorney same thought. Business business spend education. Wrong history hundred picture price artist because leave.	50	65	2023-02-05 11:52:58
319	vnelson	Green report push song day office. Pm floor everybody state myself animal. Know just create side result international direction. Fall them agency light color however agree. To character point partner live home heart case.	11	33	2023-04-12 13:25:58
320	ricky87	Forward commercial condition during. Beyond travel specific strategy. Collection art finally investment speak lot resource. Trouble chair thousand degree camera can. Network artist ten site situation tough Democrat.	7	51	2023-03-12 15:51:06
321	amylewis	Yes staff rich watch case enjoy. Star industry thus accept live beat industry against. Drop at whose goal. Lawyer themselves across nearly prove serious today. Point degree student travel including simply.	55	46	2023-02-25 10:59:27
322	scott27	Amount score office read. Administration crime east discover begin accept great church. Drop Congress resource lead wish quickly camera. Drug nature huge clearly factor.	81	40	2023-02-24 12:58:53
323	gomezsheila	Reach them level represent couple involve. Yes about true agent. Yes would teacher nice clearly establish term. Medical pull evening with. Authority every office fly. Speech down benefit among.	49	53	2023-02-11 08:05:02
324	jordananthony	Purpose field budget too game left. Evening according law whatever. Citizen process hotel beat mother. Method work price choice. Own pay site accept opportunity. Threat particularly special already area law agreement deal.	12	56	2023-05-12 13:33:50
325	mark33	Including which her strong. Support end phone hear fish choose woman. Share price seek music boy everyone positive. Article region property choice me real. Wall agree early site impact whether employee.	49	83	2023-04-24 09:15:49
326	lori86	Trip leave take ever actually. Its security week. Audience ten budget middle law realize. Wind state these impact available appear attack. Task scientist when fight. He sure but perform surface. Stock mention reflect plant. Specific cover other ahead card exist travel.	75	65	2023-03-26 17:42:58
327	ahicks	Look space but religious really model fall. Site my large less billion at tend. Visit player whom occur hour. Action according benefit simply difficult.	40	73	2023-03-07 08:43:10
328	michaelholland	Type seem will yet day miss gas. Heart hundred PM range. Arm police nothing third. Within artist similar under single leave true. He record cup example spring current when. Room number skin something writer. Police fire really. Management better authority.	54	78	2023-03-06 19:23:02
329	melissa74	Paper back reflect front whatever indicate movie. Conference sometimes or evening increase. Difference week politics husband design provide. Maintain trip serve head. Stuff indicate turn technology measure. Do goal case public safe and five.	81	35	2023-04-17 02:16:38
330	jim78	Young night war understand team baby agent claim. Hospital able yeah white manager. Week couple machine front chance. Run important head last music religious win. Government audience represent growth game southern her. Usually reveal history share there.	40	16	2023-01-22 11:05:50
331	pmora	Project wall show remember summer power hand. Environment seat newspaper such. Realize phone century decade gas itself assume. Democrat network our long part first room lose. Lot establish whole do north age bad. Child accept exactly senior pick.	87	97	2023-04-28 03:58:24
332	dylancooley	Trouble cup if line wind himself reality difference. Growth party away they. Network place because account. Great image until. Begin win light might mention range serve. Scientist nice attention southern building. Success animal economic.	70	50	2023-03-20 18:32:28
333	stephanie84	Enjoy professional eight smile. Law future leader or paper series. Meet whole scene system. Talk new water event probably answer. Energy person option available conference meeting national game. When Republican they week improve couple house.	28	25	2023-02-15 21:53:12
334	barbarabell	Attorney my let whether. Able subject court however security later. Indicate nice mother enjoy. Space year measure management miss room. Set call early bit. Know foreign level company student. Arm reduce how never sit.	41	32	2023-01-16 19:55:35
335	larry58	Machine visit throughout conference give sure. Nor large follow yard save. Town work case ever store spend education. Ready new operation recent. Others pretty herself fly common edge rock. Red seem follow position number usually.	42	9	2023-03-25 19:38:51
336	ugraves	Congress opportunity lead might responsibility. Law treat affect current evening get. Party present kitchen. Sea high office set determine hit window. Evidence continue case close. Some into begin speak police. Meeting compare create full.	20	55	2023-04-06 20:15:31
337	mejiatrevor	Might rule rest because spring military. Concern interesting within per page guess. East crime ready another candidate read. Seek total save. Individual likely eye cell might.	9	38	2023-04-18 14:50:24
338	george47	Seven list case a billion too indeed. Might here some though. General hundred easy could leader. Peace story north training appear democratic. Yard carry if rise reduce audience culture even.	20	53	2023-04-18 02:13:54
339	jefferymata	Able create section evidence somebody. Fly continue unit mouth. College ball forward through line small member capital. You bed smile nor necessary. Business shoulder you work need outside offer chance.	75	16	2023-03-21 01:51:41
340	andreacisneros	Enough kid their anything them join yet. Environmental letter measure enough in especially father. Door eye listen career onto. As article defense. Action plant choose. Bed movement evidence modern nothing without. More hair million citizen general no car.	80	85	2023-04-12 07:45:50
341	shelbyhiggins	Minute late condition. Face bit with. Actually cold baby population baby around fear. Whole during democratic issue. Specific American political low. Activity rich economy be once notice itself street. Section response difference.	5	60	2023-01-01 07:16:48
342	carpenterjacob	Central than decide different every situation. Under itself mission loss result. Community have understand door. Month admit mention eye easy. Both organization practice begin evening boy hot.	51	20	2023-04-26 06:05:00
343	terrelldenise	Cut finally although could PM away. Mrs participant skin nor to. Scientist course me phone live. Camera play once wall wish. Third great reason analysis from small. Across prepare health officer. Story himself care news. Development us role say anyone next share.	64	37	2023-05-07 12:40:45
344	loretta04	Into see believe recently. Make success no assume carry. Western detail them weight. Special bring than sometimes economic red thought toward. Light task less home water serious. Use best physical voice type value wrong mission. Open quality one activity information.	77	79	2023-01-04 09:46:43
345	arianalarson	Company join protect assume billion cost. You better attack garden citizen. Evidence realize along she American above. Lawyer full job maybe sort somebody decide thought. Ever rule hard probably. Each growth investment management behavior ahead record.	22	94	2023-01-26 20:28:23
346	aprilbrown	Television when together but sort contain. Happy capital down be relate I answer best. Society type candidate finish become might at nation. Yes manager into west movie. Paper worker world as. Process film sell market. Memory design dream light benefit strategy.	64	63	2023-03-07 02:11:17
347	rodney34	Around crime try shoulder. General option impact thank paper data sister. Measure every speak question. Appear shoulder modern. Necessary American agreement despite. Where will see write ok watch. All time house will answer plan.	15	8	2023-05-11 05:43:17
348	jgomez	Media television admit idea something. Foreign huge management church ten. Scene know return use news. Surface idea here. Able admit couple bit glass. Family first whatever chance beautiful tend citizen. Society try national generation one. Car summer miss indeed.	48	83	2023-02-10 00:04:49
349	brownnancy	Especially sometimes where fight. Relationship left letter degree become those. Push social care business understand. Sister other skill recognize structure current light increase. Argue senior accept go. Step loss reach suggest.	31	69	2023-03-17 03:59:09
350	kristinphillips	Bring evening daughter since family activity clearly police. Tax reflect measure ahead. Green peace forget imagine. Life live night hear she. Game but however business indicate maintain art. Bit admit people clear. Party agreement consumer. Law professional identify evidence.	16	46	2023-01-29 02:21:40
351	paynejohn	There human however enjoy those local agency. Then help without part wish deep. Around fish general officer pull stop. Particular fact only shoulder science. Individual win rise decade must. Threat class Democrat course clear senior only wear.	33	88	2023-02-27 17:43:57
352	cindywiggins	Simply else soon place job must. Before carry stuff trouble. Similar instead coach. Step about agent side improve stuff machine. Even rather generation method future ground. Pressure the close decide investment voice. Bag hard where notice.	2	100	2023-01-21 20:05:55
353	amywarren	Thus especially degree seven want I. Far page book sport away quality. Before travel bad cold sell parent pretty care. Since few always hour threat where adult.	58	88	2023-03-15 23:29:25
354	knightrichard	Activity police season large more. Court nation trial nation. Tax take scientist country collection structure social. Create arrive fast ready matter. Light push surface part serve pay. Appear author relationship up every else win. Floor give first resource film.	60	87	2023-03-18 22:24:44
355	dawn52	Usually face health defense stock. Interesting south great carry. Air later ok fact star young. Thousand concern ready tend take road. Compare which near reality yard race. Data we base understand. Do who why specific learn. Ball lead music. Race so public degree see section.	25	26	2023-02-24 20:42:40
356	josephfischer	Billion today grow great. Tonight section each investment manage woman. World whose traditional company quickly training meet. Message future also man meeting kid left. Fine set focus foot decide reflect. Six rich lawyer especially something all shake.	67	24	2023-01-31 23:12:40
357	erikaguzman	Pattern build education set sound ball month. Up recognize of. Owner church reflect film. Table loss pretty police rule physical customer nearly. Smile decide he free director. Strategy seat final lay those. Ahead for common simply interest pick. Sort occur leave produce.	96	81	2023-04-04 21:18:16
358	tammymiller	Education none same political last. Professional so teacher center. Impact weight radio thus hair star around. Story think growth wonder real four. Well address standard contain. Inside best finish event direction. See brother compare people bad its fine.	61	87	2023-03-26 14:07:21
359	wrightdevin	Its discover return director future understand street leader. Policy audience yard same. Live worry them town statement. Pressure worker spend until power moment necessary book. Into Congress bring worry find become. Wear tax think husband responsibility sure listen himself.	59	69	2023-02-11 18:18:16
360	colepatrick	Huge range teach magazine hear my professor Republican. Subject expect whatever stay green across land most. Bad make personal protect. Son program mean finish real guess media. Meeting at affect firm increase middle.	12	79	2023-02-09 00:45:25
361	anthony88	Foot when treat protect American role. Ahead approach chance very record. Personal try trip six article action. Local his war like study social education. Social star feeling could. Modern term game maybe force. Surface form discover mission.	19	82	2023-04-17 00:28:21
362	frankmitchell	Effect leader middle would. I off poor defense ten ever. Majority generation important positive. Important information affect. Necessary happy suffer likely time. Lawyer drug something product.	50	36	2023-04-12 19:08:23
363	danieljoshua	Any tonight land wonder case under. Final discover major child. Light day agency conference policy. Rise serve car improve fire drive trial. Participant fly push owner artist though.	39	35	2023-01-08 03:00:11
364	joyce99	Cover western officer experience artist until property central. Staff body rather well could institution. Break administration accept course kitchen. Own whose economic. Argue budget much tonight approach.	2	58	2023-03-06 15:57:45
365	jerry30	Situation score whole region imagine whether audience cell. Leader audience western fast art history. Order dark time former hope street. Check continue mother realize happen admit sure. Hour civil value positive Republican. Those political thing join figure difficult teach.	49	68	2023-01-09 06:55:31
366	josephhowell	But brother reduce along relationship figure song site. Foot particularly ready mother window kind. Political smile whom listen. At chair ahead general government event. Boy among while current administration quality. Offer shake audience.	21	80	2023-01-18 07:37:14
367	scottdon	Quality station per soon race begin significant. Sort control them energy me. Information court choice brother. Like more which run later. Poor fact focus big interview. On scene early deep least fill. Computer gas involve house.	62	53	2023-02-05 18:22:43
368	gwall	Must ago herself wear somebody. College show cause cost per. Him husband perform itself drive citizen. Point least actually last month. Edge something their smile son expert attack rich. Former first center society international put. Go close friend democratic movement activity.	38	13	2023-03-14 16:08:00
369	samueldavis	Fact court seek mention. Week get throw from Democrat white. Ball government half turn region point. Activity claim teacher head skill. Indeed office market whom. Participant owner successful language right marriage make. Less truth Republican.	33	31	2023-04-13 16:11:00
370	vrandolph	Occur daughter less technology. Back possible daughter our become side professional scientist. Cup quality star again law avoid. End away respond whatever. Eat behind view relate want thus. Resource measure market member part.	50	88	2023-05-15 08:09:26
371	nicholas56	Item police financial increase. East part attorney page Democrat. Agent agree alone. Baby civil pressure unit step type. Believe blue whose dinner let nice young. Young image each popular stay describe. Protect probably behind break local family hear chair.	64	77	2023-03-16 02:30:21
372	xchapman	Just less media their all interview. List unit interest receive public huge. People reason education billion industry sometimes. Bar energy fly head.	14	90	2023-05-04 17:58:12
373	swilliams	Car feeling wear would effort long hit. Dream consider lead particularly age team. Skill onto town job support commercial. Nothing resource career party politics husband nor. Imagine center as.	39	14	2023-01-07 16:02:20
374	gballard	Owner think activity property natural change. Test laugh level high always nearly. Stop boy bag tree cause box support. Admit black decide agency item. Check response generation sense. Moment sort fish hope could early pattern.	16	80	2023-03-31 13:54:14
375	grayheather	Everyone maintain which party. We consider lead treatment military. Stage hundred wish yet. Wonder citizen matter room usually. Property meet though. Board might all politics they deal. Notice edge her. Each each anything southern around billion manager.	51	54	2023-03-15 03:05:48
376	jeffrey10	Dark employee defense thousand factor magazine executive. Thing work everything cost interest hotel seven. Without a if fund education next try. Open site expert including. Out purpose degree society son.	46	21	2023-04-16 18:32:55
377	wesley15	Pay entire the energy month school attack. Cut management item method green. Majority include conference test time. For senior perhaps raise space. Involve individual community clearly live. Exist manage impact thousand memory newspaper kid case.	68	74	2023-01-05 23:03:58
378	ppreston	Religious candidate important produce lay. Issue along type institution society dark. Year case whether economy reason. Long good none than outside against. Fact thought modern responsibility. Enter born its age choice thing.	22	92	2023-04-06 19:48:53
379	clarkduane	Administration half civil often institution onto. Owner study have method expect radio. Laugh listen various prepare write whose. Billion husband condition. Particular evening success outside dream summer. Go above wife action these decide. Sort be question lawyer church.	9	58	2023-02-12 22:11:06
380	wendyjohnson	Former environmental mouth raise entire arm prove. Himself view represent later source. Threat ask environment. Letter who former it analysis these more. Soon appear determine spring agency. Fall window daughter. Support show oil control something. Month see necessary.	65	45	2023-01-06 02:54:07
381	shawngreen	Environmental join trip plant perform rich memory. I natural force establish research thing wind. World begin inside material type tax. Simple effect buy feeling. Glass until inside eye explain view. Act allow just north north. Mission make move test answer indicate collection.	30	39	2023-04-25 02:45:04
382	framirez	Ahead care purpose financial explain. Option of act music need book. Discover record despite red hotel exist mention. Reason include debate degree social how herself play. Worry best local skill name area true.	28	15	2023-05-02 10:46:28
383	hamptoncharles	Author continue very certainly recognize history very so. I thought adult physical. Power authority effort benefit. My majority understand or budget sort forward. During at short production car later. Risk example similar generation level.	81	88	2023-02-27 11:39:51
384	allisonmcdaniel	Offer feel early night goal word mention account. Claim task training experience TV rate throughout. Item catch movement recent head relationship purpose. Understand air under early rise. Reality they need care budget explain low. Paper parent draw factor.	99	68	2023-02-23 01:05:29
385	hfoster	Save cut water nice production. Either rather next southern good. Election add charge minute. Foot light pretty end. War wonder perform four. Public more nation report. Choose need free both. Thought lay bag writer per suggest.	35	74	2023-02-02 00:43:39
386	anthony55	Interest American choice cultural economic eight. Pressure measure outside serve walk beautiful. Word under not only example star. Word without move ask process tell old.	11	81	2023-05-03 16:06:50
387	david38	Read stuff account throw. Week hard hotel treatment wait situation TV. Knowledge play buy. Marriage billion explain chair worry. Within idea language study like yeah move.	76	83	2023-01-18 13:55:52
388	lwashington	Her material force lawyer. Despite which guess fill spend. More she remember us edge administration case. Loss term they media detail. Issue nearly play other responsibility. After simply animal capital second create both.	52	37	2023-03-12 02:59:32
389	wcarpenter	Front life fund throughout. Senior police each senior far. When stop worry soldier strategy. Main attorney minute entire maybe water week. Glass share picture who.	42	96	2023-03-05 00:56:22
390	jenniferstewart	Prepare worry laugh success. Personal claim future war exist different little. Improve force because loss. Fine degree worker report left. Health those high make answer bag.	6	55	2023-03-03 15:38:38
391	morganwatkins	Among character tell position memory fly professional. Born carry student account certain second evening. Enter the assume pattern simple start. Who few on situation including. Raise power child choice poor. Wind thought morning seven economy after. Tax onto here meet modern.	10	35	2023-01-29 11:52:54
392	craigsamantha	Bar argue cell close. Or dark democratic word brother perform. Boy hard person seek always past whole. Gun project high finish wide decade. Under sort course name individual idea. Three be why nation this serve help. So war how will site. End light no hard visit step.	51	53	2023-04-22 06:39:26
393	ehill	Traditional media imagine song second. It relate pretty machine oil they phone institution. Mention fund deal wife. Easy firm other big development education central. Sure agree member few see forward decision.	10	44	2023-01-10 11:19:50
394	daniel26	Country personal up daughter. Base center perhaps. Nature be industry meeting quickly. Water kind take available friend. Individual event work. Garden bank exist report sport drug. Mind agree control ask economy. Affect other road one consumer black. Father hard age agreement.	80	87	2023-02-07 18:30:23
395	esimpson	Suffer foot size eye. Consider hundred so ago. Put everything court offer important mention assume. Serious which accept. Majority physical tough national someone organization window. Challenge value local blood people. Skin little local.	26	49	2023-01-19 20:56:09
396	nicholascobb	Assume green fact appear coach seem pass. Available include available ahead write. Lead explain book floor oil keep.	75	17	2023-04-16 18:20:26
397	andersonraymond	Series line take kind discussion process. Data world matter. Interview trouble yes southern. Follow able force little. Difference visit position song boy join plant. Guy practice consumer give beyond. Eight laugh lawyer.	94	62	2023-04-03 12:36:40
398	gabriellehall	Write if act read throughout director same. Get effect image walk he. Million wear coach type town save turn. Issue among mouth administration keep. Drive my administration later town good. Score avoid action fund right.	62	29	2023-03-28 13:08:08
399	pearsonjoseph	Network plan fish myself. Night discussion girl account hour. Identify lead hair many could role study. Term upon court whether plant onto. Truth new dog author pay door. Finish reason individual present option.	90	58	2023-04-11 01:51:09
400	nicole26	Particular today under less TV now the. But civil degree she Republican from according cultural. Friend social after better whole state always. Before world late year should difficult. Production decide my movie itself.	37	96	2023-05-13 18:30:00
401	jdelacruz	Hospital mission couple down. Do middle land assume fill. Wide out task them under room better. Agency daughter image. Hit brother push also. Second provide none night sister.	8	19	2023-01-01 03:03:57
402	erinpacheco	Health however store Congress develop sit. Industry under about. Organization sport evening improve most bar piece. Heavy ground model fight. In it agree size continue old turn.	27	28	2023-01-11 01:33:09
403	aliciarodriguez	Item high say situation. This especially along low employee sense program majority. Off lose yes season. Peace raise beat most need scene. Cut land management show fear. Professor speech thus significant.	73	25	2023-05-03 11:58:45
404	danielprice	Example detail sense certain enough. Community plan skill account star. If friend personal direction again foreign claim. Spring manage certainly. Summer dog today.	57	3	2023-04-28 21:57:36
405	collinsdylan	Growth compare region range possible back garden. Issue everything food behind authority executive. Team book vote reduce maintain near. Idea agree tend their. Player yet page set move. Range science when hour mean money lose. Pressure over country ground member civil record.	75	42	2023-01-23 19:35:50
406	amandablack	Employee blood commercial stock money natural career. Democratic religious member born letter whether choice. He him write should. Scientist arm difficult space plant stop require. Issue natural miss feeling return turn region. Eight fear run. Almost everyone month work simple.	5	25	2023-04-06 11:38:05
407	david10	Majority time strong message. Tend trouble alone left state middle. Alone everything garden final information many top. Way represent work today show. Executive way across not ago plant put. Direction own hard strategy method. Should consider nor seem east.	12	65	2023-05-03 03:52:42
408	cclark	Thousand indeed majority thing. Reach attack good fast sort. To mother talk themselves magazine. These lose interview seem. Majority off number institution stay think. Black news than reduce collection.	97	37	2023-03-03 11:31:10
409	rcarter	Provide their run down theory. Its identify appear create war. Argue collection conference one drug commercial plant. Good group magazine ready dark. Already although drop whatever. Week ready consumer line vote call mention.	79	78	2023-04-24 03:43:16
410	ndixon	Significant strategy age reduce left evidence land serious. Cause half subject cell get. Thousand speech second country. Well organization value property involve.	10	30	2023-01-24 20:27:19
411	pettylisa	Cell stock heavy skill. Avoid our staff middle notice later. President hot research budget service tax. Edge society natural cause interview tough. There situation school last happen.	3	83	2023-04-04 08:19:31
412	anthonysmith	Nice worker hundred should. Gun light federal ever. Follow leave home democratic clearly whether exist. City dinner service red. Economic yeah leader effect down. Let series hand various cell rest. Ball very form color adult million international.	87	64	2023-02-04 03:08:09
413	longalexander	Player resource national onto write floor top. Draw energy others Democrat perhaps material possible. Entire view serious day everybody enough character. Small boy who bit common five bad case. Home certainly become first. From provide argue special significant water.	3	51	2023-01-26 18:13:30
414	dmorris	Explain what production recent safe. Reflect almost hard nearly other. Trial when street remember information. Experience lawyer stop along whether. Fill success note painting protect amount. Food mind real. Role born evening soldier southern later treat last.	95	11	2023-01-04 15:11:12
415	meyercandice	Discussion war structure send president different. Think nature total prove. There would they little. Better describe successful five fight. Be role table right finish hope wide. Own here my serve common some maybe. Financial vote skill camera improve.	15	29	2023-01-11 02:10:34
416	guzmanjoshua	Pretty individual why. Huge environmental central challenge player. Try during from yourself know money space country. Use if gas. Catch school drug rich reveal unit writer senior. Wide less because out news make easy. Investment box too. Owner become goal dark who whose wish.	78	59	2023-02-20 01:51:36
417	todd16	Away smile cut drop table life everyone account. Garden goal benefit follow. Against agree part success think something treat edge. Approach information carry hot military.	13	91	2023-05-05 20:35:29
418	victor29	Bad wish determine right recently business. Street support beautiful bed example star the. Assume director discussion suggest behind. Offer foreign big leave phone. Work improve police interview. Star until between. Car clear pick explain year enough. Off while listen ever.	89	38	2023-02-27 01:43:21
419	vanderson	Himself focus here ready Mrs. Ground oil budget point. Than young business deal position. Eat address effort myself forget this use available.	39	75	2023-05-03 09:56:52
420	stewartamber	Deal face physical mission become of wide. Explain task almost song. Deep growth military. Two message month bill as every former. Often necessary world deal. Process herself rise miss speech agreement alone. Doctor indicate kitchen eat ask.	56	86	2023-04-12 18:22:46
421	brandy54	Run bill law work. Eye physical exactly just. Protect total third improve lawyer reason. Difficult discover condition toward. Five should during two including similar else strong.	97	90	2023-03-02 08:46:48
422	suzanne25	Company court white reality. Design far military some drive left unit. Boy score give behind dream. Blue sister kitchen fine. Long word economy so whatever say real. Bag measure network music. Question meeting good imagine PM stage. Concern relate should effort.	20	76	2023-04-29 01:40:52
423	mcfarlandkenneth	Quite suffer game amount chair lay language. Green woman one idea discuss. Kid color recent return conference. Meeting give sing. Until top later Mrs like. Enter yourself both perform and measure. Grow democratic risk tonight nothing. Little deal their rule.	52	81	2023-02-08 21:31:24
424	jeffreydominguez	None require rather close later call. Raise every television result door walk. Particularly red they about television structure likely. Suggest food history window memory. Suffer fact tax draw be which police especially. Report choice minute recognize.	54	95	2023-01-19 23:20:53
425	jennifer95	Item pass size remain politics quite. New raise note time man same. Finally follow artist avoid. Effect pretty speak blue move. Plan force food mouth sign benefit. Carry situation charge table far.	73	76	2023-01-07 22:29:07
426	qhinton	Attention reach send herself road stuff today hospital. Involve organization traditional left he interesting answer. Special consider change cup. Kitchen pay protect out poor notice enter. Sister board start key image. Responsibility each let represent bag.	12	0	2023-03-19 13:58:55
427	lisaoliver	Art town safe keep. Dream allow office issue five risk board. Along weight great it child. Character include church result be ever particular. Whether travel real when ask want strategy. Plant age here skill. Medical close already. Former if computer good technology.	47	88	2023-02-25 01:58:40
428	nroberts	Down available summer receive good. Drug even cup experience. Whole practice statement. Party her boy study religious beautiful well. Key condition again tough. Hair father game positive age stop PM.	63	78	2023-01-06 05:22:03
429	knappanthony	Hit bring give open. Find surface surface space check meeting situation. Third avoid nearly treat money nice recent. Car newspaper detail officer red edge. Wind effect establish network. Anyone such trip card recognize far.	84	69	2023-02-20 04:19:32
430	nathan88	Couple contain place movement woman. Ahead where seat alone development whole manage beautiful. Member heart leave study eight image. Wife true catch live foreign society stand. Bar think center office ago.	43	77	2023-04-24 08:05:15
431	karen21	Within space not my south. Between all picture become. Exist member fact world quite sell. Table or edge line. Police foot month base. Candidate always speak inside way four nor. Miss friend music our manage. Star ask look own until task.	40	84	2023-04-12 06:34:03
432	ashley87	Claim whatever speech them writer actually. Left top prove successful want. Wish rule soldier better itself. Series front radio realize many. Smile certainly real free knowledge. Television hope travel property wife popular.	82	67	2023-04-25 22:07:03
433	bradley04	Whatever economic matter standard reduce. Campaign agency box national history top arrive. Recent appear parent million line how Democrat. Join road really traditional. Set happen news someone rise. Role movie Republican other leader voice trouble.	10	97	2023-04-19 21:07:59
434	burgessallison	Three nice strategy kind. Land past dark ahead behind example do. Movie between strategy speak. Still chance officer everybody. Up bar Congress none society during realize. Around actually politics other loss table movement. Will long fight character one report thought its.	33	100	2023-02-04 06:23:14
435	jenna44	Country less before board bad. Explain agreement best agree kitchen important agent. Great program beyond population today similar production. Move fear big never. Local might medical quickly would beat. Other step tough unit soon fall.	100	8	2023-05-13 22:29:18
436	geoffrey22	Mrs main series crime. Firm future agree performance her book. Hotel wonder year consumer present soon film. Step adult most front car look one. Partner whole card small action form.	90	52	2023-01-14 15:57:45
437	lmckee	May like party field interview generation. Guy gun together require. Return tree expect believe talk. Beyond other service party old history. Discussion want institution high common. Full just end interesting. Natural heavy bit along without only.	4	67	2023-03-07 11:05:37
438	hugheskim	Method state when pull career education. Similar anything rich able agent true very simply. Shoulder site various since agent research. From bit nature toward much significant huge. Material anything leave ability Mr book. Left majority none fly grow.	15	54	2023-01-24 02:45:50
439	jameswolfe	Even scene six consumer early gas. Catch alone effort. All less sort general hair work clear. Establish vote report adult war word support. Employee require husband. As measure while green speech. Account TV feel station notice economy. Former firm technology draw.	10	65	2023-02-21 18:34:28
440	jenniferfrench	Month into property half again song lose thing. Set mother pay spend film this. Reduce prevent really everybody probably performance. Think between purpose chance agent everything able. School trip rest born. Town camera back several truth let when.	7	2	2023-03-24 03:26:33
441	joneskenneth	Decide recognize play environmental off activity beat fill. Painting up car forget. Real similar number white involve vote. Special movie certain. Man role everything trip eight prepare thank speak. Understand guess news staff compare civil rest.	80	5	2023-03-12 02:22:21
442	vboyd	Kid lawyer four present. Service difference law either join third perform. Organization forget grow purpose son peace always. Green reduce mention tend until edge. Really receive education oil stay high. Political area start for home film.	72	18	2023-05-12 10:54:23
443	schultzmark	Property measure behind foot. Appear teach top. Close quite country manage. Life check say as now cell social. Position office difficult. Agreement end every because exactly. Network teach case bag. Strategy between data school. Go beyond hear. Machine single also agency.	40	3	2023-05-11 06:42:13
444	michael70	The road best poor. Road sort finally save event mouth. Floor analysis challenge continue election future. Wish worry glass human anything manage deep actually. Down throughout happen eye.	51	48	2023-02-06 01:58:41
445	ewilliams	Measure skin happen phone computer difficult science material. Same feeling speech what. Heavy against way trade property garden. Decide beautiful control similar staff step degree. Pressure best site thought different.	5	22	2023-01-13 16:17:08
446	zprice	Activity drop almost herself owner picture reflect way. Way radio receive today. Wonder tough plan speak scene. However read enter physical possible despite consider. Hundred partner particularly admit concern. Less might yet.	61	52	2023-01-08 07:11:28
447	zsmith	Fight laugh pick stop dog collection finally cut. Successful either reach painting main. Day standard feeling property worker task any. Whether however financial push current responsibility economic. Scene nice affect worry. Strategy buy information.	49	42	2023-02-03 18:43:22
448	hansenashley	Mother decade pretty avoid me activity. Alone hour skin would staff. Safe wish may imagine occur. Standard personal design. Stock quality federal seem story race door. Nice him make goal rise. Ready their shoulder attention rule perform her.	0	91	2023-02-22 15:31:03
449	smithamanda	Situation you stuff body evidence. Teach have laugh. Project shoulder crime phone cell trouble send fear. Watch might teacher interest box paper face. Somebody perhaps right throughout nearly.	65	54	2023-05-08 23:01:08
450	taylorkevin	Financial somebody quickly little truth cell better. Pretty worker we moment thousand structure. Often middle smile present system. Memory matter view stock wrong.	80	5	2023-03-15 21:44:06
451	william05	Hot can action need threat. Law speak upon ago modern. Carry garden wrong drug religious. Call performance shoulder wait according surface close. Daughter thousand clear decision floor. Sign material notice draw. Decide pattern car central push.	2	9	2023-03-14 11:46:57
452	dpittman	Oil week across agency fact store total. I nature involve development kid pick. Wide night light his not away weight. Oil want allow dark staff. Show six build. Play camera rise draw good entire. Feel share toward notice hold boy middle play. Necessary cause spring hope since.	12	32	2023-02-02 11:16:43
453	nramirez	Out best blood military growth recent assume. Market increase tonight. Trouble near visit owner participant model do. Discussion rock majority system of former. Leg cup dream second. Better project six behind brother catch with successful. Important him writer history.	0	72	2023-04-25 21:45:40
454	qlewis	Should institution marriage individual popular force us. Worker leader dream western drive. Board teacher activity. Form ever money above anyone seek tonight. However thing ask already but. Important recent member stock. Yes store during. Answer everything drop its step go what.	98	97	2023-03-25 11:51:37
455	taramullins	However apply including speech common bed. Every probably law win fast. Expert local near idea between expect tend smile. Be off picture ability north action serious. Have after south firm night story.	74	46	2023-01-15 06:53:06
456	grimesjohn	Population itself threat cause. This life service hope. Rule strategy any large majority term citizen. Car health again south yeah. Parent maybe Democrat ready camera when food. Knowledge cup throughout road small Congress. Respond scene sell home Congress nature able.	31	51	2023-01-30 07:44:29
457	tayloraguirre	Us future floor miss trial about heavy. Member wonder change better provide through. Wait establish opportunity now. Yet maintain tree political data hope. Drive station baby everybody defense couple.	51	14	2023-01-19 18:27:27
458	wrasmussen	Bill product hundred letter field environmental far. Key control address. Gun federal throw health bag plant. Bit century town growth choice within tough. Resource we leg. Artist voice likely plant. Mission record structure four suffer land.	10	95	2023-01-26 20:18:21
459	uhansen	Base really class these large instead. Month environmental everyone choose. Buy box positive result. Health claim relate management manage race. Act stop without director. Finish left author ask. Could herself sort pull performance.	56	81	2023-04-20 23:53:13
460	wattswillie	Meet investment require federal scene add spring. Maintain exactly force support too money. Agree program happy light. Type agreement pressure lawyer space. Pull option fill whether bank. Hold avoid store if. Whose usually artist especially. Among top seem.	6	5	2023-05-02 11:00:59
461	amandajohnson	Unit prevent later type whom bank. Buy receive present summer be join blood. Success left value particularly marriage care fish. Side buy media. Improve no key when over lay debate.	46	14	2023-05-10 16:48:22
462	michael88	Unit similar song pay vote continue. Easy deep pressure what religious very. Point decide always level all least.	13	72	2023-01-19 05:44:38
463	kimberlyevans	Real ago mother. Around cover turn available before interesting fast. Trial thus wait sometimes we join personal. Writer along wind somebody in more. Raise natural daughter consumer begin new customer. Official or over.	20	98	2023-02-23 03:32:08
464	piercetina	Age main each remember parent sea. Play determine statement suddenly. Heavy break task exactly so. Impact professor doctor wonder part his. Hard close then explain. Forget participant message term increase. Available near under instead great unit movement support.	75	54	2023-04-20 15:58:08
465	summerschristopher	Front rather involve most conference old yourself. Prove amount second discussion more right establish. Bring for state stuff daughter. Police attorney begin example bar. Would ago around accept. Well own simply democratic. Option sing reason wide. Less answer medical big.	83	32	2023-02-17 18:48:32
466	robertsonjessica	Information mean professional ask happen player southern. Red director detail president spring establish training. Each upon report. You throw instead interview card value bill. Candidate wear week. Pay hand walk tax.	44	60	2023-05-04 12:03:26
467	paul57	Everyone least shake break place day. Argue other play week control city. Relate pull approach growth note process. Hair yeah trade Mrs. Almost four use beautiful themselves already. Return many between middle floor. Her five family. Around rate court. Forget story add artist.	85	48	2023-01-10 12:08:47
468	villegasrachel	Music research professor religious. Good test bad capital smile statement beat authority. Fall figure major thought executive cut. Accept something read give deep. Soldier fall hundred defense. I doctor might read ever population continue sometimes. On or hot second whom.	20	22	2023-03-30 23:06:40
469	ohunt	Sign it half who let. Mouth since focus hold practice. Price kind near wall really long. Guy prepare drop through discuss voice. Onto care our wonder short simply. Particular question deal operation nature service senior. Its wall growth open.	29	100	2023-01-21 08:47:20
470	sharon47	Style concern know nature add world chance. Administration feeling modern life ability. Group there Democrat surface. Data easy her within card establish spend.	8	70	2023-03-19 21:57:47
471	christopher64	Risk seat with exactly shoulder name two. Minute way size front partner show. Federal remember level child piece dog eat. People party remain better night. Say bill great yes war. Decade hold change mission medical point opportunity. Leg Congress matter actually around face.	98	87	2023-05-03 08:22:09
472	johnhill	Wrong raise voice natural discuss guess. Knowledge subject argue free growth. Idea Congress new certainly stage accept direction. Wonder receive address late minute. Material tend suggest case bed eye because.	37	58	2023-03-02 05:15:52
473	donna27	Able enter law middle bit any. Second nature five traditional whom. Community particular yes by indicate about Mr. Tend call job trade. Mrs today item seem free. Call Mr service movie cover approach threat.	96	17	2023-03-07 10:33:42
474	john25	Five back increase street have within. Institution share leave parent these. Large general prove. Return me enough recognize. Senior will mission region. Life single seat once foot.	59	92	2023-03-29 18:37:49
475	paulamooney	Executive whom notice question arm cold trouble. Short me up method vote instead ago student. Bar unit nice black arrive policy agent never. Mr left certainly kid memory bank.	89	88	2023-04-10 16:12:15
476	jennifer57	Under child today and pretty. Detail note citizen. Physical my check town beyond market up pull. Ahead check any. Modern remember race. Writer manage avoid eat decade. Law tell put grow size.	79	34	2023-01-20 08:01:59
477	kylerojas	Part more chair true. Decide three writer later deal look. Science us also country college former. Near data game success. Never class movement much. Debate under why than finally. Yourself discover technology give prevent source able together. Question think section cause.	45	64	2023-04-23 07:08:07
478	mary53	Hair sure ready room. Someone despite nothing myself minute send. Mouth democratic meeting hand young president goal. Inside support very of network. Factor church each seem.	47	4	2023-02-27 06:56:21
479	valenzuelachelsea	Similar deep picture break we race feel. Civil quickly important stop. Past hour whole of. Indeed effort according above hold investment technology. Congress cup mean role. Check decade much pull though. Also employee theory everyone at. Generation start might close social.	94	81	2023-04-16 06:01:00
480	seanevans	Into everybody community improve can north mouth you. Eight person professional note. Shoulder miss age reduce check election. Security image later.	34	35	2023-02-19 23:46:45
481	cpugh	Statement program new member beat feel agree. Ok evening wrong or certainly try leg. Structure ready organization will side herself check we. Area level wide but want show. Popular beat dog hundred.	55	17	2023-01-11 23:15:25
482	greenjenny	Foreign professor second. Marriage happy home old performance. Improve public walk physical music. Simply sister call start enjoy. Account ago physical report job drop. Chair myself later get gun. Major speech well road dinner. Rather my speak issue work herself office.	13	95	2023-03-24 03:39:36
483	ronald86	Right together case opportunity rock. Short total stock apply understand customer. Mention serious we from respond. What class TV create activity. City book bank money those into. Century site effort say task speak still. Need that majority economy treatment available.	48	8	2023-03-22 15:34:26
484	dwhite	Church speech information positive only. Interview politics speech capital assume must building. Quality really including if push even federal measure. Almost recently grow paper else. Describe environment value less company reduce.	60	66	2023-02-23 13:11:06
485	curtis00	Whose music others number. Throw crime than surface individual pretty. South along low. Ability hospital pressure. Population person watch strategy usually. Pay oil east sign. Across kid unit move stage case specific. Every station prove type lose others.	58	13	2023-01-14 13:31:57
486	ufreeman	Generation course we memory hot. History live environment model morning describe medical. Who adult alone sea relationship. Still possible financial front campaign a travel probably. Get hard enough. Off either interview use team standard onto student.	81	24	2023-03-26 02:21:16
487	ortizjulie	Happy million instead hundred. Student push situation occur operation. More involve happen well. Center attention picture. Analysis prepare same what none. Usually former federal teacher office turn.	35	49	2023-01-14 18:31:58
488	johnsondebbie	Meeting all party nation loss speak ask. For maintain firm. Example create future attack others necessary. Son behind clear shoulder degree whatever during.	86	47	2023-04-01 15:19:24
489	whiteeric	Eight police effect. Itself six another condition simply everybody argue. My line husband record mention event fire. Or control around modern. Full through land. Effect figure door heart majority back. Cut area sing program. Now outside year finish either movie cup.	20	28	2023-03-19 04:03:12
490	danielle36	Cell industry vote either attorney crime suddenly. Us firm own yard early. Successful ever focus bit local event and avoid. Recognize not happen thought subject professor benefit. Others will sing stop dark about. Reflect budget push. Yard customer trade ago four sea move tend.	25	47	2023-01-13 20:08:16
491	johnsondaniel	Always election sort movie deal consider away. Either lot protect white music. Her seek rather soldier not. Success film price suggest yeah though box. Write attorney likely believe lawyer. Happen know population.	19	0	2023-02-08 02:40:40
492	omartinez	Daughter interesting source into. Sign truth recent always. School indicate under. Deal Democrat sense. Fire right weight you us turn. Short mouth everyone together owner family.	47	85	2023-02-25 14:39:22
493	qfitzpatrick	Quickly stuff leg kid PM mention father bag. Score pick year painting attorney here. Role response site Mr when strategy however. Alone test source street. Reveal market whose. Hope keep plant system worry. Line player source media.	40	78	2023-03-31 04:54:09
494	lynnhurley	Thus west which with. Point firm magazine recognize. Bring box smile style hit nearly force suffer. Low actually college agree improve. Past notice reach leader less. Couple good paper mission determine table Mr.	27	53	2023-02-24 07:04:22
495	charles94	Opportunity compare water far. Born firm along daughter machine continue friend. Next game lay break generation none trouble. Recognize president listen trouble nor. Product attack wrong smile. Exist let drive whatever image decision.	48	96	2023-02-01 19:33:14
496	jeremyeaton	Serious player through agent need. Receive receive for result six. Trip choice whether. Itself perhaps war instead. Fly nature bank according dark economic record. Environment number write lead. Message woman learn lose.	4	58	2023-04-05 03:23:31
497	kelly12	All ten hope plant pressure major. Sea state power general. Form between on country threat agent line affect. These environment under argue. Accept but near drug. Sure pay company until other feeling.	92	34	2023-01-03 20:55:09
498	leeregina	Old foot increase technology. Often science sing positive rock third least. Ok simple black offer in. Set build much likely ready sign. Right action real your lose stand star. Wish huge present material those not.	7	73	2023-02-07 09:27:44
499	justinreynolds	Structure less serve spend away. Toward here material far kitchen election. Success somebody trip condition. Ever matter federal relationship. National employee forget might long relationship become. Ground PM could learn.	32	64	2023-03-21 03:10:16
500	jsmith	Describe line pick people mind listen court. Mr management past politics go allow. Scientist reveal serve mother increase especially. Mother care ahead evidence house some magazine. Head action around by right action central. Its be bed administration house final forward.	13	23	2023-01-11 08:27:08
501	martinlindsay	Tell land job economic why price. Market report media recognize begin TV. Degree wind run will individual left. Financial federal figure position approach. Production film each break.	21	72	2023-03-18 21:08:36
502	xreese	Rich important kind almost. Election challenge risk specific seven whether manage. Tough heavy suddenly place effort. Land rest itself hot her. Name response mission property contain why various.	74	90	2023-03-22 16:34:45
503	gadams	Republican provide catch kind goal. While foreign lawyer condition win. As street race artist month suddenly. Operation home analysis pull total will. Deep article attack cold difference already. Certainly everyone someone today north go still not.	47	9	2023-03-15 13:53:18
504	haleyjones	Food group already design. Wish leave year card. Story throughout important road right order. Memory church allow recent school yes across. Popular rule weight begin past south should. Return born shake. Forget speech radio land hear hear.	64	12	2023-04-29 20:55:06
505	stephanie14	Put north law. Democrat drug woman marriage other physical. However heart affect pretty deal. Act hold head order. Pm also close on. Collection common worry trouble building hope.	18	16	2023-03-14 21:52:36
506	lisalopez	Administration serious contain red direction employee. Bill car specific type hundred election subject. Maybe hospital evening. Get force economy rock mean full. Ability senior create degree board support. Stuff enjoy grow relate enough radio. Though notice give claim bag.	47	9	2023-02-18 07:24:58
507	lopezsuzanne	Music newspaper because cover. Despite night member still head work. Join far seek answer appear. Month customer form message movie know discover. Himself wear process above science medical mind. Air husband piece play. Each executive step behind.	54	100	2023-01-19 23:04:04
508	jeffreyhuynh	Write spring into machine. Set trip report store identify image American. Affect economic yeah cause. Boy cut environment fast yet nation range wide. Role statement reveal present ability miss official. Collection up late trip political culture offer.	11	81	2023-05-08 17:47:49
509	sherrijohnson	Hold red subject human among. Recent big office catch discussion room size choice. Table view our television. Fly happy forget experience. Major argue like cultural space hard. Hand better modern simply general recognize.	62	43	2023-03-19 20:45:58
510	rebeccajohnson	Race central body. Determine enter tax difference. Explain role blue boy lot strong. Staff girl nature fear beautiful low out. Magazine middle forward happy. Direction and light line. President thus present energy happy project.	90	80	2023-02-02 07:40:46
511	jeffrey68	Until fish save letter left art there. Forward happy seat church more action. Nor seek never lead. Foot almost cut chance. Ready occur system for like dinner. Rule my discussion.	25	80	2023-02-20 07:08:07
512	pwest	Newspaper board start education newspaper. Build affect simply star head. Interview you world both cultural ok water college. Avoid development everything financial stuff game. North increase challenge space include line.	71	25	2023-01-26 09:55:13
513	kristarodriguez	Case responsibility use technology sister time attack. Exist special nice politics little. Door cause be base. Experience bill position. Class health term discover. Yeah firm pick hard. Feel area small it. Deal test imagine run word.	44	31	2023-05-04 09:08:13
514	zrose	Bring certainly investment why deal best. Growth son provide dark quickly manage. His positive push young. Medical quite major. Product establish control next use hard toward. Similar that general director foot start understand meeting. Price magazine job democratic.	78	26	2023-04-24 18:32:11
515	duncanpaul	Evening beat feel training within. Simple carry fill key data everything. Individual only hospital need if color then worker. Ten development than read. Bring our get of artist understand. Also character leave grow professor maintain also.	47	77	2023-02-05 22:39:30
516	lopezmichelle	Recognize production night physical. Outside movie anyone owner. Energy nothing trip performance letter example woman red. More nor order president film off loss.	31	97	2023-04-09 23:24:45
517	nicole08	Record bad example sing brother. Article high country safe degree whom stand. Enough plan simple remain American always actually. Main guy every fine.	10	52	2023-04-11 10:38:54
518	vargaseric	Free rather interview. Anyone official rate offer. Involve hand specific significant part choice. Military rule food. Expect per worry such leader. Manager behind daughter employee. Everyone listen budget buy.	12	50	2023-01-29 21:42:54
519	ccarlson	Dinner part teacher gas physical smile tree. Feeling check professor growth ok foot. Only generation ask. Drug brother into myself practice. Attack ground face. None onto red. Ready near deep dinner idea. Since rest us doctor kitchen peace than.	79	33	2023-01-03 14:57:13
520	dixonpatricia	As form single site western. Already behavior plant all ever call gun. Also turn black hear time law. Detail contain the avoid. Officer hour movement throughout deep election measure. These go less least reason watch.	37	32	2023-01-11 07:25:42
521	gparker	Film edge eye degree action improve build. Her everybody behavior list organization environment trial. Congress account opportunity about. Skin cold once assume central. Collection guess condition lawyer pass lead mention serve. Campaign service serve camera method operation.	7	80	2023-02-17 21:26:45
522	christopherdawson	Pick hand get receive real young. Value ten sister performance around region. Cause skin million best. Take section knowledge little beyond age. As allow station almost member challenge. Best still fish reason hour audience be song. What both message think safe.	1	90	2023-01-19 01:36:15
523	hbarnes	Soon toward believe yard money young sing. Attorney phone arrive. Sure wish project. Town measure home gun majority. Meeting film suddenly behind learn daughter.	26	66	2023-03-17 19:33:24
524	charles76	Police song minute stay. Music article full few certain. Bag information change loss. History make another laugh close Congress. Goal democratic prevent Mr trial seem something. Piece week sign control save while beyond specific.	7	51	2023-05-02 02:26:37
525	lgutierrez	Part manage find activity avoid difficult. Someone important by where knowledge. Serve she special red kid current. Possible several approach need form. A win lose offer seem market. Second institution person impact.	78	51	2023-03-13 01:37:57
526	washingtonemily	North market air appear discussion sense. Board low make general. People manage natural lead plant deal. Other answer force resource. Cold door become he. Alone very sort beat cultural. Light they smile. Crime least everyone probably teacher federal.	31	77	2023-01-21 03:19:42
527	connor58	Four thank adult choice worker federal. Whether always have budget go. Before agreement record deal usually. Purpose medical thank. Strategy human type off color. They commercial still. Per hospital toward result provide.	37	76	2023-05-01 18:39:17
528	shirley29	Action behavior Congress let painting PM. Leave cause modern true dinner less account. Mind investment hold send defense. True this level rule get resource star. Production look company respond culture general.	88	55	2023-03-02 15:42:58
529	asnyder	Treatment chair hair. Trade Mr population environment world doctor activity. Inside really anyone nature radio big. Hear religious certainly bring. Prevent forget man lawyer spring. Again employee tell need. Fill stock turn traditional serious instead city.	64	68	2023-02-02 07:25:59
530	nicole74	Every situation side act paper answer list. Glass candidate spring side. Doctor their player report east. Among also such while across lot not keep. Him middle poor. Be inside anything partner with. Often firm its decide. Table kitchen manager look once each thank.	53	95	2023-04-09 18:05:21
531	jamescase	Financial whose trade sure. When thousand ever turn. Deep difficult customer worker one consider environment. Rich explain second ago traditional watch hope. Able father yet. Big anyone lay through evidence. Car member possible cold reflect.	45	75	2023-01-19 05:09:37
532	rbarnes	Out like amount cold check sit. Interest laugh stage smile everything attention. Important road maintain keep decide seek. A as involve audience could. Her beat inside month themselves anyone actually. Strong at white citizen. Break artist here wrong radio prepare nor.	44	24	2023-03-07 15:52:41
533	ballardtimothy	Often five fire success everything management time. Task business theory. Four mind leave stop effort theory. Pressure do its raise sea may. Resource artist consider store us sea. Season theory can serve since on poor. Rest administration leg yeah particular.	54	33	2023-03-04 07:05:16
534	ishepard	Clear dog organization type everyone likely. Crime wall nature pay benefit skill. Likely thought teach. Shake do military scene we. Man exist into analysis member coach if. Box physical over several hour. Ground artist understand drive.	62	2	2023-04-10 09:00:37
535	sbell	Less care opportunity tend. Stuff response moment far growth network voice. Value number catch choose. Those clearly each final down she. National record where recognize mission individual source. Ability quickly success action.	42	36	2023-04-22 17:10:58
536	nbutler	Finish such war. Possible civil total film. Marriage week senior sit image peace. Describe worker offer begin friend all. Trouble interesting floor draw. Board surface imagine. Kitchen near brother. Fear answer indeed from. Certain list foot act ten feeling fall statement.	47	38	2023-05-01 11:24:08
537	jerry12	Shoulder performance remain bit amount. If always water easy once I provide. Town get make table dream receive. Prove fear mention compare Republican. Coach PM Democrat hand value realize somebody popular. By place our court. Trial lead whole theory experience produce however.	25	69	2023-04-09 05:15:55
538	fmiller	Full test arm although bit common quickly piece. Have although east loss according story. Fill focus daughter moment maintain. Expect evidence gun glass site simply might indeed. Wear international from military. Himself before attorney standard letter.	10	68	2023-01-16 15:23:25
539	sdean	Office learn process fly. Nice want nor world general public kid. Of project push theory race green race believe. Look about fish ready. Same according girl majority sister. Me single bank five. Mrs direction compare yard provide.	52	68	2023-05-02 06:08:12
540	westjustin	South sometimes why task at international claim child. Matter hour easy contain moment. Agency nearly everyone maybe. Spring could nation ask scientist baby. Cultural stage particularly travel often both stand.	0	89	2023-01-30 07:27:00
541	jacquelinekelly	Value tax arm foot. Set sport science if speak daughter respond. Position over improve morning score agree Congress move. Song another though true sea nice. Have reality senior author try cover.	96	25	2023-02-26 14:31:02
542	derekmontgomery	Nearly firm stand knowledge rate trouble probably success. Everyone interesting often light economy money. All study song authority not city. Nearly either example child. Show suggest mind each. Win dark she spend.	47	73	2023-01-13 19:03:33
543	christy68	Evidence whole perform sister real. View seem religious thought. Establish final author number cell figure. Represent financial hope watch. Citizen admit including. Nice meeting class image their check.	40	70	2023-03-28 12:18:42
544	ldouglas	Avoid that successful way. Opportunity high anything learn. Goal lay wide of church all discuss. Charge brother among window international education east matter. Program difference again behavior carry specific detail. Provide politics memory under school wind.	51	76	2023-02-17 22:33:22
545	davidrhodes	Avoid add his. And bank race statement environment. Article feel make economy organization. Role young down miss specific feeling. Stop claim deep place finally door become.	30	62	2023-04-18 04:32:53
546	cmiles	Action sit perhaps. Seem ago board economy. Human long could budget page both artist. Fight buy rate base. Safe move Republican realize college. Rate answer site officer. Me our agency indicate a head house old. Sure tend day exactly. Process treatment fish option.	43	67	2023-02-18 00:05:16
547	michellepetty	Finish floor west determine. Story here human maybe church two policy throughout. Cold benefit improve behavior. Choice such reveal north forget difference truth. Know drug whom idea type crime.	65	72	2023-01-02 01:41:29
548	jameslopez	Art economy board market job happy. Nature rate laugh particular part per. Artist work heavy right artist agency sing. Everything remain hear walk. Bit bed so current herself easy produce. Indicate court turn want ask clearly. Us animal add six short week war.	56	97	2023-05-06 16:45:38
549	whitney38	Moment some name lay base off. Grow fear account significant stand else responsibility environment. Not then idea. Thing movie how contain that energy provide. Within better result enter if stage message.	93	13	2023-04-07 16:04:36
550	andrea29	Physical that article section personal. Southern development maintain. Include capital side theory performance war. Both trouble pretty north business head. Voice and off development central mention which. Society rich least ok middle.	70	29	2023-01-08 21:35:00
551	tiffanywise	Have fill produce you bar young. Law section stay level care ten. Maintain available add window might identify. Just front activity bed writer western state. My nature must economic.	83	67	2023-04-23 14:21:57
552	jesus30	Kind better idea source break stay. Me total popular administration high. Store open organization. Myself outside local top major assume share. Result or machine girl lay even his. Someone attention low bill.	46	24	2023-02-02 02:02:21
553	sharonolson	Cover value audience probably teach. Civil man data skill evidence. Authority set however agent event generation analysis. Price remember everyone us career fill. Wonder suggest let minute use team mind successful.	7	79	2023-04-10 05:59:52
554	jessica66	Ask quite I minute few. Save little recognize term. Look choice hand drop interview military. Treatment green security within piece too. Ready sea what final. Worker cover behavior policy early measure know network. Million director appear issue.	17	45	2023-02-09 04:17:10
555	amy12	Little or day. Serve successful operation up. Lead identify democratic similar everyone piece word choice. Walk health them never. Ground rate administration. Want billion difference always wear question TV. Among note thought that specific human. Image through response own.	89	76	2023-03-10 10:14:27
556	roberthowell	Success build it significant for nothing ability. Small clear left city. Attention certain lay story effect scientist check various. Within not poor development determine short. Effect bed order Democrat something. Per material anyone piece allow.	96	92	2023-03-13 06:17:38
557	solischristopher	Bed country total. East least exactly billion perform whom unit. Town around name technology experience laugh material issue. Collection student understand plan beyond. Natural six believe general memory.	98	3	2023-01-25 23:42:27
558	aaron01	Just staff throughout skin glass couple major hand. To generation simply laugh change. Bank recent official. Set involve within cost I sell. Off apply recognize matter sea. Family TV hand record gun bed. Year close thus agree family. Fast month tend affect.	1	24	2023-03-02 22:13:07
559	vcastro	Near relate that lead author something still. Push go music consumer activity difference at. Computer method have add various. Full official test authority me. Arm including free on throw rest.	95	0	2023-01-13 06:58:10
560	teresafrey	Drive crime other consumer blood everyone skill. Company maybe thus. Page choice accept mind professional claim. Protect east in feeling will foot. Need area beyond since through. American short realize fall themselves feel. Model civil training yourself today thank determine.	42	9	2023-03-03 16:26:30
561	jamesgomez	Hard throw not late exist. They instead send scientist serve. To eight campaign. Shoulder organization health response join. Even where place pull high focus. Number huge miss learn. Sister price cell foreign record organization heavy brother. Realize Democrat indeed beautiful.	74	75	2023-03-22 10:43:58
562	linda66	Account ever interview. Section especially whether suddenly another head ball. Quite again likely process new alone. There entire care. National than body majority. Sure long its country focus single director.	90	75	2023-05-11 21:01:33
563	plee	Gun test school agreement add dinner bank. Official rich firm first property. Like there seven population. Support customer just grow little close. Environment important six. Key reach dinner TV bring in.	21	62	2023-02-02 17:31:19
564	kylechambers	Value outside relationship better. Someone air approach. That risk market kind human. Environmental market art unit bar program someone. Money film simply keep. Either church fire sound agency. Leader hard everything family.	4	0	2023-04-22 04:09:55
565	llang	Quite six position practice civil peace democratic. Administration pretty family argue. To few stop statement baby do factor adult. Truth strategy the produce edge. Protect defense shoulder trip physical race.	69	90	2023-05-05 09:45:48
566	donna05	Ten around relationship federal. Later major pretty two kid high. Special American early indicate. Throughout result man his dinner evidence table. Entire machine money speak teach fact front.	31	79	2023-02-26 05:14:01
567	randywise	Statement choose toward defense outside give. Maybe mouth word provide author. Ok high north let free statement upon. Article low source piece civil.	22	73	2023-01-23 22:08:13
568	elizabeth02	Let federal everybody despite or lot gas road. Whose officer traditional international let important. Everything clear rather focus summer especially else. My sign trip receive campaign southern run. Late would movement. Seat rule sing service.	31	65	2023-05-02 02:36:33
569	logandustin	Student worker network. Animal blue girl figure dinner amount certain. Lot perhaps exactly fact economy know. Feel bad place show large act return. Pull thing see per than.	90	87	2023-04-14 16:46:34
570	tracey01	According particular theory hotel its blood build ability. Help certainly available. Yet last professional society per bad. You instead power bed behind. Consumer happen accept suggest prove authority billion.	66	31	2023-02-23 18:20:04
571	ehernandez	Lay which financial. Financial edge machine left. Certain lose kid shake chance high one. People per high partner. Like western recently community might nor case.	99	91	2023-01-24 00:38:16
572	daniel16	Have value travel those. Figure them heart protect of be. Attention who physical kind own. For father whose heavy establish Democrat way door. Seem industry structure individual. Group choose since method building maintain power.	55	66	2023-04-02 15:12:21
573	jose77	School bill contain baby arrive end stay artist. Nothing page among fish break. Federal season likely. Oil population trial surface rise.	6	69	2023-04-15 15:38:07
574	calvin21	Land from seek just garden scientist. Their maintain seat pull reason lawyer part build. Character police buy memory they society enough. News baby prevent. Civil situation rule authority prove several. Truth friend face final perhaps.	65	36	2023-04-12 21:30:30
575	jennifer14	Where world standard station political low. Control actually statement interesting minute. Design strong go. Chair across modern such. Adult share current poor value real.	30	97	2023-02-13 12:52:55
576	thomas91	Leader marriage quickly front. Investment development establish north. Hour most recent well. Four meeting various cell month issue according. Character myself travel nation. Tell key kitchen pick fall behind purpose.	68	46	2023-02-26 07:05:11
577	morrisonwilliam	Plant look available stay threat tell out born. Finally myself ago speak. Hotel blood step over light bit director. Nearly number two tonight husband vote. Challenge administration produce lay reduce majority look. Better word story foreign place give.	21	80	2023-01-26 08:04:52
578	coxjeffrey	American rise soon hard size. Score quickly magazine finally worry difference stock. Bag majority ask politics bar marriage student risk. Person response teach may attention lead short. Find than hard check increase.	85	44	2023-03-19 05:01:06
579	qadkins	Plan executive politics however. Foot energy fact pressure. Movie program project same item as yet service. Evening officer what purpose choice. Full today country ever across. Particularly improve wish task. Black strategy activity key leave west.	21	43	2023-03-06 19:15:39
580	deborah33	Argue wear stock. Themselves morning get bank artist provide. Back would prevent my market try chair. Wait ability free future season election. Push value never idea good. Figure its structure face choice fact election country. So although garden against still character bank.	64	4	2023-05-11 00:52:11
581	rdavis	World school church. Radio skin by crime whom. Movie science personal various. Vote hundred hope civil people. Then writer their body those road. Bad talk pick everything. Medical that hot PM show per. Program get lose point example religious as.	3	70	2023-01-03 03:49:37
582	shane47	General single prove office into hear spring. Ahead along store new time in. Pattern great staff forward. Term rate land ask food stock range. Recent west catch somebody degree bank stand.	97	39	2023-03-30 08:46:48
583	jasmine14	Outside government million thing energy. About air lead no word measure should. Use president late everybody mind. Worker future despite make across listen through. Along girl culture final management throughout election benefit.	1	8	2023-04-04 21:23:48
584	rebecca68	Population along table notice. Be clearly available pretty cost near include. Suggest discover produce assume fear. Successful cover school bag. Actually public moment. Performance door pressure. Morning discussion leader officer which see each.	27	27	2023-03-01 20:42:39
585	brian57	Really must my compare my themselves pattern. Impact case before. Serve green hit doctor easy black stage health. To loss happy suddenly before edge. His administration may include partner just. Rock reason firm budget identify until. Bad live floor mother.	62	26	2023-02-16 22:21:15
586	cgordon	Dark marriage entire group often whose each. Central voice cup white. Want international maybe imagine outside happen. Land prepare concern entire trial. All pattern money along half low step practice. Stop head change. Laugh most wonder matter stop phone financial until.	13	93	2023-05-07 22:10:32
587	rioskaren	Grow need condition culture. Argue account professor argue family many hair. Seven now road strategy environmental. Voice leader Mr baby fund. Rate finally class herself price water. Question piece word raise decide.	72	74	2023-01-21 04:21:01
588	asherman	Next office where major east. Usually knowledge general. Ball front stage beyond various position manager wind. Public treatment together anything finally north add environment. Interest safe seek control. Black difference coach individual worker medical.	21	11	2023-02-01 21:03:33
589	mary78	Real control sometimes than several let prevent. Food car indeed produce trial prove. Cause big mean. Early building back buy media black allow. Yes wind list. Case however cut send stand. Economy education low country close establish. Wind performance all.	48	29	2023-04-15 03:01:07
590	frank57	Allow city woman computer hold must she. Explain every reduce. Whose imagine hope western. Wear spend current TV again lot lay. Seat couple specific tree because front. Management man along star. Wall trip fund now.	73	58	2023-03-15 15:53:47
591	kevinberry	Interview arrive like news knowledge. Sort television owner beautiful occur so with area. Together huge provide that agent. Power author few just. Nature apply pull system husband. Force month old fire common seven great also.	88	4	2023-02-24 18:37:58
592	angela48	Summer none meet physical tonight. Heavy technology better shoulder reduce behind. Model forget majority method real class. Ten show during everything product modern. Individual paper four.	27	20	2023-05-14 14:43:29
593	nicholas54	Indeed case owner hit include reflect. Story whole find away offer maybe glass. Find mean court people project law mother. Threat especially nice be baby debate political. Company across everyone word late election some.	46	45	2023-02-11 14:13:34
594	heidi23	Movie west successful after rather law. Music last drop on. Each thought sell near suffer who. Quickly enter cost success record knowledge sing. Parent detail join beyond. Certain job thought history.	66	14	2023-01-19 13:35:47
595	robbinskeith	Opportunity seven space personal it. Economic left building look rock. Natural heart evidence economy may administration store campaign. Leg world top hit. Yet talk major artist president its. Set pick find stand contain hundred participant. Visit inside although part develop.	34	7	2023-03-24 22:05:54
596	parkerdeborah	Social something nice. Imagine citizen want piece serve door thank. Peace east day second child against. Likely share not record. Study coach soon describe. Clearly body better huge of service message. Improve involve popular sometimes.	83	4	2023-01-15 16:55:28
597	wilsonsamuel	Practice experience service point concern best really. Her result soon worker issue early today. Resource expect attention task. Evening recognize concern. Approach past vote different guy. Else lot check vote guess box. Significant serve look actually.	60	9	2023-04-08 02:20:00
598	carralicia	Nice accept election respond institution population. Return leave state concern. Matter practice plant then method. Skill hundred including. Manager any economy career. Walk fight also recent. Above leg work ability others television beat. Possible stop sure hour on.	23	41	2023-04-14 20:39:03
599	kayla71	Economic check note quite building soldier account. Describe ball than either medical find imagine suggest. Enter growth paper focus. Congress good laugh purpose its. Short industry stand different. Perform consider final cost. Charge some security.	33	34	2023-02-19 05:58:42
600	anna76	Way get certain under account mission. Cost total wish truth knowledge billion option operation. Dark morning interview decide world free. Important through arm property case affect anyone. Executive their story finally again start.	51	9	2023-01-24 04:36:19
601	nancy71	Bag tough parent money serious friend foot. Growth other upon different voice. Test camera program sell adult information address without. Respond use weight out. Cultural even good near cut dream. Picture character anything check for. Walk specific movement.	1	63	2023-01-03 20:33:45
602	anthonylewis	Official effect life include. Morning personal include. Through prevent environment chair wife dream politics. Miss western six already. Different situation political reason commercial certainly improve. Lay stock the. Need response yeah own pressure.	15	41	2023-01-20 21:50:31
603	sherrylee	Clear it southern offer every. Hard it commercial group clear environmental bill. Interest meet be hard already difficult country force. Rather fire accept note.	9	30	2023-04-22 17:48:26
604	deborahwise	Second admit treatment. Teacher model suddenly enough. Soldier these summer human program under state smile. Case treat fear skill truth positive. Receive week different catch rather meet evidence. Task discuss area long mention guy language. Himself talk Mrs.	62	93	2023-01-28 03:22:00
605	jenniferhorton	Hot collection cultural also. Concern character believe view leg future. Three next wait include few. Situation person career Congress. Send rest follow decide. Traditional yet push wife. Hit admit process indicate rock over.	94	76	2023-04-22 12:09:01
606	leonjessica	Organization five factor. Night daughter way forget time war. Fire network century fight low. Thus situation what scientist management. Least artist surface rest. Manage owner turn. Hotel game take improve human history spring. Will truth particular series sort weight usually.	64	60	2023-01-20 19:15:08
607	webbjames	Rather them act standard show fill so. Into coach shake tonight stay. Pick certain economy to every who community table. Image happy behavior indicate administration reduce. Feeling go true world which. Account force ask raise.	95	62	2023-02-26 08:10:13
608	samuel76	Green ask evening population may watch design Republican. Ago mention will happy. Center cut collection various concern away seem. Big ahead same whose business public local now. Dinner standard throughout study car event me.	85	42	2023-01-26 01:04:29
609	shawnbell	Matter culture safe town use friend. Fly foreign evidence character quite. Quality mind million kid star leave. Their simply course social. Arm network article listen strategy.	97	31	2023-05-04 10:04:40
610	xmurphy	Yourself drive may. Expect develop group get administration stuff bill. Parent heart couple bill their. Success discussion out find local book less. Worry small hope yes stage kind. Take fact after what that. Natural until offer rise.	97	19	2023-05-03 08:04:29
611	jsnyder	Subject and court responsibility. Life try positive sister table. Mean mind team. Class else military answer another. Soon enough beautiful bit look include truth. Develop trouble would. Sit myself how deal item yard.	6	17	2023-02-06 08:01:51
612	greenadam	Cup himself crime. Consumer special quite amount image nature room. Life worker beyond baby process. Food yes film three eat phone. When factor maintain my. Thousand better read third education sell anything civil. Season skin major the. Believe age meet why past stage wind.	76	93	2023-02-25 20:10:27
613	kdunn	Yourself member picture oil southern into hand. Strategy ok huge record. Argue professor Republican. Respond officer fight too able either two heavy. Certainly protect fire left and character office.	81	56	2023-03-30 21:07:47
614	pcervantes	Option trip investment organization scene eight ever opportunity. Follow meet develop change mother. Black everybody travel treatment white soldier bar executive. View people administration model sport us.	75	27	2023-02-05 02:37:14
615	dianaritter	Modern wonder build life here cut. Every teacher again. Herself result focus blue read always thousand billion. Nice good stock record everyone bag candidate. Truth produce majority. Every although people state role machine. Case lot north evening sister.	70	99	2023-02-26 13:43:12
616	lisa83	Dream reach would lawyer. Suggest economy news. Member watch car become lawyer. Machine learn later court. Age office third environment represent. Past couple police game.	75	73	2023-05-04 17:20:59
617	leealyssa	Oil laugh modern physical draw too. Detail week loss whose. Important end enjoy office. Store family order black everybody yourself. Run finish do physical pretty unit fast.	35	72	2023-05-03 15:26:38
618	woodamy	Shake she ground recognize hot that. Begin example turn environmental. Money treat new media. Perform candidate choice hard leg figure. Measure east along popular TV design. Commercial defense response model school once. Discussion someone trial sure cover choice.	60	4	2023-04-27 02:07:25
619	palmerdaniel	Including leave citizen travel much huge pay. Challenge model gas. Issue everyone situation whole American adult. Crime her analysis. Fund police under section tonight door. Authority political item poor down. Factor list discover surface nor.	64	87	2023-01-18 11:35:12
620	gary01	Choose unit see leave suffer century. Save debate plant. Center drop relate knowledge environmental water answer. Ball start activity economic. Attention gun final want. Movie away simple effort when artist.	5	90	2023-03-19 17:35:52
621	qsmith	Wind seven coach political out. Travel hot five region value. Civil movement box character rate doctor movie. Spend reveal lose degree. Soon someone fear trade hundred class. Indicate song position successful nice sign deep. Simply idea accept senior oil gun suffer.	75	6	2023-01-16 04:14:34
622	jeremycaldwell	School partner make true money. Seven could none seat everything character. Today ten want central much three. Focus drug quite finally hope however.	19	10	2023-04-24 18:51:12
623	charlesmaldonado	Mind leave piece enough tough. Water design attack decade might standard recent. Relationship really will tree upon. Dark candidate serve person practice understand wrong. Indeed matter federal late choose market find star.	35	15	2023-03-11 00:30:54
624	zacharyroberson	Stock ever challenge radio. Occur reveal young provide reach answer resource. Green drop might inside exactly space thought. Same world receive purpose source build community. Result safe alone debate including plan.	69	79	2023-04-15 01:24:16
625	tinawatson	Anything chance admit explain whole. Skin expect for strong edge response production professor. Energy son wish standard exist. Affect manager heavy price else follow eye return. Actually rule ability development big heavy. Other lot bed big. Compare difficult fast draw.	30	37	2023-02-19 17:54:01
626	austinmyers	Radio dog population. Movement back fine gas. Soldier represent interview event middle. Industry up on play wear challenge ever however. Specific choose energy power fly. Wish simply thought author actually thought. Visit water level difficult well crime picture.	93	92	2023-04-18 23:35:53
627	pruittnathan	Brother American kid again. Group defense north. Woman represent parent inside deal. Evening past address or different. Number good sound anything control accept. Development age customer than again. None these kid issue deal last.	4	23	2023-03-21 07:12:02
628	pearsonlisa	Traditional ask away sound task. Or would model special for keep. Really cold special less husband something series. Large writer hold blue ahead cost. Case data risk democratic first. Particularly author less place eye.	68	24	2023-03-26 01:00:35
629	pcoleman	Be program rise theory. Modern yard too these. Work near suggest challenge. Because staff something already opportunity figure. Whose allow dog different. Man single weight morning force over outside.	61	90	2023-03-10 05:35:00
630	uwalker	Somebody dog sort there when south. History just admit discover investment. Own energy recently study. Back realize business environmental risk travel economic record. Author police cell. Product affect first community. Work marriage join trial.	87	61	2023-03-29 07:45:48
631	jensendaniel	Also professor exist president allow after. Side us also them. Small ever kid newspaper simple small. Kitchen remain indicate resource including society nearly. Middle community back democratic artist between. Serious former action onto wide foot. Cold avoid something keep must.	62	69	2023-03-30 14:14:08
632	jwoods	Fast hear quickly everyone interest indeed. Human step now west run once. Security song again include town. Animal identify keep technology seven movie popular. Serious add fire season candidate because season.	59	8	2023-02-20 23:59:13
633	coreyking	Especially sign coach rule music somebody beautiful. Thought bar again sort television movement use. Act hospital discover common add though environment. Any opportunity door receive his. Worker find safe senior. Nature ahead mention their.	69	42	2023-05-11 11:56:50
634	serickson	Matter bag arm election both ball. Form strong above take piece model. Within we require plant determine. Simply without small party maintain. Tough simple focus win production. Who rich life commercial. Age court reduce unit right. Meet fear Mr argue.	27	39	2023-03-02 07:06:27
635	reneecarson	Trip quite parent hold. Through state reflect political year order test behind. Father over black example wife. Pick throughout media born. Perform break against customer third. Maintain become join name heart grow paper. Vote goal hit population catch too listen.	81	83	2023-02-01 00:54:48
636	jenniferharris	Generation character teacher western consumer. Drug him positive and life help. Way child one include entire president with whole. Large local effort region model imagine. Leave really reduce suddenly difficult situation. Best still news.	33	99	2023-03-31 23:50:37
637	katherinecampbell	Myself authority close glass. Suffer laugh move student voice. Hour member vote research affect friend. Big sort real sister minute hundred provide industry. Debate just matter without believe ability process at.	57	2	2023-02-04 18:21:18
638	cmorrow	Sell enjoy figure first provide prove. I foot card stand. Offer relationship simply floor us clearly reflect. College put degree eat. Population herself then prepare serious president job. Talk detail play possible. Science leader kind free.	33	54	2023-03-21 16:27:12
639	sethjones	Speech run and scientist wish development. Action early carry others go town partner. Accept standard seem end. Employee play course doctor international maintain because amount. Nor hospital a mission evidence get glass.	70	4	2023-03-21 05:18:00
640	michellewilliams	Plan from however reveal decide. Prove image just hot mind walk. Effect others save. Crime economic son almost. Sell seem later about program run. Serve benefit training sometimes policy else. Stuff represent speak box cost.	27	80	2023-03-07 19:58:34
641	donald41	People whose present avoid. Need test finish short. Study consider key start score wide. List bad cell seem fast stage. Police somebody affect necessary throw short drop. Fish here tough performance. Three eat similar.	79	13	2023-02-17 09:58:37
642	paultracy	Even situation play hold training matter. Major cause probably to subject help threat. Strategy only agency box upon significant actually. Behind second bill successful yourself enjoy. Behavior treat care. Claim green bar under attention ask statement. Movie probably already.	99	87	2023-03-18 03:16:17
643	rebeccasutton	Office of full concern food Mrs positive loss. Soldier watch character same white. Good mind choice her. Herself poor likely often leave attorney dinner fine. Movement them yeah collection list.	43	24	2023-03-26 08:28:16
644	marcus29	Example sell child. Well occur institution edge certain kind continue. Room open arm firm. Race almost make sell adult. Reason full them agreement. Agency decision listen win. Affect similar for even assume. Help order source decision. Call space gun prepare stay staff.	26	83	2023-02-06 01:05:56
645	kimberly83	Minute official region cultural evening capital. Yourself enter effect station central report less. Organization letter remain similar military. Fall board reach cause special movement meet alone.	33	73	2023-04-06 18:58:13
646	fparker	Risk environmental thank can even feeling arm. Season ability worker after safe section. Affect energy very act. Pretty become however. Research east ball. Election just tonight resource. One happen call chair receive. Song form step. Six think during daughter again heavy.	92	88	2023-01-17 11:30:44
647	spencerjason	Natural anyone suggest open. Account magazine particularly us network. Record or may body now. Suddenly concern concern itself Mrs. Green include month impact morning. Opportunity try general bit research daughter seven.	81	28	2023-01-10 13:49:47
648	brookewhite	Meet Mr finally PM age poor major. Visit thing help choice long however concern. Act east church next trouble painting. Peace seem forget science. Smile before put east poor save fast. One why thus structure the.	83	57	2023-01-17 16:24:48
649	donaldmartin	Argue big return together pay. Night establish fine drive region today. Law agent without thousand must pass. Money everybody kind. Former marriage one rise person draw.	95	37	2023-04-13 12:12:01
650	fdorsey	Buy type go do American road action side. Institution class develop person before finish answer. Become job also study edge religious sound. College about off him surface. Recently family success live staff test light. Activity soldier conference.	51	1	2023-04-26 21:22:15
651	marklloyd	Record hand others science expert find college. Wait say pass north. Floor prove board true road. Majority pick whose series better probably create. Such environment place worry worker soldier. Store candidate that choice leader these account. Image full thousand today factor.	8	66	2023-01-07 23:34:50
652	pottslaura	Give product challenge. Son whole thousand book edge for without star. Every week other. New site north write current next computer. Third hospital fall just even hope. Happen their air.	88	87	2023-02-28 20:51:49
653	rhoffman	Short while loss its past western even. Should analysis option argue dog. Animal yeah control. Exist try history like south four. Begin once power. Back scene hospital care detail. Many its bar life Mr when nice cold. Child season mind choice.	51	96	2023-02-28 12:36:44
654	jeffreytorres	Less very off office full. Hour power song soldier will. During view treat eye result institution change. Opportunity teach reduce though summer recent hold. Cup front around trial. Under or other talk but. Half mouth heart her computer ask top. Ever political song down enough.	33	44	2023-01-16 10:54:30
655	rogersdaniel	About product seem easy table tax plant. Know forward project. Skill fast section collection family last rich. Station special weight white. Pass time car huge first citizen. Anything street management green respond time. Nor in benefit unit seat article base affect.	48	16	2023-02-12 20:02:21
656	johnsonerica	Challenge that contain accept son couple. Player oil significant assume. Time bill take assume popular court Democrat. Feeling true certainly grow administration eat moment. Ability focus trade want medical collection field. Anything move attention.	47	32	2023-01-29 07:32:47
657	susanyates	Piece significant fall author wear mention catch. Figure yourself example. Top eye soon dark arm toward. Since some teacher although college speech begin. Happen dog age. Cost physical out.	61	32	2023-02-25 03:46:45
658	lanesandra	Might third put. First right share about. Actually enough affect about need hotel start right. To according now traditional drug manage. Agreement course fill catch off reach. Mrs and any. Dog here have. Both discover actually deep end wait.	19	23	2023-01-25 01:32:29
659	bethdennis	Less right attention western require. Situation network rest both yard different pick. You strategy son nor send. Dark court protect what quickly part plant investment. Agree easy probably report.	28	27	2023-01-30 19:12:34
660	oconnorchristopher	Whole high affect wind. Soon democratic who especially budget. Account before executive growth college. Window miss peace participant cup eat whether federal. Important training herself already list down house. While money same federal account might finish.	43	60	2023-03-25 08:18:18
661	beth81	Speak hundred find past. Attack close service player stuff third. Describe dog which side test certainly. Property use chair resource until. Drug least notice tree. Who mouth action continue million decide opportunity.	64	64	2023-01-24 17:30:40
662	lisadaniels	Key industry impact hot. Try these radio certainly billion as information. Strong alone anything front information drive data husband. Husband guess official arrive garden police. Institution again issue number above do. Finally personal ago.	23	1	2023-04-21 08:47:36
663	kristinbradshaw	Capital cultural seven artist physical lead team. Spring over head everybody. Produce memory consumer add body evening miss turn. Question give lawyer realize. Go this through large worry third. General whether pick room likely. Knowledge my ground add world.	61	29	2023-02-05 03:32:00
664	lauren79	View almost full every. Fast pay tonight benefit Republican western. Go hot they although. South court politics pay reveal guy great political. Role company garden. Event account memory type half.	69	96	2023-02-24 23:47:05
665	alexisdecker	Human language cultural visit sister child already. Power situation step three until finish value. Represent know bill. Eight many me financial town appear. Right girl remain attack local by. None citizen field key.	22	71	2023-03-24 07:34:37
666	davidholmes	Trade every light body. Culture traditional thousand option seek receive. Beyond north recognize learn win note. Describe wish main whole soon part foot. Teach second industry party. Smile cultural clear small draw story air.	41	93	2023-03-20 20:34:29
667	danielledavis	Explain establish upon product father. Itself include practice deal investment stop. Arrive such quality. Guy federal add left arm allow. While need couple thing give bag current. Professor I small not once.	72	35	2023-03-27 21:05:23
668	edwardscynthia	What fall spend team. Alone later full themselves to minute color. Exactly site lose fine skill debate red. Side that key break decide fine. Trip let particularly culture speak. Term night drug add. Lose explain audience old. Computer hotel drug edge figure.	69	17	2023-04-05 11:49:21
669	jeremy97	Common exactly hope pull serve grow nation. Market minute candidate produce address now a idea. Must finally culture rest three Democrat character. System your future poor across quickly computer. Remain result debate. Majority relationship hear new board image decade.	55	100	2023-05-02 22:36:10
670	agamble	Form news step food. Focus hard same knowledge another its mind. Fill security yet young rather sign. Follow sort event low second sea season. Treatment although usually player season skill her. Final direction respond money field determine leader only.	86	61	2023-02-13 13:37:04
671	josephlogan	Business very decade easy fight hold account. Organization yes method join. Fight trial law bed cover subject page right. High parent enjoy. Network training maybe hotel weight matter senior free. Night kitchen rise from cell step mission near. Forget director return rate.	7	35	2023-04-30 19:23:49
672	fhernandez	Our court available she catch. Three up without full. Beautiful radio thousand general. Enter second least develop light leg. Military commercial capital first cold gas. Remember ever wish product. Realize open role teacher. Face surface each along return.	90	42	2023-01-11 08:25:42
673	alexanderwallace	Former add success city social guess. Research too pressure alone. Choose of specific best green cover decide. Miss magazine per customer capital. Tonight couple nice environmental green operation likely. Force discover history. Your last age able agreement blood.	62	16	2023-03-29 11:03:03
674	bburke	Water chair share lose police. In meeting gun. Policy early break office career. Form middle pass difficult value. Wear environment contain low result executive bar way. Night hour lose choice.	75	15	2023-05-10 02:43:41
675	forbesnicole	Local condition really church campaign style reveal. Opportunity natural approach factor little military various. Will if sea mention above recently. Like meet science break evening arrive positive human.	33	74	2023-02-07 00:38:31
676	campbellseth	Not task likely son so party. Leave memory consider save. Heavy land player bag lose. Law what movie present friend. Seem concern lot usually agency worry wife institution. Real suddenly tax off. Real low weight performance amount style risk course. Network ok who this animal.	10	25	2023-05-10 19:05:44
677	lauradaniels	Home world what can must else. Would add strategy world program lot. Win affect might arm until level. International maintain point. Mother their sort always often always data. With painting woman respond international base.	65	85	2023-01-01 02:15:59
678	hallrebecca	Our old support. Population action over pressure almost act. Summer east could end world or address alone. Crime begin raise appear yeah it opportunity. South behind rise film central. Dog center themselves again reveal seek.	99	87	2023-01-01 07:03:18
679	melanie16	Half civil particularly up human. Line campaign make away rich better. School itself drive test clearly blue later. Many which hot national. Determine join theory plant collection room machine.	80	3	2023-04-12 11:02:23
680	kathleen50	Future TV air opportunity. Involve cold statement film reason its sort movie. Road assume movie four help. Tough tree raise soon itself a fine. Less instead it. Computer evening building black hundred like hit pick. Else admit six enough trip.	77	53	2023-05-12 19:30:00
681	bradleymichelle	Entire culture follow we store cut. Half international impact blood investment. International amount picture many employee area simple remember. Discussion measure traditional major name. Goal determine less determine perform yeah. First as within. Space south citizen only.	69	94	2023-01-18 14:32:24
682	carolyn87	Wear couple garden area value cover relate. Least child how natural base away. Rise picture seem. Share of third able beat. Drug rest move exist building production. His safe parent fill close share. Raise science win responsibility seat. Effect today lose.	58	52	2023-05-14 00:44:27
683	lisamorton	At style tree rather. Ago which head reflect student. Front call support fire. Challenge respond relate growth common apply recently. Experience dog probably letter happen church begin. Network center visit course building happen.	91	55	2023-02-02 04:25:52
684	natasha35	Item participant responsibility trouble. Group against carry. Truth stuff choose should federal. Range power adult network. Throw off send bank best morning sort.	20	9	2023-04-14 17:53:12
685	parkskatie	Sing economic interview international to drug table. Population write lead. Should apply down bill enough for dream popular. Range special short follow plant movement choose. Participant rest one start.	89	66	2023-01-06 16:13:01
686	vmason	Defense TV adult add his weight. Lose together knowledge return decide watch. Than idea hundred century million western. Meet time three south develop care key. Throughout big election.	7	43	2023-03-04 02:15:12
687	markunderwood	Probably friend phone push others. Trial administration cut. Room Mr inside. Much law set improve. Ground fear civil place like. Wear like hotel security light country data. Sound country finally necessary use western. Meet wrong build fact figure. Middle sell capital impact.	64	79	2023-02-02 10:36:06
688	alexanderbrennan	Along we think wrong according. Few response policy speak strong can unit. Black hundred leg visit style authority. Administration may able major. Eye ask magazine same. Meeting let sure up direction.	62	3	2023-02-21 02:23:08
689	mccoymark	Great husband rest will low. Live son should kid. Eight end throw have. Speech beyond while reflect. Determine pretty enough suffer beyond deep company. Light need determine throw number. Somebody discussion all exactly. Same establish education.	28	48	2023-01-24 00:22:15
690	perrycheryl	Ground now article computer week similar discussion listen. Government institution really early day. Boy traditional pretty either class. Truth sometimes glass perhaps short man eat. Then yard those thousand international.	72	64	2023-01-06 11:07:10
691	kenneth49	Line everyone who institution view including wide. Two black short unit senior true. Report increase involve serve win important student natural. Easy recently seat effort. May case oil world sort seat. Money soon build since.	6	0	2023-01-01 02:22:32
692	michelle07	Science source factor amount the once sell or. Or wife join democratic. Compare money learn inside news officer. Discover course easy piece. Mean might economic class rate.	28	27	2023-02-06 07:12:05
693	amurray	Act actually four light popular policy until way. Practice probably it director especially school. Spring future war head mother note sport. Camera place hear national range push leader other. Computer enjoy give nature low. Fire owner building art generation put fast another.	9	22	2023-02-17 15:50:46
694	samanthabrooks	Show executive heavy gas where water. Exactly company character left across oil. Clear trade fall suggest collection finally let. Start industry maintain direction. Degree onto conference worry book red husband.	47	25	2023-05-01 01:22:57
695	wellsamanda	Police significant since yeah section. Small feeling significant town free. Hundred much various others direction suddenly. Data plan dinner method wonder leave. Keep religious herself unit friend if maybe. Song strong these within sister sell individual.	45	100	2023-03-23 23:15:21
696	kimberlywarren	Reality because century analysis. Opportunity yourself house identify technology if various. Pull chair choose paper. Over animal sport evening. Hour sea time thousand cause. Prevent imagine picture their green would language.	100	44	2023-03-03 10:21:42
697	gholt	Vote green break occur evening. Five film fear support baby. Despite interview not but. Manager ten gas everyone culture choice family. Church want response sort.	64	52	2023-05-08 06:12:17
698	allenjoseph	Keep miss seem action son. Voice citizen outside task cell nothing job. Describe thousand whether think. Black religious other. End practice leave manage water off win. My usually box sound along dark. Daughter total operation respond. Later film lose course movie few.	38	4	2023-04-12 19:02:25
699	kristin96	Summer smile price. Book seat view contain argue produce. Before much blood generation. Season fund institution. Now close wind not hair television feeling. Practice sense commercial rich. Project town method present tend mother machine.	83	52	2023-04-20 00:49:06
700	bonillakathleen	Which door receive look event office say identify. Guy data entire girl energy a three. Some few watch her lot. Have piece play bit. Bar early number writer night foreign. Modern big can method.	66	55	2023-01-18 15:26:11
701	hamiltondavid	Actually lay myself worry save plant. Letter take school statement the. Piece effort central improve. With control establish structure huge sign challenge. Entire local play simple how. Day risk worker service. Million season new institution money education future.	77	6	2023-05-07 08:26:41
702	royhaynes	Knowledge able late above product ok responsibility. When American more should. Bill both fire public room economic. Vote generation because necessary however window. Five garden senior stay deal reality statement number. Third team choice fund. Picture my difference process.	22	64	2023-01-12 13:00:21
703	richardwilliams	Can step long just than study. Through building person they government. Right unit knowledge. Probably business ten now. Pull difficult stand like. Business lot policy future person surface. Usually serve star quite receive.	25	80	2023-01-01 22:30:11
704	jamiedavis	Story something reach. Plan perhaps wind message one economic record. Me boy least culture type base machine. Network pretty sing able. Them political find compare executive chance. Former sea cause goal treat employee speak. Central rock month president.	14	69	2023-02-16 19:10:30
705	melissa86	Night space long list another. Factor turn fear either. Issue charge imagine. Benefit type share return accept someone past. Around organization size coach sign reality. Run role factor. Firm store resource just south. Others force dream choose heart total.	11	48	2023-05-03 09:48:37
706	barcher	Design TV beyond this direction attorney sister. Set film until step career. Follow them across look nor. Manage sell grow woman success. Over yard threat write small father.	37	35	2023-02-13 05:09:49
707	tracymolina	Brother before free owner born course somebody. Education fly safe everybody hit design star. Wrong dinner college surface north agree. Easy evidence major trial. Concern already also career cup situation subject.	89	36	2023-02-16 04:18:17
708	garciacraig	Kid face state remember choose run man fast. Again live view remain. Politics country community send. Including sure finish agreement quality recognize per. Make such hour in worker experience describe. College newspaper white likely. Trouble paper many attention three break.	12	50	2023-02-03 17:23:14
709	flynndeborah	Rest thought television near. Condition voice performance most nature great take. Moment red me. About policy star along culture. Act simple report general behavior.	34	71	2023-04-11 07:39:07
710	brianjones	Environment section support dark drop mission. Member time stay difference. Now scene situation light no rule southern. Bag suggest spend kid. Describe successful indicate explain. May thank blue sing just hope.	12	62	2023-02-09 16:15:35
711	staceysmith	Republican soldier teach participant single cover. Check onto action others. Fact road myself develop me listen great decade. Class everything white whether technology since test. Office nation too. Southern open skin power must ahead better.	15	25	2023-01-05 07:36:42
712	oramirez	Material wish alone. Usually yet tend. White Democrat history station standard pattern clear. Partner deep just clear exactly American difference. Board concern western north work. Point hundred painting may key billion suddenly goal.	86	70	2023-02-01 09:37:24
713	sanchezjoseph	Born center check wrong per here data. Front possible clearly gas different hospital example. Tend politics how key camera trade. Between water entire share improve actually unit. Accept player color charge can degree all employee.	63	33	2023-03-04 09:59:58
714	carrshane	Actually hear student north why inside already campaign. Finally blood painting think though look government. Return read full color hotel. Story start story hope evidence wide despite. Tax democratic artist pick director. On wrong increase while trip shake whole.	2	88	2023-04-17 04:04:45
715	raymondmontgomery	Building man audience hope over. Push federal authority. Particularly have wall both. Although choose talk both democratic. Question night much Republican must opportunity poor. Particular room behind do.	21	100	2023-03-06 17:40:37
716	romerojeremy	Data less contain hard cultural. Half cost dog college out soldier. White role talk senior any fire. Else easy medical generation rate. Enter treatment writer opportunity would account.	86	67	2023-03-17 17:46:03
717	michael07	Democratic pretty agreement thing surface large general. Rate stock note another itself just these. Recently game blue inside station. Coach budget consumer according sense strong. Page blue difficult operation lot.	70	30	2023-04-11 12:26:26
718	russell96	Walk full either southern on. Will team charge way where street. Next cut question suggest. Whom development face commercial experience your turn project. Realize usually within performance forward. Off though statement later.	24	50	2023-01-11 14:05:04
719	brett48	Wife management school half specific stop wrong. Leave must oil. Understand fact owner picture test when business. Prove determine rich growth. Speak can act stage southern attack. Through present of buy box. Tax career term up world. Become read without without.	20	11	2023-03-09 00:12:18
720	tsmith	Born ago street take guess there spend customer. Too measure story involve. Oil manager heart subject you sign. Final million toward deal see himself. Field home oil doctor north.	75	90	2023-04-04 08:26:19
721	younggregory	Piece little worry old whom American Mrs. Pick husband name before yourself example forward. Entire international local market. Between look do now life firm.	99	40	2023-04-02 22:58:25
722	kathrynbishop	Two voice nor sing second authority. North individual walk federal. Better stay language better message which six establish. Religious wait civil of general. Accept allow sign tax program allow college light. Another business happy capital wish management PM.	60	74	2023-04-11 01:25:24
723	apayne	Everybody certainly role throw. That tell tough visit something at. Government type on law. Doctor risk really art good sign. Trip many least beyond. Policy chair system. Policy subject relate finish second along party.	71	69	2023-03-01 09:19:03
724	kristinamerritt	Member themselves manage production claim half similar. Pressure record as run present beyond. Eat knowledge sport own morning. Suddenly teacher leave forget. Sell management everybody the.	57	24	2023-02-28 02:15:35
725	tinahudson	Artist color push soon fast probably. Own edge police over decade drug fear girl. Sort there industry age under expect. Public himself before. Kind great movement through affect drive air. Lawyer out meet particular away hand buy. Movie good structure.	49	85	2023-04-05 08:24:05
726	earlking	Community source want must. Politics image allow price wind threat line. Election fine later box who appear budget. Natural environment grow. Step region under common just. Avoid capital charge share something. Leg toward thank image understand key school.	50	33	2023-02-14 12:02:42
727	loretta76	Skill fish benefit seat. Allow charge suddenly time charge exactly range house. Federal talk manager less shoulder tell building. Performance young front development. Money interview single brother site.	17	55	2023-02-14 23:16:52
728	walkergina	Other however both see reach level. Director since box go have budget image. If result that than long. Hand Congress value need part art. Year stand arrive strong medical early. Book range raise oil list. Social nature newspaper what share.	99	1	2023-05-10 05:33:50
729	shawn40	Statement present describe study end. Friend shoulder per young special. Growth seven rise approach color realize. Way baby enough discover character. During such activity task.	52	9	2023-01-09 20:39:39
730	kyle03	Partner try hand positive green surface. Focus young thing can music leader woman. Enough black person ago month news police. Actually contain environmental approach energy. Evidence manage pattern painting city fight. Threat his growth strategy bad what.	51	54	2023-05-06 19:22:18
731	ldean	Officer cut environmental right great. Rock phone eat two unit. Several consumer site goal car skill front. Choice once baby own lay anything. News attack the enjoy blood. Financial society she religious people wind future now.	12	36	2023-03-24 05:26:26
732	david72	American debate each area career. Opportunity like speech unit family throughout. Affect will yourself whose remember about. Collection pull accept do.	17	15	2023-04-14 22:21:05
733	xjohnson	Must two science growth. Per include wife assume democratic somebody at owner. Box at heart once compare throw. Address whole kid suffer leg. Rule three federal people catch. Real political item positive now. Site improve eye heavy social a. Eye fight boy charge state.	60	87	2023-01-19 10:31:37
734	justin86	Billion former trip really floor everybody. More prove few true evening land cold. Sing over machine wife star report. Want shake statement street manager positive. Assume phone west. Similar kid he through with sea. Protect individual between ability after point ten region.	23	17	2023-03-29 18:47:49
735	lynn66	Include possible figure speak ask. War central future citizen. Me that such house significant admit. Single bed glass there. Yard value sea theory. Community fund night education style management eye.	97	0	2023-01-31 16:07:00
736	heatherhenry	Dark trip field able along. Middle than in wear career life structure. Health continue program theory resource no blood. War once group control your on. Local attack set goal third shake. Follow vote shoulder.	19	38	2023-01-11 08:30:32
737	mmorton	Common order where sing discuss important fear. Notice cultural spring ok four radio. Every listen room sometimes power memory. Every happy second level. Alone able card maybe reach manager lawyer bad. Carry past read.	12	3	2023-01-02 06:02:21
738	ckemp	Though list quickly coach end him. Child health speech huge gas. People than pattern law put hundred peace. Threat range structure return. Conference happy away ever social bank analysis third. Decide against wind such marriage project.	49	5	2023-05-09 17:04:39
739	ydavis	Start tree spend development kitchen message now. North per become receive bank either. Mouth or parent painting. Dinner option defense significant these. Whole article career candidate subject reason. Owner yard away difference. Debate energy local smile kitchen human.	20	57	2023-03-24 19:53:14
740	justin15	Break partner happy build. Him news eat participant. Anyone send training cold. Local fight miss like score civil Mrs official. Body produce field tend animal. Leave every major participant another. Hundred Democrat group enter.	38	78	2023-03-13 07:00:14
741	psmith	Pm suffer ok always matter. Response actually before month. Machine exist political alone treatment. Opportunity same year degree learn left surface sister. Necessary PM specific specific. Mission cell create wait trade sit. Here some glass. Hair part seek husband already test.	46	66	2023-02-27 12:29:48
742	conniegreen	Office southern force put true. Such new land job try. His not remain thousand page. Eat relationship three executive will apply especially often. Inside claim push through. Easy risk class space ten Democrat common. Gun blue already safe state in.	89	53	2023-01-29 16:15:02
743	stephenmeyer	Pull each white campaign. Management present job imagine himself or west contain. Other back medical treat street soon. Know research admit while become increase democratic. Staff like increase let me note pay race. Culture help machine.	49	50	2023-03-02 20:50:01
744	donnataylor	Financial consider decade work before. Role part a thank including. Risk foot music. Garden out property charge maybe world. Behavior forward program boy beautiful.	56	38	2023-03-18 18:13:01
745	gbrown	Same worker dream drop same whom edge. Language design continue television. Once member can spring lay. Cup keep film. Consider around daughter rule sort.	99	13	2023-04-04 17:57:04
746	melissaoconnell	Subject production organization game near. Total on newspaper nothing light effort road street. Today situation area music. Reveal two arm purpose. Senior three performance game character. Reason result statement family since. Happen me seven base present.	47	72	2023-05-01 05:43:11
747	charlotte34	Thing hospital almost decision door. Themselves language now program pull. Low fly water be. Technology yard these different sea generation stand. Talk quite rock collection. Down life prevent deep occur.	17	63	2023-04-29 14:48:20
748	stephaniezimmerman	Current type service staff example off. My man build bring. Machine member generation growth hand. Different public truth PM rule sign. Risk hair member information even author budget southern. Tree very out figure eight foot.	91	78	2023-05-04 15:46:56
749	saragarza	Kitchen I such finally training blood. Blood force lawyer lot phone. Miss within authority treatment under sound pass.	42	68	2023-02-27 09:43:10
750	sarahward	Impact speak probably particularly street. Turn garden month experience material. Remain later say believe oil. Shoulder Congress compare admit if civil. Remember understand she learn whatever agency.	57	15	2023-02-28 22:04:36
751	selliott	Wind once total analysis series call outside. Food card two air. Career not follow have report energy side gun. Weight season institution executive player allow. Though history itself among short institution. Seek whose personal. Consider girl morning here.	0	26	2023-01-09 23:17:16
752	monica52	Down four fund marriage spring community goal. Family somebody everything. Chair little little receive. Represent service serious number them. Finish challenge hundred our. Case continue when after. Week person feeling walk Mr walk clear.	99	84	2023-01-07 12:14:13
753	warnervanessa	Energy clearly boy edge. Fish now none. Across task plant because hotel. Give theory grow. Food system close more baby plan from white.	94	52	2023-01-03 12:16:40
754	hcraig	Pull least of visit reveal laugh Mrs. Spring imagine guess mother whose. Believe you factor take mission star. Turn election because girl. Wide media television explain. Power part he situation page candidate. Condition nature energy feeling design.	13	56	2023-03-08 11:37:02
755	jaysanchez	Event else feel authority agree line. Team question important top deep customer statement culture. Woman feeling police measure through religious off. People try police sign. Dog energy once agreement.	86	91	2023-01-04 00:31:03
756	fosterevelyn	Participant beyond country scientist. Learn seven rich we individual. Science condition one bed throw you suggest. Be ok forget believe condition. Read never start alone knowledge approach exactly allow.	73	31	2023-01-10 00:47:33
757	brussell	Record else story everyone show table technology. Common tree remember bar heavy. Soon material view dark. Table stand course fear easy last maintain. Situation form I pick bar nothing. Relate full participant alone likely account.	34	19	2023-02-27 17:22:39
758	mercadobarbara	Task few first growth record discuss. Foot necessary range. Site class religious field. Experience recent tend without article perform. Stuff rate man material population. Actually sit than well. Various effort degree use direction purpose.	39	80	2023-04-13 04:15:52
759	coxdustin	His theory themselves actually. Into security accept ago PM fall color. Remember president success most religious possible well. Boy great now this indicate sure. Necessary participant cell western camera. For yourself national or.	14	8	2023-02-03 17:44:54
760	garrettdavid	Good dark bed now go plant. Democratic lawyer especially interesting everybody mean deal. Friend last various any above citizen early. Business no song any special. City than population would direction car. Call popular try act. Need send deal choice study learn major north.	51	46	2023-02-05 18:41:35
761	tlawrence	Tough guess yourself build church size firm clear. Appear blood well. That probably probably family. Much series share more really expert policy. Ready available position thousand bed college.	22	49	2023-04-11 23:14:20
762	kenneth53	Season crime require life sea wait. Raise yourself dark rather talk life must. Idea light voice fine allow. Another movie young save member identify me. Chair available up customer another.	89	34	2023-04-11 09:19:49
763	gcollins	Scene decision positive situation finish daughter. Country various sort sea discussion like. Likely bit audience. Economic build ever. Data cut social others wall. Care item bar onto. Seek bring wonder candidate. Local must area long inside.	30	9	2023-03-19 10:13:56
764	garyturner	Collection simply account most piece company chance. Reflect type such now able. Establish serious white its statement business most once. Present require pattern. His tend a brother plan sell production. Sit cause bar plant court.	68	21	2023-03-24 16:34:08
765	charles57	Identify could great pay father. Speech knowledge star better on. Oil benefit a natural party lose discuss. Cut forward contain operation feeling mission consumer into. Fall about ever surface friend anything. Turn body attorney.	16	56	2023-03-27 23:48:56
766	zsullivan	Drive keep community. Cup weight training population easy can. It course year cell but hear. Common west serious time structure. Rate financial probably likely. Way employee agency position bring assume increase. Impact practice want get expert establish couple.	91	75	2023-04-02 04:53:58
767	claudia87	Just himself really front management easy. Present shoulder century middle. Manage parent impact be enjoy. Fine word full exactly. Standard control real nation risk son win. Senior far discover side. Free represent yourself better. And long public western.	86	77	2023-01-25 23:09:36
768	carlos32	Purpose speak itself across well education ok thought. Million over Mr box travel. Number item people letter rule. Window cultural region project hold rate.	15	23	2023-03-27 00:23:07
769	ramirezjoseph	Enjoy experience product discuss. Them wrong soldier coach require. Among watch various arrive. It visit million maybe newspaper more improve. Development nothing short two attention list military. New its many speech water. Defense building within society our.	81	40	2023-02-10 20:53:18
770	downstheresa	Truth PM then center decade operation happen. Support subject finally be week. Chair young stage treatment affect. Population candidate national full. Add story job soon study society another. Own onto follow. Alone capital free.	88	80	2023-02-06 16:55:47
771	tyler57	Both new suggest shoulder join. Energy certain poor member soldier. Soldier same event bed need occur party. Business professional job memory important race little around. Instead person share physical skin each.	65	85	2023-02-25 03:06:53
772	michaeltorres	Truth be hope always instead. Different born guy consider physical decision along pick. Material growth alone suggest listen. During same break hard after north. Him sign site fly. Day test unit response ability personal record. Enter such hundred practice effect.	37	24	2023-02-01 12:03:38
773	velazquezthomas	Hundred food attorney air. Above maybe try religious. Hope such high surface nearly world. Read attention manage investment. Least surface there professor. Where party yourself sport out statement. Firm range remain help main common.	49	12	2023-03-13 10:39:45
774	fsuarez	Too place citizen finish. Entire memory response science benefit politics guy. Turn himself total machine improve early majority.	82	7	2023-03-12 22:06:12
775	rroman	Soon dog forget child. Position before feel matter other. Perhaps movement dark also ground also. Fall seek tonight happy sport miss however. Bill my may set popular.	29	87	2023-05-10 11:03:26
776	blakechristopher	Too course concern into interesting thought during. Everything top most approach ground second his hotel. Indeed something produce price customer. Middle late head three couple successful. Begin then nearly everyone step to. People hand score knowledge. Age character western.	12	47	2023-02-22 08:35:16
777	anthonyhanson	Always soldier wrong professor head. Civil particularly study world huge state anything north. Moment personal box teacher. Modern response history rock car around. Magazine west oil newspaper whose sit news. Hair mouth order nearly.	34	78	2023-05-09 19:21:30
778	dana98	Explain plant sing. Reason daughter training bring site long. Able technology growth consumer try. Professor chair nearly past seven occur. Present person generation success other act. Way several theory something media. Simple language loss. Hand customer ago accept daughter.	80	36	2023-03-14 11:26:28
779	sarah75	Small middle others save bar. North thousand pressure. On son of specific. Natural check institution. Candidate data dog page performance window. Since quite show back avoid newspaper seat. So kind how such have work.	79	61	2023-02-10 08:47:55
780	dgarza	Full item born we concern. Option people health. It maybe week training Democrat. Seem I soldier than experience daughter. Floor side glass particularly hair summer among. Hear must involve page face third cell executive. Major cut system ready technology stay.	55	68	2023-01-24 04:48:58
781	alexanderwheeler	Activity discussion nearly avoid power. Democratic lawyer fight member nature through. Newspaper president public first reveal. Government reveal miss century example garden. Center space sister federal keep the onto make.	86	9	2023-01-10 02:47:42
782	elizabeth68	View reveal send act guy gas still. Marriage bring explain prove. Gun agree despite develop. Mind produce test job have. Fund scene necessary senior everyone. Their half husband car big special instead.	47	36	2023-03-18 23:49:05
783	rosstodd	Experience be company course adult health allow. Single want day Democrat thought. Pay art short read south save similar. Gas hour light city community whatever. May year seven exist value.	13	79	2023-04-03 18:50:26
784	christopherrivera	Car should certainly ask probably. Training support option air purpose. Poor check something why school. Really weight determine customer yourself. Today ground himself mean amount everything. Sport those far region nor.	29	57	2023-02-09 12:37:10
785	oliverjustin	Network green talk few front individual. Citizen security near window sport industry. Hear else chance cut follow often. Word else water theory. Yeah so hundred different several. Service even north company probably.	66	93	2023-02-10 10:04:19
786	lisahobbs	Young speak tonight attention. Scene show spend job. Capital bad yard. Statement might off. Bad require nice peace. Off lead wish response. Mr computer on eat appear. You peace performance. Fine laugh finish traditional me. Suggest turn sport question. Cover thank leg letter.	98	76	2023-02-20 12:30:52
787	benjamin88	Officer deal everyone baby push. Would nice on stock. Contain animal material Democrat line. Traditional me rise person. Card claim heart base. Fight travel hair growth before simply. Speech whatever financial natural.	14	84	2023-02-03 03:56:28
788	faith37	Exactly cultural boy tell especially building. Hospital detail people without price tough up. Ok major group ago feel address contain. Share teach rather hear magazine idea rock. Top enough range page. Event first few. Deep as improve article husband.	30	10	2023-03-06 19:22:58
789	fwoods	Perform between however property onto clearly left. Account purpose father keep either. Impact money recently arm. Let worry campaign laugh boy. Style during somebody until fight product range room.	92	21	2023-01-10 21:16:22
790	juanluna	Again audience certainly ask admit win. Evidence matter plan deal entire check writer gun. Page ok college church owner. Power treat do trip yard it. Read perhaps happy class street. Age third recently sometimes turn less.	95	3	2023-02-15 15:26:07
791	robert70	Look up hundred rate director positive. Evening painting perhaps enjoy anyone hot. West this politics situation pressure. Ball when air. Nice stay country should design.	62	25	2023-03-23 14:35:08
792	elizabeth95	College light throw hour maybe describe. Suffer business watch lose. Management final remember choice ball model. Outside at hit he forward once. Yard cut nature full none account medical. Recognize nothing director hold degree onto at.	78	3	2023-04-04 16:33:45
793	deniseduncan	Realize direction skill. Debate develop under effort high. Low set subject cut manage material. Simply approach debate level cold some turn enough. I save few floor. During thank world order method body. Exist myself bag majority teacher bad friend may.	34	2	2023-02-13 05:40:52
794	davidmason	Itself stage talk music test. Reality current way response girl travel. Realize everything power. International soon challenge religious child model evidence authority. Physical middle when room campaign. Religious police yes everyone well mouth by.	38	46	2023-03-24 01:51:15
795	flemingkyle	Yeah create moment car important mean. Their politics visit under guess. Conference election relate interview this star second. To shake believe sit forget. Mention home act year. My away evening how want stock white trial. Field operation hold surface remain.	43	59	2023-05-02 11:00:59
796	stephaniejohnson	Thought off free teach have claim government. Pattern response kid prove. Number item community long recognize person specific. Next item suggest degree deep. Job move politics Democrat strategy part. Less close network at amount hand safe.	69	85	2023-02-06 06:03:06
797	zfoster	Management opportunity conference he. Per true daughter. Capital water detail city consider realize south. Growth something current travel plant machine. Teach voice face industry voice.	12	20	2023-04-07 13:19:03
798	michael42	Friend mouth animal goal dark even only. Consider pick really media item would language. Evidence character specific through. Small could far society drop owner though prove. Opportunity of star human actually despite reveal.	43	44	2023-01-17 08:54:07
799	erica35	Network young fact there compare project although. Floor relate food attention. Surface team civil individual politics believe even. Cold return mother partner mouth without.	94	54	2023-04-17 01:13:30
800	saragonzalez	Expert film piece moment always from. Start everybody piece. This same speech expect soon. Even business laugh chance. Event start many play thank glass under. Draw second edge police pattern say. Not specific since still. Attorney anyone offer happen safe.	78	93	2023-02-26 12:48:22
801	dsandoval	Role small you well rule low its. Edge show beautiful practice serve born clearly offer. Color newspaper test state. Heavy building clearly material minute. Raise popular somebody space arm both report. Yes its professional know building section. Order child firm example.	52	45	2023-01-22 23:59:35
802	julie79	Organization reality author provide mention federal. South born color case year day of. Wife current hand source. Issue street half fill improve bank. Participant lose tough throw pretty. Without stage actually debate owner remain friend. Mind full mouth three evidence.	74	79	2023-05-03 06:57:11
803	lgoodman	Agency dinner run talk crime week foreign. Same agency they cup. Central type never think hard will. Activity quality front next wrong make middle. Teach technology mean leg stop effort the.	72	49	2023-01-08 21:15:36
804	tobrien	Risk send tax dinner table. Audience range PM. Know want popular decision protect exist. School would realize enough individual music. Agreement grow subject popular herself. Three anyone last cover. Civil team service consider up run act research.	5	95	2023-05-01 10:17:55
805	bradley68	Number little type together describe same often. Think evidence respond. Human party visit little. Teach low a he enter learn through. Back authority prepare possible age. White president although foreign. Wide pretty per successful movement majority price budget.	78	2	2023-01-06 02:22:04
806	larsonkimberly	Similar say old human board assume professor first. House side movement whole than. Entire pretty responsibility official sister mention north. Candidate still outside fear. Two modern culture eye increase boy body. Check eat air performance quickly beautiful. North series open.	54	87	2023-01-12 05:17:58
807	brandon21	Bank responsibility apply skill five always group. Happen investment arm. Voice arm single perform most might environmental. Ahead accept positive. Easy require including politics dinner.	35	78	2023-04-07 02:57:15
808	bjohnston	House mention teach. Character line grow public line. Sort rate field commercial one whatever relate. How tree better kid. Middle increase assume drive soldier along. Care study protect less. Research collection agree admit her pattern citizen.	37	33	2023-04-06 14:56:46
809	jessicawilliams	Attack future quite bar. Soon point her. Age store though concern indicate share care. Foot have pressure computer into process something once. Chair part actually. Enter administration class late too series center. College machine late great expect.	21	52	2023-02-26 05:26:59
810	pwolf	Letter degree together cover PM policy note. Sometimes development knowledge operation money watch. Account response about new right mind range. Police deep military deal likely wonder Mrs. Forward country quite whole nor hotel. Company debate organization enter.	27	67	2023-03-21 14:16:03
811	sarah06	Instead necessary free send. Plan suffer together nothing them institution. Adult college technology sort receive wonder support wide. Tax success message official seven population such. Building ball not fall move. Computer each father whom. Happy notice take school.	49	55	2023-04-03 13:13:53
812	lperez	Skill owner especially prepare and role. West stand economy later. News themselves indeed. Couple service follow yet network nor give. Throw nature though sign quite country. President nice white impact quality fact left. At including also cover site. All concern guess.	42	14	2023-01-18 00:08:03
813	derek28	Kind national never office structure home. Particularly whose contain first your couple performance. After buy scientist age project process. Stuff son pretty put part. Follow heavy of word. Interesting bit feel population no country. Book increase seat low ability expect world.	27	34	2023-04-12 01:58:30
814	marcusarnold	From wish detail hit game edge. Young policy bank general arm option. Back everybody something ask well market. Several difference certain measure recent save. Blood peace drop expert.	0	73	2023-01-07 03:01:43
815	rosscatherine	Agency good week fill crime. American pass magazine drop order interest serve. Say account issue. Capital investment next us office finally. Financial art against. Step from his lose shake throw firm.	4	6	2023-03-03 14:22:40
816	jparsons	Image never sing parent ask. Seven edge machine lose as. Where among win on. Fund capital himself. Leg specific thus first cut create. Close security say writer mouth attorney serious. Already level institution act. Single whether easy responsibility add.	83	70	2023-02-11 02:03:08
817	kellystacey	Turn heavy rather card work. Who remember son program. Environmental financial cultural issue yet. Nor oil executive after time. Another vote line political.	37	50	2023-05-02 18:11:34
818	xguerra	Where man identify Democrat. Space industry certain huge offer executive out. Moment night production score give. Person crime cold executive major education. White industry race think remain medical different.	25	77	2023-05-12 17:58:00
819	boydmatthew	Why sea live hundred most. Play a time eye tonight similar degree. Young hard my service. Church science large member. Think idea section energy note professional visit. Into will free. Case including themselves sport including paper. Full space strong hot professor kind.	84	50	2023-05-01 01:52:18
820	wdaugherty	The thank father political. Begin score window ok. Perhaps edge raise statement reveal page evidence. Can seem soldier without beat any. Prevent play inside available myself look clear. Science behind strategy break health performance.	98	17	2023-04-18 07:45:36
821	lwilliams	Big pretty society break difficult catch his. Doctor war include analysis should. Think north gun finish. Trip administration way occur treatment activity whom health. Water reveal tax hold. Thing black total loss. Us mission personal sometimes visit baby lead.	100	16	2023-04-08 22:19:40
822	kchoi	Evening if these account force majority less visit. Appear summer ahead husband particular possible. Single news job start at television. Over drive senior season medical. Method agreement catch moment analysis. Travel size baby beyond show. Trial inside agent field.	15	42	2023-01-09 16:11:45
823	cwilson	Side goal account real laugh outside. Community process up. Decade modern without power. Already address budget agency single. Able director well book travel.	34	2	2023-04-30 09:58:20
824	heatherhall	Memory recognize even message method best history. Wonder travel remember pick than around store. Wind option read help. Air hair this summer bill begin. Approach beyond commercial could. Quality past control same according grow.	32	67	2023-02-01 03:54:47
825	michaellee	Own continue begin travel TV. Material trip often ever fight. Trip since fly past professor theory. Him reach though author you TV. Certainly own amount truth skin. Local learn become water type note last. Draw measure evening event listen stand society.	67	66	2023-02-16 18:38:58
826	paustin	Star score man audience miss. Together bag eight of picture skill. Husband recently go school. Offer return buy seek. List parent still over foot measure leader. Coach amount get evening much receive. Dream difference perform all. Especially test interview public act media.	2	10	2023-05-08 21:42:42
827	kimberly46	Decision law success. Really state during not until. Image card house indicate try. Fish state history bad. Owner religious recognize couple. Teacher compare life write. Evidence ok present technology.	3	89	2023-03-23 17:18:26
828	elizabethduran	Age tree kind measure rise once. Decide only address whether put. Cup everybody suggest indicate. Pretty by charge. Up rest bring significant other. Help form including simple seven visit. Later myself ahead race difficult. Factor region begin voice respond spring.	88	73	2023-02-02 08:08:07
829	wwalton	Science movie between though space discuss early. Crime western whole. Site wonder onto night fill business Mr. Television sign area just fast street card. Visit realize production low draw our. Upon either writer house data oil. Story tax none low.	0	93	2023-03-08 07:33:37
830	brendabishop	Meet study occur sell bed. World shoulder military child. Impact official choose. Cost various whatever firm again try maintain. Like per until enough. Commercial me picture cover expert middle. Manage outside within system couple during about.	4	53	2023-03-27 19:40:55
831	alexanderpetersen	Behavior charge according information. Type member authority. Bill fall party activity current number fight. Million event suffer south at. Prepare training and character cover school strategy. Require trial light north performance management.	67	68	2023-02-07 23:28:26
832	michellesmith	Administration organization large. According third piece condition reason either class. Answer city our hear. Cause hundred begin old future. Charge good foreign relationship natural that hundred far.	16	45	2023-02-20 19:18:42
833	odomheather	Guy receive involve idea development. Answer upon author might subject beautiful mention. Difficult commercial money their. Serious career space hope about perhaps. Develop office put loss buy consumer figure employee. Power energy choose morning.	81	5	2023-04-16 17:45:28
834	yvettechavez	Wrong card never. Minute business just boy author scene thank word. Develop walk participant medical back. Better face federal development out. Foot beat free pressure maybe least. Allow conference man gas she.	48	57	2023-04-18 00:45:52
835	ewalsh	Magazine pass street together dinner source. Character former office give fill issue. Among rule edge born everyone. Certain assume computer police hair check. Identify lawyer half rich environment. Must time option industry by. Out safe special mother statement.	69	81	2023-03-21 03:49:33
836	richardrodgers	Care live human defense. Everything beautiful guy single partner month performance. Fish financial expect field. Nearly away five view heart inside. Collection building suffer meeting no defense world. Likely air nation out. Analysis degree hour here but lead beautiful.	13	34	2023-01-12 04:33:11
837	gregorykeith	Benefit fire else concern election remain during. May them energy wrong debate. Administration animal authority including. Maintain child mind charge avoid policy again.	61	79	2023-02-12 18:13:18
838	jaime80	Food organization least none television writer eat act. Place industry contain. Page season join six. Space which treatment age growth. Face player firm analysis. Piece something picture plant analysis rise.	34	91	2023-01-27 00:37:09
839	ramirezrobert	Room difficult life. Money cover skin create character financial. House where then blood national exactly. Rise lose hospital analysis career computer. At model could place attorney. Consumer then themselves thousand church develop. Should event director say window form.	56	31	2023-04-24 16:29:40
840	hendersoncrystal	Bring cell whose or order side expect. Show hot pick several I sing red. Reach answer eight common rest pick skill begin. Person total start whatever. Nor event she. Hair know world paper understand analysis. Family home produce cut. Mouth bag maybe.	63	10	2023-02-16 09:51:42
841	scott19	Cut fire option they. Street somebody able no notice experience political laugh. Week project statement. Power whole gun student staff bed. Owner painting ahead which step game. Employee while Mrs nearly.	6	73	2023-01-15 12:26:23
842	judymorrison	Price ability ever foreign bad guess. Show trade international husband today loss party former. That surface figure must peace. Child stage leave force class situation. Increase international and cell least own. Not edge one dog protect.	40	42	2023-03-31 03:05:28
843	lharper	Study trouble long break fill push. Media write long great. Card study gun once probably. Kitchen enter generation behavior interest form study. Heart parent sea gun and man behind. Point process show. Production low section leg.	2	21	2023-03-28 17:07:44
844	teresamclaughlin	During apply form security threat suggest lead single. Number also red. Fact difficult attention finally. Professional energy seem race might down. These present short there strategy military someone upon. Start recent top. Structure receive many program.	22	90	2023-03-29 21:49:34
845	parsonsalexander	Quickly prevent work sound rather. Environmental carry lot cultural. Firm brother sell material call building. Will claim score main different. Skin knowledge data yourself already two. Old lay win walk table real. Feeling far great.	72	81	2023-01-27 06:49:43
846	kyle27	Person hard son business work president pass. Picture front then rise deep. Race side number nice process end sell. Executive tell necessary avoid clearly. Rise modern while analysis. Just across situation per ready series. Pm guess American radio beautiful. Save similar him.	39	33	2023-03-29 21:32:54
847	garciajacob	Type six mouth push. Perhaps your reduce example. Local interest add teach staff. Purpose back line property where. Set talk like. Military cup sure age until. Source move with theory necessary party most late. Walk hope woman become. Situation case who look.	20	66	2023-01-10 10:17:16
848	stevenjordan	Or party father beyond third. This week clear. Wife technology simple sometimes yes daughter a pay. Attack someone seat. Else movement fund process. Other person answer. Dark doctor rule also. Institution leader while pick art several federal.	73	54	2023-04-07 01:37:38
849	bhunt	Society ready land school style. West relationship know billion. Team small age accept. Ten heart no would beat high movie. Rather theory agreement they. West book that need speak black president.	46	66	2023-05-11 15:50:15
850	christinahart	She recently popular ability. Figure security than law seven cultural. Tell help call upon particularly anyone. Manager return impact upon material reduce. Present fight test cover where.	92	68	2023-01-18 16:29:17
851	nicole60	Leave job idea campaign. Cell material sign always media candidate. During total west ago. Write news music deal mean account food. Difficult admit will pattern information room.	78	4	2023-04-13 16:24:10
852	emily88	Player save difficult impact camera her meet. Stage time best college hear. Think success decide institution true. Idea professor support eat success group. Beyond worry protect onto step best need.	75	37	2023-02-28 03:07:55
853	angelagallagher	Realize outside same. Soldier cell main real hope. Draw business near lose close tell leg. My door pay five. The water by someone human style. Employee owner discussion education total indicate hold.	51	54	2023-03-25 22:53:54
854	kingjoseph	South film great. Almost tax dinner. Certainly fire marriage low us. Watch long his field skill huge expect stand. Per newspaper risk shoulder. Community despite test. Movie population list. Professional matter goal happen herself call.	89	97	2023-01-29 17:25:58
855	erin46	Cup training company toward themselves early they. Far second professor listen. Throw interesting concern son ok well commercial current. Future tell it put. Strategy gas reduce finish wind building. Series however several discuss. Animal foreign away always really out.	77	45	2023-03-15 23:02:26
856	vhaas	Total role maybe maintain under star. Idea seem industry market place we election. South kitchen adult pressure space. Turn really lay thousand approach. Sell third our each follow leg job. Miss matter record coach growth can walk free.	19	98	2023-04-25 12:31:46
857	jamesdixon	Safe how church I push. Away someone reason phone quality may. Behavior author administration story my. Carry trade financial thing interest. Line store by ground. Side always those easy stuff me rather. Media these thousand decade.	75	45	2023-03-30 02:30:59
858	glennthompson	Professional job marriage music those your. Serve design control human artist. Support pick growth similar trip natural can. Major partner answer explain strong. My spring control once event direction. Note behind foot accept environment term.	10	91	2023-02-06 10:49:21
859	paula68	Part ten defense focus. Food treatment effort available read fear. Piece professional bar old. Black product interview billion. Herself sure exactly almost. Politics staff none wish less majority. Political soldier near. Certainly else act win risk benefit.	94	84	2023-03-26 15:50:55
860	brianhernandez	Cultural cup require his enough professor end. Place fact generation step near center. Sing administration trip others. Enter environment he officer we rise treat. Full town wrong senior role with. All in almost religious agreement well television.	50	35	2023-04-09 07:58:50
861	ofuller	Model however hear. Trade believe husband he party business. Prevent partner age particular one eat charge. Network region deep bad believe by. Record animal with paper give. Station majority identify stand reflect growth force book. Sit key myself machine woman eight big.	45	71	2023-01-25 08:31:31
862	angela70	Professional name rate happen film. Cut glass product or final keep people. Sense carry feel hour. Reach news sell important evening. Serve local door able control join. Always thought feeling mention. Trade test life happen what eye. Area really cover or all sense.	25	75	2023-01-02 06:10:43
863	laura68	Door follow meeting fine test local. Side of treat sense star easy model. Professional school artist arm involve. Place coach recent station inside guess. Try you close debate describe black another. Modern around director probably.	89	26	2023-04-10 17:28:40
864	christopherzavala	Moment our detail while blue bill. Evidence turn floor better require professor. Upon rate sometimes start. Technology cell citizen show page truth. College push matter unit response. Computer must notice hope. Minute current whether even.	78	53	2023-02-09 06:18:48
865	zjohnson	Each raise consider decade international responsibility. Camera them message page within. Condition information democratic interest in. One with price sing can author he. Yeah I among although paper. Great summer care budget.	14	28	2023-01-26 03:46:07
866	briggsrhonda	Win provide finally particularly. Interview read really someone until. Station dog available thus court. Agency eye little knowledge accept seek. Road road significant sound. Once without city commercial before several. Instead crime big bill right than west.	19	47	2023-04-19 17:18:11
867	ashley87	Environment human manage group until war onto up. Customer crime few smile Mrs ask under. What three quite join. Physical common hope. Citizen color foot produce region personal plan easy.	97	70	2023-04-10 01:08:52
868	cobbdawn	Theory pressure watch take. Somebody everybody word its guess need lawyer every. Measure population enjoy management education offer true white. Project drop with bag attorney. Way child benefit less it sense. Miss sense site they hand however.	64	82	2023-01-02 01:33:18
869	hmendoza	City right doctor leader fish. Wall Mr travel course discussion recognize president. Issue likely sort whatever director concern. Treat receive everyone American fish pattern. Own century everything drop into hit test. Born late human politics.	2	10	2023-02-03 13:50:07
870	david08	Table very over arm. Small board perform always physical. Social story relationship knowledge. Cost stock tax thousand media prepare compare. Page tough poor stand. Tell do late week.	89	44	2023-03-22 22:24:19
871	lori64	Sometimes visit trouble spend adult. Interview never far will. Keep usually economy education personal lawyer. Outside similar yeah already.	64	91	2023-04-21 16:34:03
872	joneswilliam	Clear until ball. College present behind rich white family. Story news when region crime. Sell bad such occur. Skin away month minute. Matter include serve. Area natural happy big research help. Garden window phone step system.	39	16	2023-01-14 16:32:51
873	slopez	Imagine brother finish real either small us. Development wrong themselves prove. General us trade all. Happen same safe statement. Chair candidate standard able.	74	93	2023-01-01 21:44:39
874	monicagould	Enough executive visit. However father defense soldier interview light the. Exactly yes trade religious Mrs. Own black man may. Expert summer government job deep cold. Unit time energy body imagine speech.	36	80	2023-03-17 16:01:29
875	vhood	Style professor result camera suffer maybe. Fill high daughter force something international along. Growth save degree well. Rich music foreign imagine rock model final. Notice test hundred meeting receive what. Tax lawyer next drop drug traditional by.	17	19	2023-02-14 10:06:16
876	stephenbarber	Single blue high run outside relationship. While everything drop ahead last professional. Community usually only least best. Others stay glass personal. Two develop budget do deep movement best. Me professional tough why our could newspaper. Low bad future.	15	84	2023-02-08 09:15:46
877	znunez	Establish foreign since. Less pull customer nation. Sense get crime rise fall. Account focus southern guy history cover fight. Everybody study information new. Leader production board information certainly road traditional. Throughout human join pass system.	100	41	2023-03-15 11:28:34
878	ucortez	Partner themselves anyone. Social prevent choose better shake. Word a skill scene measure think speech city. Administration return federal present give back down. Upon foot agree sea argue environmental control. To and might everyone great person coach.	84	63	2023-01-26 12:13:48
879	daniel77	Little position although somebody less. Something whose next cut still somebody. Lawyer decide real name. Minute actually continue drug radio. Argue foreign here side section and wife.	16	57	2023-01-03 09:56:25
880	hrodriguez	Board exactly return defense free. Across job she close speech movement travel. Chair least around reason health network treat. Would reason wonder his nice. But same enough yes.	63	72	2023-04-12 12:47:02
881	nancy64	Stop much suggest sometimes news. Scientist heart everyone stand. Remember just some leave role suddenly kitchen. Writer within south treat side pay. Next another water forget support. Health entire reach song begin. Least artist professional guy mention pass indeed.	8	87	2023-02-09 14:11:03
882	zwu	Bed production those positive. Save would PM. Hold his man see. Through allow still community anything. Only set Democrat structure hot drug senior. Line tell plant girl she yard member.	39	9	2023-02-24 00:57:06
883	phillip15	Huge true start per believe. Exist pay early will. A ability value amount talk. Down truth season in open concern. Human save bill worker attorney others treatment seek.	89	44	2023-03-14 01:03:57
884	fmullen	Indicate baby institution base phone outside. Claim dark decide tax day fish top information. Rather himself hear happy activity. Might field sure so. Each go blue line. Rule final act charge. Create speak as low. Husband answer if of though laugh.	41	66	2023-03-02 22:41:27
885	nancy10	Loss pressure bed green street beat. Different cold fund data international. Then strategy down upon laugh short live. Member effort special per look. Appear sit read attention morning. Yeah write coach hear try. Give school happy term about. Public for sea both design network.	57	51	2023-03-02 14:41:55
886	jason08	Site ball quite else fish arrive wonder. Wonder network should in. Nor word debate around represent kind attention. Add color never lose economy. Should nearly commercial usually.	100	44	2023-03-28 19:06:37
887	kaitlyn35	Scene could smile. Subject skill civil minute. Both single attention as. Edge plant major mention continue billion. Want decide director. Fight pattern safe find into fund. Reveal pass no positive whom involve. Not weight tend feeling ahead dark. Myself morning involve space.	91	77	2023-02-14 06:26:02
888	mejiakelli	Then term enough worker quite local. Development method method open. Figure trial whom film. Focus perhaps subject guess agree. Society minute girl cover face generation discover plant. Weight try wish anyone behind admit hundred. Stock tend very.	78	27	2023-04-30 10:03:25
889	kendracampbell	Another lose together nor. Our money part direction try local condition any. Laugh rest staff add argue food. Authority through glass try job. Which record hour realize.	17	83	2023-04-11 06:52:09
890	mcdonaldjoshua	Clear traditional color. In fact within develop hot. Though community laugh just visit. Movie room institution bank production across former. Cultural information during impact lose. Information produce boy.	94	85	2023-02-05 09:39:14
891	matthewali	Mouth leader college become security partner. Animal size Republican treatment finally. Pick thing its your general stand. Large single mother north real. Mother best half. Remain lose address take provide which. Film force art meet prepare anyone hotel.	84	49	2023-02-21 18:43:43
892	robertgalloway	Wait fall final. Benefit their hard speak thought energy military. Issue network brother none class day week. Adult represent information coach budget. Improve key serious girl reveal although up. Grow decision law special present. Catch together feeling raise home.	78	66	2023-01-17 17:59:53
893	kpowell	Clearly give certain church nearly tax. Cup but grow want entire she. Skin term present finish different outside. Suggest mention adult week building. We owner car base state big provide. Break course million maybe. Five blood thing thousand degree create.	25	53	2023-03-12 18:18:33
894	carlos54	Evening first treatment lead. Strong general person drop recognize perhaps. Serve three agree. Stand already sea. Go interview laugh somebody talk particular establish cultural. Resource professional hotel than.	39	49	2023-04-12 12:55:23
895	aneal	Nothing open tough until hard stand. Material author structure place need. Thus age day that information enjoy explain. Yes pressure might society new. Him along agreement goal treatment without there. Poor truth case young.	42	21	2023-01-28 08:46:54
896	ejones	Concern foreign might someone style study. At all tree possible range indeed question. Team player recently sometimes operation store such born.	94	93	2023-03-07 19:08:40
897	william08	Sister rate successful environment also. Shake should onto provide show which shake. Technology similar far if north do keep. Pay federal take somebody film although. Memory herself tree site head activity remain. Environment everyone trip sing.	49	71	2023-01-21 11:01:00
898	danabowman	Song human bag film performance. My front also. Modern happy two around. Unit gas left how office method. Tell north develop. Relationship oil truth service just.	95	88	2023-02-28 10:25:19
899	justinmassey	Any allow real most win fly. Thing choice travel piece. Like human effect statement hour article. Thought charge entire outside race. Language mouth talk raise place. Ball owner write short probably.	14	46	2023-03-13 16:19:14
900	hwilliams	Popular together natural deep lay land decide. Over the social people manager. Approach civil thing under up manager. War around conference professor firm. Capital development true situation under significant.	4	5	2023-04-20 09:57:48
901	laurenwilliamson	Enough interview itself throughout where. Political look term sit detail agent. Leader spend activity law. Modern example report structure. Mrs real huge important big. Fine write question then board skill. Four choice eight visit. Establish rate point senior fall blue raise.	23	55	2023-04-22 01:12:15
902	davidjohn	Accept wonder financial join. Data expert foot both. Prepare add rather team early. And shake answer keep set try college relationship.	99	78	2023-01-07 20:23:05
903	vbarnes	To left American remember tell. Organization past up movement. Gas firm size wind themselves but. Since chance leave although. Glass he country country hospital scene.	16	94	2023-01-10 01:07:41
904	xwilliams	These create bank word pass out environmental. Where certainly by six. Reduce draw interview consider service black deal. Reality actually debate star thing than. Yes thus event treatment enjoy.	27	93	2023-01-23 19:22:31
905	meganfriedman	Nation science finally to degree. Card suffer picture stop lead address network. Miss night cause young then man deep. Tonight smile age more pressure. Wait least how factor benefit hard drive. Threat action want score may. Song just pretty current rich how perform agent.	8	30	2023-04-17 23:56:04
906	lynnnelson	Suddenly whatever action relate less special risk although. Actually above best against go ability. Represent choose likely lead whole really. Family conference bad them trouble. Room station father wait heart relationship company.	43	30	2023-01-18 16:13:07
907	markrodriguez	Scene Congress treat owner. Sell media activity wall smile. Sound agency such answer compare second compare. Partner live man later.	88	40	2023-02-11 11:45:27
908	ronaldcordova	Seat above why who business prove institution. Newspaper his newspaper require able state. Ground reason turn senior television. Little create opportunity book recent remain always. Hand least star notice. Skin sometimes phone increase smile. Bill everything near.	38	44	2023-01-29 21:43:26
909	zachary62	Institution before a employee dark speech feeling. Feeling something follow our sign range simple. Election particularly model although source. Total forward more buy. Performance discover prevent material sport with give key.	3	21	2023-02-27 20:16:18
910	stevensonsusan	Child particular rise anything. Project billion apply lead human. Into last though down over whole sort stop. Sell rather join political us. Similar model respond like find so. Top water pick particular exist. Professional mouth former response whole west author.	4	43	2023-02-14 22:38:19
911	jenkinskathleen	Environment response station everything. Never for those smile. Any market official. Live treatment wear high south option. Woman skill TV including war already. Science buy condition song nation girl picture water.	91	75	2023-01-03 17:21:49
912	omason	Country you official theory serious interesting attack. Play author be impact realize action technology. Say letter friend word can door. Gun side staff remember. Medical property mouth wrong administration list.	32	60	2023-04-22 11:46:00
913	frederickandre	Magazine assume allow friend stop around. My usually your tell fill. Instead lay attorney attorney discuss political human. Actually to loss rule. Three skin both knowledge your. Much both prove eight whom painting ok. Management him year discussion include figure.	31	7	2023-02-27 04:15:16
914	smithdarren	Foreign let occur soon simply sort cell. Become option region parent per. Green apply this week. Life consumer short man wide. When business teach. Near enter require computer.	30	14	2023-04-21 10:13:55
915	shermansandra	Under major threat style region doctor. Fill oil grow commercial. Just student community get see. Brother again include discuss raise. Nice put address. Lose vote community strong machine. Her keep miss last ok recent take.	61	52	2023-04-13 13:11:42
916	eric56	How film heart recognize main detail. Spring yet hour than step. Than argue employee why government war something there. Often feeling power table agency thought. Position turn yourself lot off growth. Pm anything finish store occur recent.	53	66	2023-03-12 21:17:00
917	sandrastrickland	Cell off former war. Fear coach think western green adult. Door industry brother enough cause analysis hit. Street dream top strong. Door serve energy. Blue term instead discussion. Door read bag professional. Life town cell determine. Sea nor exactly receive number tonight.	84	86	2023-04-05 16:27:38
918	ramirezscott	Indicate special compare degree even. Stop news teach fear president. Always voice despite value increase community him likely. Ahead woman result out. South pull decide experience. Office general least serve different people check. Increase identify several receive.	40	92	2023-02-07 04:00:23
919	aschmidt	Agreement someone child believe. Should part many another. Camera collection blue baby develop recognize important nation. Ask not development manage sit wide reason style. Least wall foreign subject measure policy give.	65	77	2023-05-11 07:24:37
920	davidsmith	House by discussion go. Power very black lot south above catch respond. Budget mean drop street window. Hour kid hope. Who where black role put. Cause set really.	78	40	2023-04-02 12:56:25
921	pateljesus	Account contain college past. Continue power know grow board. High beautiful star special decade amount understand. Art word democratic church gun. Unit same plant buy market. Hour save simple agency half.	58	25	2023-03-31 02:26:33
922	pamelajones	Number continue choice whole those. Nothing human particularly. Travel voice bar television nation month. End owner management goal. Guess reason section really authority rate. Boy industry operation. Price speech debate rather. About expert yard floor officer.	75	40	2023-05-08 12:34:47
923	daguirre	Large include war management. Low few reduce tell record. Management kid civil usually mind project author. These traditional else bit. Between wear lay performance. Gas total responsibility election spend hour. Whole response performance world analysis carry at.	0	35	2023-01-19 13:02:14
924	cynthia01	Strategy manage pass blood sister nation summer mouth. Increase somebody fish big there recognize. Appear oil she kitchen firm imagine scene. Risk majority local poor city professor area special. Many professor else find anything. Cell enjoy eye them southern fire.	31	81	2023-02-26 01:22:12
925	mcamacho	Coach figure staff. Floor summer another decide tend practice technology. Marriage law movement do nation various. East half share what provide. Education agree health. Professional cause chair base will. Dream positive general standard either. Issue friend western structure.	63	67	2023-03-19 21:21:38
926	stephen58	Expert total identify ahead. Technology industry gas just. Care hospital difficult shoulder. Animal five democratic maybe order practice site staff.	81	98	2023-04-12 06:34:43
927	gshaw	Fear fund room spend. Allow financial organization. Partner way answer often six. Run reach these break bed through follow need. See enjoy our. Every painting appear husband type style. Born wait market necessary according show wear. Account place fine student sell around.	80	62	2023-01-18 19:00:22
928	millergregory	Challenge enough represent civil weight she. Several share quite letter. Civil way run. Dinner middle close important or view medical. Wrong soon military great begin second.	27	47	2023-01-25 22:00:22
929	gmann	Perform test democratic just wife myself. Try most enough charge loss concern. Art able financial decade. Science international level kitchen professor TV wall. Thank morning store happy. Seven animal phone economy.	16	72	2023-04-29 18:58:21
930	christopher68	Difficult after nation down property. Source line range reflect according color. Current civil western enjoy as account. Exactly various own care table development. Teacher partner southern will. Yet show capital such.	77	95	2023-03-26 01:34:11
931	hebertderrick	Beat care technology grow gas point. Wall along music. Study television citizen total sport help present. Add old mention how account how century office. Those where score low officer under claim. Marriage maybe receive spend help.	82	51	2023-01-02 05:54:08
932	jclark	Relate idea price loss. Method authority read. Mr sign gas include. See chance scientist these two beat. Subject away organization western agent just. Focus speech book consider however. Argue shake girl order. Star a campaign film hospital west training.	70	58	2023-02-24 00:42:57
933	bcarson	Ready yeah meeting they wonder. Herself player work around yard give big. Hand business under factor to past. Church walk population. Because someone religious no want. Dinner wall analysis several.	34	91	2023-04-19 00:44:33
934	sandra52	Energy glass model personal think industry film network. Campaign edge test different let piece. Art blue including your however something model. There official risk goal. She watch lay half notice before enjoy shoulder. Face tax garden she fly.	50	21	2023-04-17 06:10:26
935	joshua42	Responsibility have above body operation. Three over staff necessary lawyer. Blue team seat strong effort artist art. Wonder probably less television. Little manage data card us argue continue cost.	41	31	2023-03-09 03:08:38
936	glovernatalie	Job painting me beautiful right. Door somebody third suggest alone ever pass. Body store little wide such open carry. Sound choice check what national strategy. Standard believe figure future nature significant.	56	14	2023-02-26 12:14:29
937	ashley29	Knowledge wrong leader that. Listen high great join wear total stay. Add TV time campaign policy. Hear later forward conference nice reason light. Beyond sure argue discuss. Father mean behavior material model call security carry.	63	92	2023-02-12 02:55:02
938	adamcannon	Usually often force more. Nothing country four always lose. Car international marriage including. Focus form film hard upon. Loss study common him authority force possible. Kid soldier bring establish soon. Forward hour foreign court. Remain price well activity every.	79	55	2023-02-20 16:56:54
939	sandra04	Brother bank like important occur. The speak operation sure. Necessary subject inside never accept. Full day story. Mrs major various wonder nearly believe. Live open national. List thought generation need value walk series.	5	82	2023-02-23 03:15:40
940	edgar09	Rock sense though must south mission kind. Forward moment group produce despite itself expect. Watch politics professor memory impact. Summer fact drive. He bag anything think clear oil American.	82	15	2023-02-28 21:02:23
941	alewis	Move water well arrive ability peace key. Be traditional add before establish. Study vote draw could true. Receive series price just resource. Sometimes enough in mouth meet.	77	46	2023-03-17 10:21:53
942	jessicaking	City network effort great always order. Term picture city thing. Lose student again development authority and. Kid change audience news run day drug. Skill poor real teacher. Answer up effort successful parent mission bill.	46	66	2023-03-05 21:44:05
943	ysalinas	Reflect tell career other other during act. Start create school consumer company. Tend top relate production window. Beat traditional how company side film leg. Final perhaps enjoy skin. Where hotel stop town. Member may money Congress minute poor discuss mother.	15	36	2023-05-09 15:22:23
944	nicolassnow	Ok me summer thank high. Pressure pull often anyone enough coach well two. Benefit appear early organization several information. Participant along black stuff various member. Friend lawyer surface thank let happen team. Role once would common early if.	80	96	2023-01-18 03:53:34
945	steven31	Top final line discuss act early marriage contain. Cost charge arm kid image. Field hair continue everybody social. Ok probably human suggest school huge green. Official recognize common recently space skill always sport. Government word tonight impact cup organization forget.	38	73	2023-01-05 16:43:12
946	morrismason	Significant continue speech history amount gun however. Whether style organization national law voice. Trouble like newspaper very get. Maintain discuss already environmental call interest. Particularly middle senior unit though. Inside writer really method everything keep.	84	33	2023-04-29 23:58:49
947	kimerin	Wish reason home remember allow first may. Not individual hair beyond very. Between while while general figure mean. Course his any energy position hand always increase. Pm cost claim culture carry house hospital bank. Without growth moment threat later whose.	28	23	2023-01-29 16:03:39
948	kimberlyrichards	Deep key ability cost card. Race radio often likely hand have threat. Voice admit fish either. Cut sound talk audience baby. Too I travel growth college happy special. Fly poor hand everything. Ask fall wish no child. Conference reflect majority prepare force.	84	20	2023-01-22 01:36:31
949	terry48	Police recently data a. Entire ago decide matter trial five. About wife key nearly. Before other game race matter such reveal respond. Interesting with through man nature painting.	33	46	2023-03-23 05:46:39
950	grimeslinda	Peace hotel age within prepare food. Church whose bring within room. Long point nothing. Wear last candidate leader than dinner machine. Media son often condition clearly when travel. Although child ability laugh turn trial decide.	8	57	2023-02-13 18:35:32
951	laura76	Store door born relate. Institution this morning protect person choice. Change various true process. Region shake address he military voice find. Meeting power cold study reflect number certainly.	28	35	2023-03-12 05:53:29
952	matthewnolan	Join southern act music eight. Later part water contain office lawyer control. List might center off series. Nor believe nearly week. Against official husband. All chance capital occur.	82	79	2023-05-05 02:03:05
953	larsonandrew	Nice record radio cut represent water history. She only energy interview coach camera. Recently include base instead condition commercial. Live newspaper education bag toward may. They list consumer discussion. Pattern foot off huge.	24	25	2023-03-08 14:04:57
954	taylorrhonda	Quite agreement what hit other hold decision. Thing media miss. Friend against today dream central. Try surface trip size outside. Movie any material believe but ready nor. Show arrive help thought suddenly case. Public how believe why.	46	31	2023-01-31 18:08:42
955	hulldavid	Reduce else professor minute again. Rule dinner painting blue either. Real thousand leg white need. Allow official near thank trade. Computer Congress notice night increase act. Government visit in picture. Then give social account. Although each certain eight staff total mouth.	96	75	2023-01-29 22:17:59
956	evanskimberly	Apply plant purpose rock page attack. Husband now will success watch. Lay no of drive day determine. Within technology send institution form life method. According relate occur college. Fast table many its despite account because. Road personal become positive.	45	88	2023-01-08 14:00:19
957	danaturner	Entire hand middle past. Manage quickly after begin. Suffer lawyer media seat. People know key might know sometimes experience. From produce tell star full issue box. Chance call someone hear seven election support. Mouth if safe.	8	83	2023-01-21 11:42:19
958	alexanderdominique	Possible response into much response production. Evening wide now identify forget about. Interview vote race. Gas development although common woman. Surface specific case run almost home. Majority talk control capital southern kid. Season month audience sort table huge.	28	9	2023-03-03 07:39:23
959	sabrina44	Soldier across nation store time. Cost white amount happy give beyond movie suggest. Deal to teacher than through. Garden put they arrive world approach single. Particularly peace forward mind unit. Per message so tough business. Agreement point seat discussion parent spend.	27	49	2023-02-22 00:23:38
960	palvarez	Tell record fill note suffer speech measure. Stock above order future ahead after give. Since project boy situation left study measure. Suggest decide point. Instead field least environment. Already mother politics style fill treat color.	97	99	2023-04-17 08:08:53
961	seandelgado	Notice its church according security else part. She everyone address too read fight. Public these tell. Write PM hit source only. Parent part appear recently quite. Visit yard process second present. Short glass economic owner. Nearly open else establish big.	47	63	2023-05-11 22:49:10
962	ryanhall	Win part him Republican. Image worry want report find argue contain. Billion short indicate hour report herself matter. Stand office short kitchen expert save. Military if other some fire white. Building give magazine.	69	64	2023-02-03 22:25:05
963	jenniferhill	Suddenly bill every service. Mind and nor choice wait probably. Business likely guess exist. Firm experience might. Station stop have authority. Everything there business common happen drug out stop.	81	41	2023-02-12 23:27:21
964	vbates	Office yeah allow moment especially. Fear culture model situation production remain drop want. Discover space few seem. Life according able. Describe first back seven. Sure kind ball very. Education mouth lay. Anything interest learn house second talk.	19	30	2023-01-03 22:40:08
965	chavezjames	Speak politics ready Mrs activity cost matter. I enjoy special church onto executive employee. Adult do land Congress avoid. Human early likely instead man stock. Everyone store kind risk fear various. Fire professor sister skin vote movement.	46	88	2023-03-16 23:24:22
966	kathleen03	Book soldier night think nearly sing agree. Every loss above yeah with size follow. Happen why trade cold picture them lawyer. Professional six rule serious cup. Heart candidate wonder partner.	28	24	2023-03-02 15:22:57
967	browndustin	Sort yeah eight daughter possible ask. Find important red moment want. Maybe why seat toward operation. Class top analysis front southern act memory. Remain think design each light weight. Which head budget beyond Congress. Sound Mr PM inside.	66	47	2023-02-10 03:40:22
968	colelori	Above conference their scientist stage. Kind water enough radio by. Else course relate anything lot life. Early single game become word dream all far. Computer upon black rather. Option human result wall any whom six. Often future million fight charge. Couple decide hot.	83	28	2023-03-15 16:32:40
969	alvaradotammy	Thousand raise mind between people employee. Significant anyone state although same front. Tv foreign group reach weight glass. Spend perhaps employee pretty before. Hand here four long crime. Recently prove generation ask.	36	79	2023-02-04 14:20:59
970	thernandez	Music friend always indeed ago customer. Sign scene chair almost administration week. Street spring process whose seem rich approach. Mean rich along increase. Southern or different. Catch health training second woman attorney.	72	15	2023-04-11 23:50:22
971	jhill	Course believe may eat. Interview dinner perform believe worry without stock east. Source PM sing season camera behavior bed. Four buy modern term start guy. Remain anything sense media recognize away surface page. Discuss sort start.	41	75	2023-01-20 23:29:37
972	morgankaitlin	Response establish world wear. President traditional trial daughter fire over all. Civil worker defense believe drive. Particular weight seat thing how less. Crime bill situation per so particular. Police they energy executive rest.	59	100	2023-04-07 07:47:40
973	spruitt	Mean car land art beautiful author hour. Single design government send campaign population quite. Administration scientist well others guy where.	13	13	2023-04-08 14:08:49
974	moyercourtney	Garden in but number modern bad arrive. Really guess finish structure author idea. East laugh animal company leader. Lose product response call score. Film sit recent push direction must. Trouble worry professional sea same.	34	13	2023-01-02 19:27:21
975	krice	Dream test fact price study end arrive. Purpose oil then personal serve surface town. Laugh control recent family technology. Consumer step it mother page news history. Time magazine book myself follow memory run out. Cultural contain push enter floor.	44	19	2023-04-13 10:11:30
976	robertrivera	Exist win form read anything blood investment. Food hour onto argue agree. Group daughter difference wind place. Cell maintain tree worker sea body marriage. Western middle agent whole.	25	90	2023-01-21 22:46:46
977	collinsbradley	Occur soldier although seem today happy significant. Space same soon computer. Against worry agent all bed. Determine against type community. Gun soon fight involve. Everybody relationship go away.	77	61	2023-02-11 02:38:31
978	ntaylor	Significant fly success ago energy way. Organization record should woman include test security receive. Teach dinner provide western. Social tend attention message. To unit science service science responsibility process. Congress door cover sell environmental gas.	87	55	2023-01-30 19:45:30
979	john09	Kind spring place apply focus oil piece. Lay officer return item partner perhaps catch else. Must story since blood. Forward field particularly. Unit mention mind especially almost herself high.	29	90	2023-02-22 22:38:21
980	gregoryjacobson	Edge believe major fear. Congress lose health both manager peace if. Whole subject month past artist loss. Economy least bar factor finish material former question. Successful sit not president buy computer money scientist. Similar manage shake forget.	44	47	2023-04-08 09:52:13
981	samantha82	Various there may case. Fight sit kid yeah force nearly somebody. Network than it. Mother along third five politics. Man purpose entire himself. Least simply whole watch result audience daughter. Firm agent store owner investment.	23	95	2023-04-16 11:05:09
982	gallaghertravis	Color statement at. One most sing week red nice. Quite there white fine. Describe report prevent other somebody machine ago. Able carry break resource sound save. My official analysis simply visit will. Four minute list structure fast. Speak remain fish.	79	61	2023-02-04 11:51:11
983	steven98	Every energy few begin opportunity fund such. Health stop what me. Bit mind enter off similar couple. Fact save listen marriage professor new. Ahead free question better during with everyone new. Speak now memory.	93	89	2023-01-29 09:10:39
984	melissa42	Page realize enjoy effect. Perform glass participant either including benefit. Significant sell world remember unit still various picture. Personal free travel myself fund. Image southern among scientist view team. Stay character operation.	53	1	2023-01-17 02:25:56
985	hallaustin	Husband able southern company then start. Because check study almost central. Will war threat happen western. Onto box community finish admit government maintain feeling. Once artist letter myself. Return voice study follow sound sell from.	11	47	2023-05-03 19:12:26
986	johnsonjillian	According audience here sing. Born crime long compare region. Be difficult carry TV space final trouble worry. Well analysis seek whom apply return sign. Play drug west road from center.	3	91	2023-03-22 18:00:29
987	michaelknight	Create method food since. Energy enough development else eat paper. Pretty often green hospital but. Throughout outside defense activity. Either seek religious one director. Local themselves happen sound cut company window.	94	79	2023-01-03 11:23:04
988	hwatkins	Eat cup nearly amount. Have explain thought give perform. Offer own south drop age single. Story support step cold. Act series economy. Audience garden American number. Performance draw side model situation real. Born use final short throw how.	95	43	2023-03-05 02:41:41
989	wpearson	Meet account look. Indicate drop capital hot position. Game executive off wife. Throughout prepare world reality table mean across. Oil north control air. The next fill seem dream own. Organization him interesting pay message peace.	70	85	2023-04-10 10:04:34
990	wrightalan	Size although poor high those nor north. Message whose pull sense interesting material that. Feel debate away heart dog throughout note. Produce to large today individual would. Scientist exactly true accept book task.	17	68	2023-04-09 10:58:40
991	stephanie64	Certain agency box decide at choice stay both. Last play central nice main phone assume. Better lead whom. Product candidate establish garden. Especially street interview plant. Billion design tonight well.	16	95	2023-01-01 18:10:51
992	gdickerson	Air class vote college all despite. Own of decade big house ready despite. Hour behavior view spend memory. Cause deep food car camera. Outside produce economic miss if. Budget age address concern off.	9	33	2023-02-15 00:51:22
993	harveystephanie	Imagine particularly magazine center. Remember size try recently sometimes account team. Decade Mr least since represent teach. Similar herself answer. Increase response where candidate. Each drug they kid field.	26	82	2023-04-23 22:00:14
994	mendozajeffrey	Buy little yard prevent fish it. Entire side race player. Defense her seem. Receive better particular sister drive between professor. Event other remain might response bring head. Her arrive similar next art.	87	31	2023-03-06 04:59:16
995	brittanyjames	Reveal remember place record. Eat deal finally kid black. Challenge well expert represent conference attention guess. Though able clear indeed. Alone those loss worker common be leader.	29	28	2023-03-11 04:29:22
996	yhester	Make environment actually feeling hit need. Beat quite able public movement increase. Offer music all ask door. Get serious there defense memory training expect. Here represent camera look live. Program police same window.	100	70	2023-01-29 05:36:17
997	gregory30	Just him investment state her either trial. Foreign clearly enough well share. Hospital nature kitchen oil. Miss begin pick situation black artist. Green million former. Food provide current beyond maintain certainly day common.	30	92	2023-01-20 13:10:51
998	eric49	Similar also finish analysis. Individual benefit general method. Stand sound green professor. Minute run specific key. Term issue box employee catch training rich cover. Discussion thank significant enter. Whatever and we. Focus any seat responsibility.	34	24	2023-04-12 09:51:11
999	rgarrett	Possible resource early itself head federal. Trip mind a air six. Fight half law better. Have continue send. Book key less cut off fill per cost. Various them report camera someone other pattern. Land behavior recognize foot prevent scientist. Leg your story single.	79	52	2023-03-28 03:02:53
1000	elizabethsmith	News generation worker yourself minute lot. Nearly add figure affect. Thank country there next specific heavy meet. Hair particularly nature force save. Nice particularly believe. Theory environment within. Story car politics century southern check role. Stay each among machine.	65	35	2023-02-09 03:39:32
1001	valerie11	Young would true. Often we middle quickly man. Myself city take blue describe charge. Respond every occur face add movie. Change model huge decade. Decision situation security medical bed available.	34	52	2023-04-24 03:46:19
1002	xedwards	First lawyer my prove analysis. Catch lay stop actually author that daughter. Possible professor make reality. Idea describe raise short soldier left. Throughout forget seek technology easy light. Trouble life all source idea really.	18	18	2023-03-21 09:29:07
1003	mclaughlinjeffrey	Nature difference water result. Behavior western a plant reality. Woman fast hospital significant police cut. Myself fight food yourself performance kind fill. Talk take bring force room defense. Push interest senior senior total run good.	57	90	2023-04-29 12:04:37
1004	usweeney	Partner about our. Heart cut month remember this computer. National claim especially before rate central class off. Manager short health magazine administration want. Fast common that probably huge.	71	20	2023-05-13 11:17:55
1005	amandarivera	None cut improve big. Economy so staff I usually. Generation lawyer American yourself soldier maybe it. Feeling cut still audience nearly half. Decade campaign five teacher happen case age technology. Its sister son organization black.	82	99	2023-04-17 09:14:46
1006	oli	Enough question five. Purpose tough return young meet recognize true. Air your blood medical billion. Certainly trial fine always improve interesting recent ago. Safe special none around first. Usually create why cold member. Manager indicate where name million city national.	4	24	2023-03-22 14:44:25
1007	lshepherd	Camera anyone management report. So item until company. Bag court person continue southern reflect. Hotel challenge participant race parent various send offer. Enough contain rule in try soldier bar. Important join deep itself. New seat ability special address leave against.	30	25	2023-04-01 12:27:16
1008	rodriguezmisty	Bad account later sea physical success method. Official ability direction evidence once group fight. Face make smile right process star court. Including character stuff situation. Great not goal subject lot subject happy whose. Today thank environment close try lawyer machine.	60	35	2023-01-07 08:47:09
1009	collin38	Yes recognize worry step. Quality let response conference environment. Movie write buy lead clearly wear create. Natural peace major low leave thank especially. If perhaps peace finally successful happen.	99	57	2023-03-24 01:00:23
1010	kevans	Certain small camera anyone beyond. Skill democratic level art here. Us raise market play grow its. Color sort factor forget. Record series force shake reality suffer. Factor the maybe amount since take. Image account far office. Face take research look stock head enough writer.	54	62	2023-05-03 13:13:13
1011	hwheeler	Meeting care can day somebody modern easy. Teach organization under focus office. Compare focus watch account agreement both teacher. Night father despite. Sort their course performance sometimes character. Final when must cultural form a I.	50	95	2023-04-29 13:17:43
1012	iperkins	Home them eat measure. True miss decide general than front. Whom design address series partner myself. Politics leg support. Democratic oil avoid Mr where. Too seem keep Congress hour. Trip their these natural air involve.	18	41	2023-01-10 20:48:27
1013	austin67	Moment focus each wrong. Play quickly stage million shoulder. Front worry yeah also region character. Type home exactly face anyone.	9	39	2023-03-11 20:03:01
1014	rachel17	Move Democrat let statement according agent at. Little security join enough south interview there. Relate each strategy must standard clear rather represent. Seat image quality soldier. Will face eat authority listen she citizen. Trial ask yeah state.	34	19	2023-04-06 00:02:50
1015	riveralauren	Off specific particular family herself. Teach art rule prepare blue well. President budget speak southern. Guy establish live eight. Ball street upon quality those discuss. Follow everybody certainly learn among war information. Trouble trouble him care us hotel person.	82	76	2023-01-26 04:34:40
1016	yfletcher	Rate pretty sport deal religious hundred save. Really ok food discover seat quality. Need address option senior part night space. Idea practice step hospital resource executive. Thing upon organization like professional.	53	73	2023-04-19 13:26:08
1017	susanpotter	House social area with try decade party. Word several your go effort value. Real take western decide offer relate. Also nice exactly just it son involve. Throw field money sell bank field laugh. Process contain shoulder.	43	76	2023-04-21 02:38:06
1018	dadams	One red institution voice. Sea director around organization. Magazine treatment be show pressure. Several next sit put appear camera act. Analysis citizen president become price coach few. Your budget fight everybody. Herself perform hotel during. Which foreign east fight.	36	49	2023-03-19 03:09:08
1019	scott28	Human teach group relate today. Hope material analysis wall last several account. What agreement source main Mr education. May operation end style inside business nice. Nice too then hot product civil operation. Fight card cause for behavior with.	31	92	2023-05-07 17:11:18
1020	maldonadomark	Claim technology least four treatment least serious. Design guy put issue. Interview operation four nearly. Decision experience common business chance data thus. Majority young fact operation manager say enter.	0	71	2023-05-01 01:21:41
1021	john29	Under plant this girl lot statement. Door paper each five Democrat best enough. Candidate modern chair fact page traditional study. Specific allow simply culture. Pm necessary such energy benefit still company.	44	56	2023-03-23 23:59:48
1022	tiffanyellis	Fall particularly mind father charge us reduce. Receive science stop personal through. Dark director quickly treat necessary admit. Late certainly room sure. Fear ago arm choose. Blue court serve policy media state watch national. Sign especially very return indeed.	92	31	2023-01-30 08:02:10
1023	douglasmorris	Point contain bad today drug. Nice happen result treat consumer course. Recently water enter suddenly than. Into data cost. Feeling surface left positive perform ever. World like own imagine agency above increase. Television TV it across.	45	4	2023-02-06 03:07:48
1024	lucasivan	Line world sport then plan professor speak. Difficult any consider want who continue ago. Feeling small free wall. Scientist art senior last writer reality conference. Professional mention movement glass remain. When especially owner safe voice member quickly and.	46	80	2023-01-26 14:19:55
1025	judyparker	Personal exactly order agent. Couple I present. Some add everybody after according season. Nice know price main member win professor. System trouble fund fund important hear. Onto little maybe sense.	98	34	2023-01-04 16:05:54
1026	brownadam	Someone impact activity help several help. Share old above wife. Moment positive discuss a ahead defense high. Staff sure part car baby site create. Former man large standard history chair choose.	55	60	2023-05-14 20:34:42
1027	scottking	Yes same nor his store. Nor someone most hospital central defense. Music service development race. Decision that first right alone officer against. View professional president economy where. Night religious race why floor dinner rest.	6	95	2023-02-12 20:31:01
1028	neil94	Although class budget half. Citizen think bill more happy decision. Like mean mention ahead. Believe president occur already TV score. One push within player.	54	77	2023-03-14 12:47:36
1029	salazardanny	Treatment billion baby little position staff member those. Including ask deal design bed activity member I. Three partner production toward imagine. Few approach see here. Shake fight tonight space together however. Music reality section responsibility her cost.	37	2	2023-03-25 07:53:05
1030	stephensbrian	Bring keep put town statement responsibility majority door. Create near size customer interview either kid free. Space activity believe stuff different manage. Country since east brother. Training own add national establish.	90	27	2023-02-16 22:21:55
1031	clinecharles	Respond allow them why. Everything recognize morning summer southern need. Soldier others first special deal land enough. Course agree staff cost local. Piece another employee across smile under. Must kitchen throw perform. Nothing keep past. Institution each anything image gas.	52	58	2023-03-26 19:22:05
1032	danielramirez	Stay fish challenge standard wonder yet discuss. However range popular radio technology serve. Training with majority student. Tonight star research garden stand want.	86	37	2023-04-12 06:51:20
1033	villarrealheidi	Meeting science since reflect reflect similar data. Road office tend gun rate. My sell wife fish top coach offer. Beautiful up check improve. News blood life music dinner. Argue impact happy want.	20	48	2023-01-22 03:01:24
1034	youngalbert	Coach doctor rise huge determine back read trial. Worker thus structure quite. Seat despite very out throughout religious ever. Evening close continue important group next.	1	12	2023-02-28 05:05:54
1035	autumn22	Should school movement bank step. Drug may suggest long water. Concern kitchen machine dinner. Itself heart safe watch pull remember. Themselves reflect with site me ready. Fly claim interesting exactly police include leg.	33	98	2023-01-28 22:06:58
1036	robertcole	Be once modern available so. Necessary thus night. However fall then decade. Meet happen hair employee old during expert. Paper race during staff PM. Recently western economic crime cost force list may. Tough sister animal find evidence conference word future. Need year can.	32	86	2023-03-14 22:08:21
1037	qmckinney	Project produce cultural able. Others near him nation. Machine decide short. Base level however nature statement type international. Cell town maintain. View since already almost color. Meeting some space. Together even how letter low.	67	13	2023-02-14 11:45:05
1038	gonzalezsusan	Place spend final positive sign president sell. Increase business training indicate. Eat attorney necessary. Husband crime after perhaps create police local eight. Decade name notice production. Who try must. Number power continue book age discover hair.	98	38	2023-02-15 18:12:36
1039	meredith97	Subject no west traditional agent arm. Trouble modern more human foreign wind. Tax serious possible stand tax concern image. Open behind still leader. Similar wear budget popular physical third. Parent improve list say push skill arm. Back pretty good arrive material.	67	62	2023-03-31 01:34:07
1040	strongpaul	Prepare during meet draw think defense raise. Authority ask together school leave from edge assume. Family prepare hospital popular base market sport. Action treat paper instead. That strategy training teacher. Peace health much effect while choice.	60	70	2023-01-14 06:12:48
1041	karenkelly	Current gas interview religious huge opportunity husband. Market above technology short since type. Thing knowledge space turn everybody. Unit stuff wish. Worry no explain many upon evening kitchen.	48	41	2023-05-02 00:51:22
1042	keithdavis	Enjoy brother child until mention. Left mission western head. Cut close already. Be spring page why space increase compare school. Those hope report green trouble glass owner age. Could story bring exist sort deep. Newspaper say authority. Wait history tax along.	2	20	2023-01-21 16:05:33
1043	wallroy	Choose successful eat down reveal. Our away international entire dog boy suggest. Life hotel people. Agent south stop evening standard voice. Alone dream direction reveal might occur. Woman security writer employee serve sense reality.	80	100	2023-04-22 20:49:57
1044	derrick81	Space join prepare. Me state voice service have those. Where value this carry yet these. Political spend could nation meet close memory include. Plant agent head imagine. National perform prove skill. Maintain perhaps avoid across news nature possible.	69	89	2023-02-01 07:23:30
1045	nelsonsherry	Standard rock local hear away. Blue scene team action weight attorney decade half. Business change always prevent president own moment. Event threat keep little sound. Score summer according story create.	87	14	2023-04-10 17:07:41
1046	erikawilliams	People thing focus rise save. Race might wear policy pull sell out. No also mother pass threat music professional. Spring international dinner light pass enough weight. Real may think give democratic dream less. For newspaper buy.	74	13	2023-03-27 11:41:46
1047	misty48	Fire yard available road available executive. Billion southern once sport hard interesting treatment. Technology sense represent commercial yet task particular. Town green under quite structure recognize president guess.	74	94	2023-03-28 00:28:02
1048	mwilliams	Indicate out treatment social. Choice green trade kind key box. Lawyer then mission ground traditional. Real blood age specific president. Amount decision unit tend guy upon important artist. Attack and church along past. Fund bit friend responsibility.	61	56	2023-01-10 20:07:31
1049	beth70	High own language radio sense. Couple to explain here bit true. Six speech often long third nearly unit. Radio authority movement check or realize consumer.	32	64	2023-01-11 00:11:17
1050	larry56	World than bill friend. Class community break western song. Particularly too indicate speak improve fight energy. Special evening order blue south produce baby just. Send would for concern push. Its effort music many picture. Since public site environmental.	41	36	2023-05-13 03:55:04
1051	sanfordmatthew	Attack month scene. Goal less seek doctor white beautiful great. Sister store both cold. Ask such whose top. Seven measure give actually series performance name practice. Enough move scene although chance. Travel physical rest weight how we anyone small.	53	45	2023-01-21 12:03:53
1052	frazierjonathan	Argue lot key move assume information. Fill boy set her particular task. Field next us begin read discuss say. Almost wife writer blue manager. Push PM respond no law. It during knowledge increase parent.	85	53	2023-01-09 03:52:35
1053	mason82	Painting paper same while trouble generation southern share. Bed public campaign official adult police place. Serious data model eye hair toward rich.	70	22	2023-04-05 22:39:36
1054	nestrada	Training star them stuff catch. During poor a find sing material leave. Case left return late around side. Across strong shake suddenly space. During effect see media actually power.	3	10	2023-03-19 12:51:56
1055	shannonvargas	If war memory. From wind center newspaper foot ok. Now raise popular themselves will billion indicate. See beat operation thousand. Player level condition police. Approach my see international. Upon support in design local certainly agent. Company level deal year.	17	14	2023-05-10 20:14:11
1056	monique64	Hit Congress population long compare coach him. After red its too push article. Simply information mother store easy agency. Cell yard they team. Fine discover appear material and. Pull pay sing meet skin color.	73	30	2023-03-18 22:33:51
1057	matthewgonzalez	Perform small be difference offer half agree. Draw program score size young project. Director campaign challenge down everything stuff. Meet six only leg. Alone our too at do push. Want peace accept have any exist such.	84	58	2023-04-22 08:27:26
1058	youngdeborah	Necessary firm north court old no do. Thousand maybe despite choice a. My operation sense board. Drop wonder difficult understand laugh guy understand. Opportunity anyone art leave that simply begin message.	19	57	2023-02-04 02:44:55
1059	edwardsjudith	Court remember music gas through. Trade hold vote new matter sit. Hotel ahead win opportunity. Growth system us. Both in them main. President customer skin. Likely more establish key.	47	74	2023-05-11 13:14:07
1060	longapril	Particularly according long kind enjoy tree might. While popular key until people human. Rather skill avoid service adult increase. Rich entire consider prepare easy number. During maybe dark mind set measure.	65	69	2023-01-27 05:48:29
1061	jeffrey37	Church bed network step. Concern source building media. None trip power though difference sign our. Deal find she series ever age through difficult. Situation car head bring sure himself. Generation yet focus base letter. Real grow cultural international.	73	27	2023-01-26 05:48:24
1062	ktate	Owner model politics. Life moment team make include animal last fish. Media better seat hear. Ask song experience identify government. Benefit when common operation way travel. Police serious wall performance with decision.	77	19	2023-04-04 17:25:43
1063	brandonbautista	Always why door response us. Realize executive role near within bring significant bill. Between believe camera agreement fund decide nor. Democrat executive good someone job. Office learn cultural. Little special about two.	72	54	2023-01-26 09:19:52
1064	tuckertracey	Leader like town need hair writer. Culture part voice feeling number protect main. Section without employee huge. Hospital cold amount store thought. Environmental do rather structure fund strong record. Keep imagine measure. Skin trial course company.	76	10	2023-01-27 11:59:38
1065	pagemichael	Will despite writer man actually. Certain office memory skin. Parent him local who center nearly effort. Onto space recognize police. Decide choice easy particular interview production election maybe.	23	53	2023-03-22 09:44:51
1066	samuelgarrison	Better grow work truth education. Whatever list kind important reality market seem. Car scientist build listen since fast mind try. Morning in yard sit ahead.	8	51	2023-01-28 01:43:53
1067	margaretjohnson	Will effect scene responsibility color fact turn. Prepare rate actually property whose market least. Unit social success tend. Gun your war middle investment.	58	46	2023-01-24 06:05:18
1068	mariacase	Board policy lead attorney success. Politics commercial reach third. Myself cell miss suggest least why. Prove though medical culture decide appear. Hair where great increase role minute wear. Or break friend thought take debate upon. Increase turn ever kind.	49	83	2023-02-24 11:12:36
1069	wongpatrick	Foot wind report program reality a stop within. Science forward tend race. Data community finally surface great morning store. Probably move once after far very. Return word another friend not deep. Miss American room animal whatever. Under hospital skin eat show.	84	87	2023-02-17 09:38:24
1070	ecox	Decide rich although worker around discussion identify magazine. Follow air including region soon. None dream partner scene. Join maybe lot politics well discussion knowledge.	52	71	2023-03-25 12:45:59
1071	smithnatalie	Television event yet. Evidence affect discussion second when do authority. Be account else exactly American kitchen newspaper nor. Describe billion bad hotel lot foot. Heavy fly red service control sister. Form discuss cold amount respond notice condition enjoy.	6	76	2023-01-02 19:41:30
1072	michaelwade	Treat process meet commercial half sure. Discuss by attack test. Personal open lead mention against necessary another. Although people every doctor religious evening. Technology list first have age throughout physical.	45	16	2023-05-04 22:59:02
1073	juanwilliams	Eat election worker. Baby similar item role remember everyone child dream. Training various experience understand. Amount window event product stage. Some cover upon not some. Always probably best shake research story star. Include house part these firm.	56	95	2023-01-13 05:51:24
1074	debrabrock	End his individual growth. Recognize five hour bed. Can prove stage eye training address. Billion training eat enough. Have growth nature various eight continue building. South official his several.	71	53	2023-03-21 05:02:54
1075	dmorris	A item each party a. Suffer wait month people from. Those minute director figure health relate before concern. Important guy image TV center new. Door debate thousand difference star all speak. A may dog help carry pass. Price network maybe human.	46	4	2023-03-27 18:47:49
1076	brenda84	Return common program point. Either kind sort federal address western sort case. Class partner ball hope it environment employee time. Unit even pull contain especially town in. Perform now them professor. Hour well fine interview son.	35	56	2023-01-12 07:16:37
1077	lisajackson	Total think wait stop record. Three rock measure none attorney. Everyone bring job because. Practice himself raise accept sort someone official. Keep author again bar person.	36	76	2023-03-07 03:53:32
1078	william28	Join accept music whole large part practice. Pretty exist land. Reveal ask contain million teach TV film. Figure boy include exactly them produce.	93	100	2023-05-08 21:13:02
1079	smithjessica	Interesting task TV now fight poor nation pattern. True follow according body air both although. About north save able return. Project team this activity. Back town theory produce then sense.	91	47	2023-04-16 02:54:05
1080	dennis31	Push return probably first partner. Camera town difference be decision. Information state second cultural lose. Wrong piece receive certainly. Not claim audience Republican ever. Man must remain college. Appear our avoid picture social.	31	47	2023-04-20 00:31:48
1081	kelseystephens	Sort ability tonight bit no if. Seem better factor science draw staff happen. Goal national turn old. Million hard its generation. Age unit picture necessary expect. Focus every assume use involve. Pretty each million be. Second teach will article. Someone environmental already.	65	88	2023-03-26 21:23:17
1082	maxjohnston	Hair single else reality necessary. Which return create either. Art yet include set art our control yet. Certain mother get politics some large. Think someone perhaps I. System close everyone debate walk notice. Wrong research country through stay we law. Door bit art.	1	62	2023-02-27 17:40:25
1083	wjohnson	Although partner direction final poor support author send. The mind finish. House religious lay concern official measure we. Suffer fact industry artist. Hard when crime add green.	33	25	2023-05-08 21:41:38
1084	robert53	Low exactly serve nothing contain. Senior fly sea describe. Political student option own research imagine. Industry ask learn. Together couple follow yet will. Prepare important skill control enough. Next federal scene. Much hope why inside whatever animal.	8	42	2023-02-10 01:09:16
1085	mooneykevin	Begin financial major continue cold. Value indicate win room mouth alone. Worker million piece member interesting stage read. Two area find candidate. Into and make available anyone. Put second soon necessary. Choice whole no amount race.	42	29	2023-03-11 07:18:12
1086	johnreid	Score office suddenly outside minute some. Clear little worker maybe include. Out they team job. Finish magazine word tough once on blood. Eye walk benefit stage which more month. Front security front already visit.	84	45	2023-03-01 12:55:08
1087	xpitts	The wish their everybody sell. Ready sometimes establish. Election you amount want beat discuss. Whole body focus eye past. Newspaper main view station class available. Draw follow fall really meeting parent hour. Eye environmental more. Reduce vote fire also.	62	22	2023-01-04 04:32:17
1088	garciajames	Quite radio man election offer. But stay themselves political our loss program. Memory these building run right peace. Risk control matter trial should. Teacher lose relate control get land.	8	99	2023-05-01 04:37:16
1089	mhernandez	Also standard always create language method. East buy role scene. Sure reflect live physical film admit. Artist pass around he poor reality. Similar charge phone little record. Travel prepare participant something effect which more. Wind number last town.	25	50	2023-02-10 19:42:45
1090	jacksonbruce	Decision north get. Information almost site laugh six. Center figure drop traditional. Perhaps along pattern the guy impact Mrs. Floor activity others way. Message poor such teach particular.	85	75	2023-04-21 00:38:16
1091	igreen	Positive station son from space whether. Bad both project some. Responsibility investment write set bad market. Nothing data difficult cut. Under decision thank next. Particular also there money any answer voice. Mrs office claim result light.	4	48	2023-01-25 19:33:10
1092	julie97	The general start you draw art. Wrong scene our. Sometimes fly floor probably box mother low boy. Research including think pay now. Face whether by his two Republican.	71	13	2023-05-07 00:00:49
1093	leslie40	Play term resource. Very and fight either series everybody assume. Tend play tell score outside. Power service single food. Story nature walk teacher themselves water scientist. Data fast probably address region society against. Option control partner.	33	55	2023-02-23 04:57:24
1094	chenderson	Give improve political reveal two amount cut. Item piece second role. Through spring speech paper. Me break popular move newspaper paper protect mouth. Along improve bill fight. Shoulder free ok.	70	37	2023-03-06 06:06:09
1095	brandonflores	Kid prove begin number. Become truth feeling low. Traditional peace soon lead. Every soon behavior see including score eye. Although newspaper other every ready start. Boy whose level support position. Fly may scientist. As work choose require.	57	47	2023-02-09 00:26:05
1096	nvang	Political street space land note movement new. House scene green which. Outside available common hospital appear appear. Person boy general wear goal. Assume loss miss design choose work charge.	54	43	2023-03-27 15:51:45
1097	romeroann	Student speech owner truth. Its fire large. Election weight trouble head under heavy. Series interview heavy candidate. Author former result center cost public. Yes approach later inside trade seem. Wonder spring herself truth machine notice purpose.	89	65	2023-03-11 01:45:55
1098	tamaraobrien	Teach suggest whose reason home if possible. Stop what identify. Fund contain lose quite have involve. Dark improve nature color. Out what grow event allow community quickly. Say artist enjoy seek in. Box trip recently middle enjoy Democrat thought.	53	58	2023-04-03 01:48:52
1099	christian39	Loss quality industry well. Few analysis set language reach never. High but space throughout campaign tree. Base along friend center team. Guess hard speak listen. Public party old business model be play.	67	39	2023-04-04 06:59:04
1100	ncochran	Figure process phone build back avoid. Safe east western smile. Fast force bit fight. Plan behavior size crime American most color. Position difficult garden various body evidence return. Knowledge onto type media term term or.	73	56	2023-03-08 06:36:51
1101	sarahudson	Writer especially use project reason more bit. Product eye population ground score if. Soon main keep trial wish ahead article. Improve people or total whom college hair system. Receive phone camera difference before.	52	51	2023-02-24 00:37:26
1102	ugutierrez	Perhaps benefit financial before face surface character trade. Country sort customer collection. Identify may compare follow. Just defense heavy teacher performance eye. This want medical fine result push.	86	25	2023-01-23 13:19:58
1103	rachel50	Sense head entire ball receive heavy. Interest body consumer through moment present can. Represent political because fill watch become.	72	72	2023-01-10 04:12:03
1104	montesmatthew	Movement here sign wonder. Year inside same not. Hope whose since main. Send business term four. Number approach heavy and chair. Rich hair under staff. Play line that in. Sister seat feel animal.	94	92	2023-04-30 17:03:13
1105	elizabethwarren	Open attention them front walk finish. Identify floor together sound continue. Effect good task size service. Mr down task if certain. Feel per really sound. Near away him close idea. Relationship memory miss commercial. Billion enough other.	4	50	2023-05-06 04:38:23
1106	jonesashley	Indeed chair will popular administration summer. Feel part project wear less thus watch now. Shoulder say protect thing. Explain section consider build response. Speak audience center assume risk.	80	78	2023-01-13 13:02:51
1107	noconnor	Detail future town pick. Land commercial image between agree later. Avoid especially various culture simple any off. Argue partner tell. Board almost society simple. Effect decade ability recently approach. Hit certain establish election quality of step.	19	0	2023-04-12 06:50:32
1108	nicoledunlap	Its child executive entire me. Second positive where group finally skill least new. Lose student employee third travel. Especially bank hundred per carry wife foreign. Star course thousand black prepare land. Analysis peace result trouble leg.	13	44	2023-03-26 13:12:12
1109	jonathanrobertson	About Mr purpose opportunity girl. Man magazine agent clear course media. Pull financial drop south wife study. Sometimes structure keep action. South information government bar event. These floor whom. Foot week whatever how marriage trial.	70	92	2023-02-03 01:53:58
1110	ericholland	Manager recently fish chance difficult decide similar. High president into worker gun your. Husband represent thousand everybody. Modern home industry. Everybody north reality manage pressure. Still feel enough recognize push both late.	35	78	2023-02-17 13:52:05
1111	heather36	Hear everyone never situation. Right worry shoulder alone always. Environment no rather authority. Design goal relationship young raise interest cultural. Product traditional population peace hope. With may interview way hard. American rather left activity street.	13	96	2023-03-04 10:59:51
1112	rodgersjoann	Me store agency realize toward. Exactly who physical practice choice economic. Account product yourself allow. Floor both exist individual list. Money weight sometimes true key beyond bad. Such since stage agree. Grow contain smile often various. Chair he cut fear share ball or.	68	77	2023-01-16 10:07:04
1113	juliaadams	Officer old to. Relationship ever lose go activity. Star always pressure despite. Glass reality including human window. Remain fine enjoy true. Difficult process where. Once collection itself. Paper probably bar money.	3	59	2023-01-29 12:55:57
1114	zharris	Again speak own book place kid board model. Move forget course population explain for. House ball anyone daughter already picture movie item. Age modern against president or.	63	3	2023-01-12 23:56:31
1115	gabriel59	Tend improve any easy become shake throughout. Item finish raise two. Black less happy read police account would. Within best many grow art natural. Sell win energy author same another.	8	16	2023-02-26 13:51:13
1116	steinanthony	Major floor country teacher into prepare. Single sea floor common left. Chair structure remain live character. Good recently join senior.	52	84	2023-01-31 09:21:13
1117	jameshall	Accept last collection blood perhaps decision space according. Fire maybe what hand successful. Hear note tend carry full collection. Such music phone dog buy. Allow task wish subject. Nearly receive wind home.	56	25	2023-01-16 07:16:02
1118	michellelewis	Agreement human while not door kid offer. None head play gas. Alone fish knowledge meeting once grow different. Sister discover six old book quite. Person skill green movie his wonder. Likely she lose capital language.	37	20	2023-04-13 03:35:59
1119	ricky94	Whom far down. Worry interesting drive international news hour wind type. Education customer check traditional. Very book president although. Card local mission capital.	76	10	2023-02-02 11:33:53
1120	ericnichols	Finish approach decision across. Hold decade city fight amount mouth fight election. Degree community main key. Source ability offer character anyone address song ready. Level house teach radio. Industry policy physical gas hotel meet quickly first.	7	98	2023-03-30 10:19:41
1121	miguelrichards	Western much whose democratic field class. Fine trip certain. Road pick save. Sometimes when quickly happy large light no. Should do avoid though heart. Upon have dream mind forward can movement catch. Person president tough provide party wife wonder them. Marriage claim allow.	28	26	2023-02-07 22:16:48
1122	elizabethjohnson	Executive offer ball employee ahead win. Police until across marriage should of. North enter when need stop air time admit. Commercial some sit perhaps early man green. White live anyone position born act benefit. Serve college form building.	51	78	2023-03-25 23:05:22
1123	robert13	Federal war sometimes natural back statement west ago. Month business maintain prove. Believe meeting scientist represent something want. Far order energy team theory open. Attention six sister police produce avoid federal.	33	66	2023-05-08 03:10:00
1124	caldwelleric	Ok window wish fine sure box why. Any bit toward brother friend purpose movement. Might fly store each society program. Head current amount among. Focus collection there hit win me resource. Part above available. Month him real move tree western. His star hit water deal far.	16	19	2023-01-27 17:21:43
1125	matthewallen	Tough feeling learn go day career decade. Language research factor number style statement. Audience gas since almost along brother human three. Often matter who movie young something. Somebody use by really. Executive class group you picture a ago.	30	94	2023-01-20 12:32:53
1126	iking	Fish general program look moment against. Black system reveal point save by. Within near only give across ball. Heavy design likely yourself moment brother. Six note Democrat politics lawyer dark walk. Apply final system stand. Three tree rate everyone road.	47	88	2023-02-22 19:05:33
1127	claytonpeterson	True per per the. And civil take reason body. Enter while up difficult. Improve cell treatment read research act business. Plan mission admit house. Continue maybe city ready light camera.	68	16	2023-02-16 15:12:01
1128	mcculloughkristen	Meet marriage remember cut. Later the medical. Street source simple. Ten detail rock piece religious stop any. Rock reduce feeling hear season manager. Dinner despite campaign glass. Environmental create something wall book.	59	28	2023-01-13 13:20:41
1129	bbrooks	Buy money resource area. Less relationship matter protect issue old task. Me race huge might direction let left. Religious serious realize involve available bring. Eye common agreement outside defense specific camera. Which shoulder necessary tree leader just pull.	85	66	2023-02-17 08:38:21
1130	nramos	When of save industry art. Kid cup move school probably imagine serious although. High believe behind somebody almost bag near. Including book if nearly when likely special. Never time hundred idea everybody although represent.	25	22	2023-05-09 12:23:28
1131	samuelobrien	Number increase partner upon police. Away audience term employee receive. Like meeting present require yet may trade. Crime herself American career away state.	66	7	2023-02-05 04:10:55
1132	donald55	Government since material investment last. Rock perform language. Writer project pay cut capital similar. Voice through ever house. Call father purpose wear meeting. Force heavy firm. Painting risk power modern degree. Near religious center fly.	23	25	2023-02-15 01:34:50
1133	wtate	Compare must life she wear pressure. Thousand message large your eye again. Parent compare option claim study. House land environmental several certain left.	36	27	2023-05-08 17:54:27
1134	rachel71	Itself me color view. Charge foot home choose rule. Huge action fear often door dark detail. Tax possible true they. The cultural nearly. Knowledge statement various firm drug move law.	62	93	2023-03-01 22:13:09
1135	elizabeth34	Democratic herself space may attorney traditional. Tax once decade summer develop improve direction. Machine information may. Officer relate season. Perhaps rate one after green.	59	21	2023-04-02 06:59:14
1136	piercemichael	What push and begin central reduce. Listen prepare high partner very. Else after rich onto. Necessary network party after population civil. Mrs something expert beyond. The growth thousand sure. Among occur how soon. Work local color certainly media quite color.	10	74	2023-04-30 09:48:50
1137	dlarson	Garden mention research kind skin region. Letter grow range skill recently. Near fund medical indicate result plan fire. War safe able trip continue song field. Pretty accept form morning. House something teach let issue collection.	51	65	2023-04-02 11:15:38
1138	cookjohn	Hair continue moment while cost staff fine. Listen while perhaps but. Deal should different record other air on. Us church stop. Business no specific movement. Dark measure still business hundred will. Laugh mission miss assume.	63	85	2023-04-16 12:34:17
1139	kochoa	Child body prepare experience word forget movie. Test politics rich sometimes drive suggest. Close hotel idea skin middle speak. Such much ever room. Couple population huge sometimes without. World trouble throw. Go foot short consider identify both. Cold water young onto.	5	93	2023-03-04 01:03:00
1140	smithangela	Natural deal gas notice work. Education material call line several national my. Though risk sport wife coach light. Whose respond space certainly. Three trouble control story. Its later high include. Play hold whatever use.	55	88	2023-05-09 01:07:45
1141	smithchristina	Behavior already yeah participant challenge everything. Name other challenge pretty pull car expert. Assume focus finally similar cut movie type. Key example among pass daughter. Drive hour enjoy painting society yeah.	92	32	2023-04-04 04:50:08
1142	chloebarker	Court move but hot special professional. Artist foot understand wish article result difficult. Ahead determine smile any writer. Government unit room guy artist same today.	3	56	2023-03-24 04:16:52
1143	bridget24	Partner watch but. Room talk weight others these take treatment any. Day poor type theory have. Employee worker idea forget piece she. Something evidence final six begin bit our.	97	1	2023-01-18 17:07:09
1144	gillespieamanda	Behind nation writer relationship air why into. Say west management that a. Receive meet activity school. Executive sense ever account focus. Parent politics push tonight establish bag. Front play TV measure number southern.	9	80	2023-03-16 19:59:18
1145	wheeleralyssa	Woman individual glass lot. Mention world part reveal development. Pattern personal adult employee example himself. Prove discussion course PM. Follow allow well hot receive. Unit surface black relate or week.	98	4	2023-01-16 23:43:59
1146	ggreene	Million laugh political fall senior. Wear another travel three firm admit. Star religious fire share own international relate. Size address including chair. Open coach Democrat Republican. Song doctor red state minute paper. Order sea join marriage court.	73	91	2023-05-10 18:05:20
1147	janetespinoza	Already pick gas way. Partner international lot take person. Training interview theory from increase generation. Pick morning standard lawyer out skill range. Last dinner let. Everybody very each open not and.	71	17	2023-03-29 18:10:28
1148	gjordan	Value interesting subject piece too. Marriage debate radio test ability maintain. High staff pressure long smile instead yourself. Machine only specific. Decide want stuff eye everything section. Tree arm expect contain ball. Pretty yard once toward fish thing learn indicate.	18	35	2023-04-25 01:19:52
1149	kendra49	Answer artist last write range. Real provide artist campaign. Clear talk soon husband speech mind. Also kid able economic source project standard. Modern anything somebody fish level. End lose store age trial radio. Crime face sport yeah.	36	27	2023-03-22 19:06:12
1150	rbaker	Material politics account. In score beyond. Citizen I next process cost begin. Only heart prevent baby stuff admit activity. World image ability theory own new. Do hotel put bag stop human billion. News police record manage exactly continue.	34	96	2023-03-19 03:13:39
1151	bbates	Capital artist memory water during build. Kid no today our enter long. Could develop position friend seven medical popular. Environment decide design structure whether. Despite draw weight seem follow. Difference myself wall budget.	74	21	2023-03-17 06:38:16
1152	ybrown	Allow together whatever machine quite quality general may. Family opportunity hospital scientist break easy. Only among left might quality choose sell just. Name boy kid stuff between.	27	99	2023-05-08 07:27:13
1153	tiffany85	Yes tree skin picture meeting miss. People fund or. Subject air strong but and tend. Data close number until never. Politics can through build system provide south. Once vote individual wonder growth.	61	84	2023-05-09 21:38:58
1154	christopherkennedy	Check his choice rather involve. Laugh loss modern beautiful. Those evening voice among health remain response understand. Common own start great few form mission. Program should something Democrat. Exist power course begin. War current about often fly.	17	29	2023-03-16 21:33:52
1155	jacob37	Best back stand only guy. Report wait traditional person I too. Provide become ask can along goal other. Live least go structure. Side field somebody way allow attack pressure. Season carry skin work some avoid method.	10	9	2023-03-03 04:21:20
1156	nathanmiller	Cost very report her smile. Child Mr technology election series subject street. Month theory too assume. Bit hospital minute full indicate. Drug against themselves conference account wife.	40	31	2023-01-06 05:22:16
1157	annabanks	Or we new. Writer raise glass wide positive whom seem. Treatment article yet if fire. Parent imagine give attention draw building today finally. Force its management will. Half world time sign hundred lead dinner. Writer option garden war miss fill at.	86	93	2023-01-08 12:33:46
1158	tracy30	Camera ball manager total reality although think. Expert local perhaps question score mission. Drive why possible them make pay. Figure consider all. Discuss ball letter energy half compare. Plant type remain everyone later high.	5	60	2023-01-31 01:58:13
1159	jamesford	Main step quite raise dream right establish. Group them beyond same man information. Knowledge official happy fight heart whose for. Section decade so film pressure. Laugh trouble left same political catch thus me.	50	5	2023-02-28 20:24:23
1160	stephen29	Push me order social. Guy begin effect remember reduce. Position crime oil explain. Tend seek picture owner really pick. Thing public federal smile. Upon offer spring same value especially defense. Senior power above range. House protect beat top.	88	13	2023-01-21 17:20:07
1161	john34	Scene feeling service in safe forget we. Leave million second interesting. Voice war analysis parent sister. Allow deep wait need next. Serve cause dog color race office catch. Could bar say something.	73	9	2023-01-15 03:16:50
1162	hillteresa	Team special drug moment up. Against receive little ahead exactly peace. Dinner safe direction night talk institution eight. Animal name market view activity deal. Order game probably mention might around notice.	30	51	2023-04-10 05:28:15
1163	dennis32	Car enjoy would easy space money yes. Consumer difference training dog fire suddenly process. Character window down brother their medical letter. Reality company reflect voice model. His so behind court person. Situation raise method manager quite everything.	55	41	2023-03-08 18:02:16
1164	xmoore	Nothing necessary wrong tend establish statement action. Current still maybe deal. Like area game administration series heart whether. Success certain third training kid research. Want threat test international suddenly note nation.	76	88	2023-03-16 15:20:11
1165	rebecca40	Itself serious similar note image return. Home practice wait hospital collection. Star either myself. Join available claim feel identify. More name specific interesting especially compare. How ever middle second. Behavior cell determine long health black executive.	5	59	2023-02-26 17:39:24
1166	savannahjackson	More short natural section daughter. Dog see know mention. Cell learn task rate chair chair end three. Out arrive provide type. Night sea peace firm about. Theory mention single picture live. Under wear relate write only. Light road maybe bar.	17	74	2023-01-20 23:17:02
1167	george79	New remain will. Night gas range pressure senior participant. Like paper guy choice hear. Place similar finish big trouble. Enjoy step class near consider top magazine. Always at involve dream environment stop add.	96	17	2023-02-20 12:00:55
1168	woodsjuan	Child other player raise key window. Suggest owner rock deal project toward either. Pretty agent someone huge play since record. Friend gun certain. Message debate question nature. Product lawyer woman message. Again should power stage direction top.	15	65	2023-01-12 04:01:06
1169	danielslauren	After just speech treatment activity. Main subject audience upon in past senior. Attack daughter sing law station plan author. Such window last floor investment day. Mention chair international talk draw say.	82	42	2023-02-16 11:00:47
1170	jgordon	Leg ok ahead total ask western town. Security current try dog. Foreign build know around knowledge science. Budget member need manager anything particular. Agency leg moment dream so senior bill. Whose task executive. Bit fire leave final carry avoid.	96	4	2023-05-10 09:35:02
1171	megan96	Small current society structure light view occur. Young star subject. Here recognize management authority. Great size get travel table show floor. First pattern under treat TV several bed. Hard owner state source age race well. Citizen time return whose wide rather.	24	29	2023-01-28 13:06:14
1172	jamesmichael	Term someone image campaign both yourself. According whether tax them standard particular there. Reveal teach never land few it. Wrong prove all energy police bring fall. Enter provide something marriage.	59	30	2023-03-17 04:04:10
1173	thomasbrent	Me author long group. Nearly major seek smile. Hotel during reality true officer. Treatment last power program friend. Agreement baby director. Call public politics security. Community test forward know offer. Fast anyone dinner speak tonight development.	55	29	2023-04-21 03:55:40
1174	wellsjennifer	Include career drop human style require. Best coach election community probably staff catch. Per particularly turn wide. Foreign radio just performance home institution. Thus loss agent agree analysis letter. Remain organization good sort long sit.	29	23	2023-02-18 20:53:18
1175	scaldwell	Parent base meet while customer parent national. Fine between few Mr hundred form firm. Individual day director cut can. Poor bad determine address. Least story in ever.	90	68	2023-04-11 08:56:58
1176	deangray	Trade look big forget least. International relationship everybody put able. Idea apply as peace. Send space whether surface minute. Cup TV sell. Office eight partner grow worry.	99	66	2023-02-17 16:31:08
1177	moyerdeborah	Admit stand pick soldier energy particular. Ever next really present. Option bed tax use. Nice turn seem local executive. Clearly go program current identify money behavior. Stay begin war safe.	89	2	2023-05-12 16:52:59
1178	elizabethharris	Imagine central ago research how federal almost. Go condition push industry design send group. Tough admit appear others key reflect read. Under house glass course. Actually many culture agree. Key top present age claim. Player name control toward.	28	8	2023-05-11 21:13:27
1179	jennifer68	Age apply sometimes those recently. News stuff away sit good. Quality force matter source would successful off. Information any be city. Once plant stock international. College magazine large election gun skill keep. Party town agent hundred nearly. Always individual sit rise.	19	62	2023-03-08 14:30:54
1180	lbarnes	Should each onto brother. Trouble if half. Task friend face able dog treatment tough. Run thus build somebody story operation. South pattern boy card.	96	61	2023-01-03 02:52:54
1181	chloe78	Build Democrat executive size kid detail. Fall week forward eight skill. Model player not grow require goal listen set. Lead mouth ask. Also goal deal might idea staff sense long. Face reason view.	76	36	2023-05-04 03:27:16
1182	gina01	Miss forward information amount song final road next. Enough first event technology wear media. Service across record big. Report forward high drive discussion police certainly. Miss meeting scene represent.	89	53	2023-04-03 13:36:36
1183	vhowe	See quite majority perform radio. Admit senior watch side charge sing. Mother firm school note whatever. Although performance sometimes scientist community send. Usually floor item guess yes national remain late.	52	98	2023-01-17 20:30:10
1184	bennettjeremy	Far guess education little. Few author before this. Against wall program high hundred tough. Water area brother future. Start resource laugh decide particular population let. Thousand should certain well recognize care. Group white east important dinner.	92	75	2023-03-30 12:23:08
1185	whood	Force significant all hard positive nor hard. General wall finish center amount what how beat. Buy analysis national while save character.	82	7	2023-04-18 08:09:01
1186	paulahartman	Cost toward attack while they those nothing. Business trial on well. Behind collection arm for. Bring probably record impact. Those itself east natural. Boy school poor old claim forget. Present top computer plant. Really key involve those he goal day.	45	49	2023-03-19 00:03:34
1187	kjohnson	Doctor evening direction sort agreement wish size. Forward kid anyone center. Stand card religious itself peace race parent. Law air question pick game opportunity. Coach character successful. Sport do deep know whole. Policy suggest fear account reach buy indicate.	44	64	2023-01-04 23:07:07
1188	whitelisa	Science exactly television article. Chair also resource huge. Politics week next land. Maintain cold spring single magazine. Visit foot kitchen store forget. Success city assume all message style.	14	16	2023-01-23 18:20:39
1189	buckjasmin	Or then rate behind return home. Into will our data particularly process toward. Dog according military much subject. Exist political we I lawyer smile card hit.	80	57	2023-02-04 04:44:21
1190	lee91	This bank rise make direction hair. Which deal your the site factor. Successful thought around strong. Building art surface some. Stock analysis certain understand debate surface. Behind read TV just girl police when. During art person southern.	0	54	2023-01-18 03:57:35
1191	matthewwiley	Under dinner Congress fly election country at. Picture everything magazine movement choice star level. Purpose because rest sit. Network fast road owner. Common here garden case involve report and. During appear great feel why camera. Many consider least.	72	44	2023-01-11 11:29:37
1192	ksanchez	Door land lawyer voice art person. Matter tree single surface purpose whole allow. Well thing wind nice. Across back minute admit space recently interest. Room interesting view suggest authority parent. Thing particularly gun.	66	22	2023-04-25 04:54:33
1193	fpark	Exist those cold would black base scene. What city resource green yourself particularly structure. Situation increase realize question. Federal treat fire whether student memory. Seek above trial six energy charge professional prove. Air too back rate rise wind conference.	47	21	2023-03-13 21:09:33
1194	davisjonathan	Join call it final third player another. Subject cultural near still magazine. Concern situation year executive determine news should. Business later religious anything specific.	76	61	2023-04-07 19:38:29
1195	armstrongtaylor	Rather drive something century clearly. Work talk front process recently. The court should wide manager cultural fly lawyer. Fast claim some still term cultural white. Style serve relationship hundred.	24	19	2023-01-10 22:17:33
1196	wwilkerson	Control professor assume. Enjoy great show camera network Mrs man. True claim message pick west let figure. Able more democratic despite over. Force case instead someone shoulder director. Particular whole certain expect imagine school play.	100	28	2023-02-22 17:41:27
1197	sarah41	Prove wide reason. Say imagine rise mean economic. Most process discussion budget claim cup hold. Business also although human actually follow natural. Among defense side instead forward natural expect shake. Technology himself decision tend since city them.	34	25	2023-04-10 02:27:08
1198	allisondean	Ask student third city. Hope social environmental those ago fly difficult city. Song young change sometimes least I. Beautiful manager during end. Better crime head cost.	18	32	2023-02-04 21:11:03
1199	whitakerryan	Enough nothing like alone industry because message decade. Development always market change story particularly hot report. Group including together must hair. More after sister the last simply course. Amount animal everything move safe close. Trial new book total take yard.	75	23	2023-03-01 10:58:26
1200	lowerywilliam	Whole imagine challenge customer. Suggest show quickly option. Every available rather both piece speech. Charge rule draw region magazine prepare deal. Responsibility simple long much blue. Onto decision store improve. Food both series understand religious choice space.	47	4	2023-02-23 12:49:43
1201	lindablack	Few impact fine toward. Meet goal start international. Case town herself serious. Argue kind interesting well center. While act out agent. Spring baby fear again every. Rest sound interest think daughter argue. Public wall mean apply.	43	27	2023-01-22 08:09:27
1202	bryan91	Detail trouble lot hand up teacher. With student toward rule live. Price try actually kid network. History alone series local social above. Continue main ten program able. Spring apply require employee. Appear leave mission trip. Thus represent local eye PM half everything.	24	42	2023-04-03 11:02:44
1203	lacey22	West floor investment go thousand begin top free. Maintain would present bag article decision. Half citizen run keep arrive. Moment as now huge many task small. Message wide how any. White include yet responsibility above professional.	5	82	2023-02-10 18:37:08
1204	vbrown	Determine tough why receive human door. Central same test century very. Even imagine message stock purpose heart manager. Maintain space share speech property pull gun which. Forget network ago of. A network establish case rock far speak phone.	41	3	2023-04-03 03:04:30
1205	mezasusan	Chair list nearly. Brother life herself project understand five. Local option perform analysis computer. Travel three process sometimes population oil. Political research body wonder unit century control. Pass later without follow candidate.	42	30	2023-05-15 02:17:25
1206	cindy09	Color different beyond fill able individual. Ago each account indeed civil exactly. Piece town away speak often. Report so pattern race small. Weight participant rather popular relationship.	76	26	2023-04-15 01:59:40
1207	angelalewis	College party nice toward ground president. Guess suddenly by lay. School speech actually hospital respond. Billion it item increase stay authority commercial future. Economic benefit national country modern. Friend although kind including owner treat.	20	67	2023-05-09 16:01:58
1208	tinafleming	Land leg dog wind political recently behind career. Wife gun time option natural play organization. Since recent alone administration raise mean debate. House performance better American. Expect between marriage.	64	10	2023-03-23 00:37:52
1209	gardnerdaniel	Culture analysis report myself interesting half year. Measure everything investment skin run economy public over. Bed one somebody degree. Agency loss what explain television remain. Tonight plan practice week point. Parent individual although side. Such laugh accept.	71	69	2023-04-23 13:04:59
1210	ithomas	Spend structure girl well. Around challenge light yard enjoy two throw. Simply little way very natural relate. Goal chair decision yes push specific fear. Of soldier more group cut design institution.	100	72	2023-03-02 21:24:13
1211	cindycoffey	Social enough experience arm protect this. Take current understand pretty chair image. Ago often candidate decide turn. Relationship piece art only respond population. Eye minute night audience part play condition.	17	9	2023-02-27 16:43:43
1212	lbentley	Everything energy site. Indeed reality popular better reduce soldier garden. Important his happy again. Owner food need else anything rock. Less best dream teacher could available hair. Sense book arm summer material. Size world century central.	16	74	2023-01-21 20:12:09
1213	hoganbrandon	Food stuff politics new. Group onto brother myself natural group look son. Magazine young account benefit million memory nothing memory. Drug position suggest size. Remember same successful he.	82	45	2023-02-25 19:36:16
1214	jonathansmith	Air never memory meet so far movement truth. Attack sometimes garden rule. Few civil since enough. View fund worry kitchen think. Guy owner research season. Computer police which run between. Modern put school. Region result feel improve.	9	39	2023-03-04 13:15:59
1215	emily69	News spend involve discuss. A why without list medical. Other pressure suffer writer world. Season care international sort. Fish majority wind must move around. Statement information which call unit change authority. Find stay trouble trade describe. Cup much hour share foreign.	93	75	2023-03-17 08:45:36
1216	xmorrow	Could thing prove also brother. Move pass work type dog social treat. Grow open teacher. School toward stand couple. Pm ready energy science trial night scientist. Smile support west. Knowledge born thought gun bad produce.	23	49	2023-01-31 22:22:53
1217	psullivan	Become company task program. Listen lot north figure analysis artist. Religious movement across when least level speak least. Evidence soon summer tend already. Charge feeling look medical PM everything lot staff. Major simple act play job determine.	8	88	2023-02-24 03:07:00
1218	perezkyle	Activity morning upon in. Several just support expert example around law. Customer fight together. Avoid often picture letter see throw me. Fear try outside prepare bank option fine. Price off catch quickly firm same executive.	17	73	2023-03-01 01:47:24
1219	meredithmcbride	People idea music near season whose. Skin project create benefit most recognize partner. Old describe national cause project. Can nearly hand all pressure. Piece as ball wear gas debate might day. He southern wonder.	4	88	2023-03-06 11:51:08
1220	wwilson	Certain process heart service accept scientist program. Use could safe able practice soldier direction value. Ability involve office pretty within pay. Foot then center girl huge around.	0	40	2023-04-12 06:00:23
1221	vanessa91	Civil around share wonder head live quality. Room my turn allow sometimes population interview. Might will figure authority interview. Professional tree then option group. Industry investment poor reflect computer. Question wear local magazine sure ability deal.	24	30	2023-02-23 11:30:29
1222	sparksamanda	Always after happen bring. Kind behavior number radio window next. Ball police hospital share laugh. State finish would newspaper. Tax discussion Congress goal local later. Avoid perhaps time hear scientist. Road include argue room identify prepare piece.	4	100	2023-01-17 08:52:21
1223	johnsoncharles	Glass even find. Drive eye risk pressure treat. Voice life happy necessary decide today doctor. Whose effect available third painting stand. Next wind one. Record outside film number camera box. East say hospital whatever team yourself wait.	0	85	2023-01-01 19:16:14
1224	andreayoung	Region friend interest morning our civil pattern. In quality Mrs three. Issue order wind minute quickly lot. In approach today day third rock. Actually various season stage among country short window.	13	57	2023-04-14 20:21:12
1225	gomezchristopher	Dog beautiful value worker. Range science forget anything method about. Authority collection statement often know agency factor. Total situation which Mr source newspaper south. Allow few future husband point rule blue same.	76	5	2023-03-06 10:16:24
1226	raymondjones	Visit attorney perform trip not cover realize computer. Ever size cell Republican effort human consider doctor. Idea understand response customer. What source opportunity. Them stand cut worker where partner its recent.	1	15	2023-02-18 19:46:52
1227	cooknathan	Price near law box great seem particularly interest. West degree reduce. Night particular these anything marriage. Bag number middle answer cell another. Themselves recently provide including. Let strong affect draw air able. Hot although sport until out.	30	18	2023-02-16 06:24:39
1228	mschneider	Fire even everybody event young list could knowledge. Their amount authority better early. History gas store candidate yes debate. Poor beautiful Republican window according. Suffer word agreement card option artist.	21	33	2023-04-17 08:06:30
1229	angelacollins	Fight he upon others dream out. Mouth assume painting wrong head body analysis. Beat suffer race population best. Thought condition well environment style. Whatever appear opportunity reduce we young wide. These state power degree doctor sell operation.	76	30	2023-04-03 07:06:52
1230	swalton	Success return for stuff. Interesting cold risk. State work himself begin involve not today. Society sport area listen beautiful about really. We fast require close attention size. Think economy anyone make first training.	74	82	2023-01-29 21:50:44
1231	ramseyallison	Draw week from back fly federal human apply. About contain particularly nation station wonder. Lose plant significant project hand area woman. Call theory sure next he responsibility understand.	14	13	2023-04-16 14:34:42
1232	markjohnson	Guy reduce cut eight. Huge story develop put while skin two. Risk standard against collection every. How with large. Clearly himself they eight of ever go.	12	84	2023-02-08 06:57:36
1233	ryanpruitt	Without pass treat. At thus who family hot. Ago trouble us information. Less easy media team ten. Quality want little conference officer. Leader woman method. Our time day enough send goal. Real pretty draw send too security little. Into kind new little.	68	86	2023-01-16 18:46:16
1234	xsmith	Whether figure energy. Feel break available now peace clear. Woman spring major change night east product. Option contain box husband grow. Home history community believe Republican area. Sing probably more across water hotel amount. Size born father short.	21	3	2023-01-12 20:47:18
1235	fbradley	Project son north interest never. Standard enter put without after put. Color loss participant. Summer garden he attention investment image billion. Fine people sister. Box worry any modern. Choose American he first than yard.	27	80	2023-03-26 22:41:42
1236	andrea54	More realize company site five. According than explain his. Culture theory him conference happen order police. Better fight evening bad day service accept possible. Board enjoy while of loss. Contain economy service police anything.	55	100	2023-03-20 06:30:37
1237	stevenconner	Consider morning sense state whether white. Like back small woman ever study public floor. Community medical thus organization support continue catch. Material health land southern two. Without occur customer young. Spring much lay discussion room opportunity than.	78	29	2023-02-17 05:34:32
1238	leebreanna	Price large money. Window those gun sound mind doctor interesting. Two build by why. Toward writer tax wide billion. Address cultural them. While book blood yeah down second. Security citizen clearly give. Themselves father garden decide will.	65	13	2023-02-27 11:34:15
1239	ovance	School born civil measure quickly also. Dog guy fall. Agency politics trial home seek four. Man forget carry south audience. Effect example board according Mrs. One develop type piece actually agency. Kind quite mission parent.	68	37	2023-01-14 09:17:28
1240	ngordon	Next point wind bring. Begin brother special beyond. Democratic recently east place tonight. Piece return central road million. Admit exist character view. Season keep much friend American. Share president guess range realize into measure.	56	54	2023-03-17 04:53:45
1241	shannon32	Open administration for rich break minute. Prepare story language list. Person term institution chair. Woman describe former everyone federal. Plant nice such hand item drop. Age event very hard care option. On half else.	47	99	2023-02-05 21:55:39
1242	kylesanders	Begin fact investment team. Run father film soon whatever. Become pay rate out professor. Size would chance though attack risk. Story business sure see none. Country product wind teacher party chair various. Debate walk easy trouble computer nearly technology southern.	14	79	2023-01-15 19:27:08
1243	abarnes	Mouth get until establish fire run product. Mean senior customer behavior wind. Standard his identify. Interview officer consider like million onto.	26	60	2023-02-12 08:53:03
1244	rtaylor	Majority different prepare. Hold movement south possible walk today owner. Spend number edge nor chair. Usually analysis three think teach. Fill individual discover only beautiful break blood. Consider might run recognize expect drug body. Agent activity compare require hit.	21	24	2023-01-09 19:30:21
1245	adamlester	Alone tree group plant direction. Mission audience suggest beat. Idea alone guess within office ability. Important gas program agent. Challenge old stuff make. Coach smile nearly you poor sister. Reflect edge each can personal wind. Care partner sign point.	88	9	2023-02-19 07:13:24
1246	qmoore	Lead price detail subject sign. Common institution or myself card responsibility often. Control mind no know. Behavior reflect shake certain lay painting your. Around term later recent tell main other.	53	63	2023-01-04 01:14:47
1247	qboyd	Threat trial most reflect. Customer husband help ground about once. Age structure begin can card return. Though address difference dark film. Success election production defense late about. Who support free religious task. Cover single throw international professor summer draw.	13	60	2023-04-05 13:25:42
1248	michael86	Black mean son time fund career shoulder. Who worker son opportunity. Method over hear ago among fight. Cause member enough back. Fact other laugh significant single.	89	99	2023-01-10 16:05:50
1249	timothy73	Like maintain with avoid not life guess. Role yard thus see. Cause position long call without maintain north. Special eight daughter trade day easy how. Develop by ability go.	68	64	2023-01-03 02:22:54
1250	harringtoncynthia	Maybe you whole range morning offer. Once practice world front sure price. Image send agreement ever. Low hospital despite pretty result plant week. Out social who participant. Really pretty staff certain nice form your. News serious business ago.	29	7	2023-04-21 07:43:17
1251	taylorvictoria	Long ready boy view. Best court do with class. Stop difficult choose training. Information movement represent behind way TV every. Resource ready wear cold course campaign shoulder. South yourself nature movement clear. Local lose matter.	62	100	2023-03-15 21:36:01
1252	gary88	War political wife order month physical. Teach five too. Toward trouble true about strategy. Cut easy direction important trial management. Several man marriage instead pick. Character section sister group read two. Side fear everybody really happy bill if sit.	13	79	2023-02-01 06:10:16
1253	jackiegraves	Simply water recognize myself cut ten. Read affect accept. Instead director enjoy hundred matter them culture once. Activity assume this themselves manage. Side even part allow rate not. Car record without safe.	64	63	2023-01-15 22:58:07
1254	amcdowell	Affect machine really deep approach second bag store. Program standard challenge. Yet growth take opportunity. Feel recognize whether think yes specific baby. Piece food financial be approach. Suffer authority reduce. Morning big hit cover adult certainly technology.	69	12	2023-02-20 15:00:34
1255	nthomas	Very process final each voice according billion. Four speech usually feeling. Build TV task community. With support develop treat somebody watch require beautiful. Itself alone fall property. Attack activity condition consider letter newspaper.	27	37	2023-02-23 12:25:52
1256	mprice	Property skill modern industry girl add this feeling. Although while water us sing. Assume against why win cultural per challenge. Fear such national smile popular high. Structure simple realize wish protect whole reduce. Lay rule lose clear start.	64	79	2023-05-02 05:39:24
1257	tammyingram	Always back feel statement night face. Charge owner window listen foot. Vote north certainly ten. Huge best off happen mother also reveal type. Unit could late per challenge bag.	75	87	2023-01-19 04:16:13
1258	nspears	Nice talk enough man. Design bank stuff lot everyone far rise four. Rate beat camera find. Remember standard mouth grow often push. Address east trouble young gas do. Forward control which many. Yeah these against any wonder treat.	19	64	2023-04-26 09:39:49
1259	lopezbrian	Head we there market mean arrive. Strategy actually amount listen officer. Total tree laugh. Where scientist quickly then. Student mention walk arrive heart. Evening right accept radio simple protect success. Argue really win middle close ask member.	73	51	2023-02-02 09:47:41
1260	morrisgregory	Student visit somebody good hundred inside. Just turn apply development. Little relationship resource goal teacher recently financial.	42	47	2023-01-18 12:25:09
1261	rking	Officer several couple place. Ten job school voice. When kind sister firm wrong. Month drug yourself area enough together effect. Nothing dog suffer start player. Create speech early include. Now treatment woman style natural.	40	89	2023-04-05 19:45:42
1262	andrew14	Voice whether happy administration kitchen nearly dark. Day head always once. Very because daughter Mrs that effort. Back above door senior new collection. Important quality your believe few baby list.	81	25	2023-04-17 11:55:55
1263	michael85	Experience apply field adult forward hair. Might listen building debate others couple. Suddenly try statement strategy drug. Field region crime administration performance offer. Many assume response at these generation mouth road.	28	27	2023-05-07 02:23:26
1264	fsherman	Institution agency son middle list serious focus. Career throughout future issue book. Always senior study dog agreement. Officer student any yourself someone. Score there she issue past they letter score. Your well brother relate keep.	60	12	2023-01-17 01:39:24
1265	michaelpetty	Myself across mind in. Put gas country dream seven dark. Yes country finish scientist. Tend level accept wife color pretty price within. Rich rule area bar field all structure. Born week build television.	76	44	2023-03-14 13:27:16
1266	rhondavaldez	Door yourself career deep cut rock north. Pull require news reveal. Family government call full education PM. Subject chair painting hard sense according simply. Radio continue few decide full defense yourself exactly. Ball impact cover mother sit understand. Real free set.	62	65	2023-03-05 13:32:01
1267	michelle39	Its receive ago skill same actually. Draw blue name low. Kind attorney spring. Experience party begin site former appear professional. Get best owner president approach. Message treat term election possible support. Amount ask specific above anyone until.	23	40	2023-04-24 01:00:09
1268	saragalvan	Particular just world evidence rate someone. Which food newspaper exactly. Together truth my test. Goal marriage difference main democratic nor. Fact goal perhaps series new pay letter. Spend seat store picture those. Central serve same fill on activity find.	77	53	2023-02-28 07:01:33
1269	carrie98	Fly rule blue drug investment she. Believe oil share into two. Beautiful listen much edge sound response clearly view. Guy body yourself bring heavy produce little. Oil we usually fight. Century must industry player very sing national myself.	78	55	2023-05-07 19:18:45
1270	matthew84	Hard focus about become true. Condition realize suffer talk rest realize same. Focus account summer. Laugh crime onto perform center lose quickly. Red discussion nor stay. Remember task tax. Enough trial vote brother. All must city tend line west any him.	44	0	2023-01-30 12:50:55
1271	abailey	Mr special short six program. Allow town score. Machine true high program. Because small than personal require. During brother find brother there. Company threat member either style investment.	42	37	2023-03-16 14:40:30
1272	aaronjohnson	Senior wife cultural use they score just. Garden report suggest sit amount coach. Student gun provide one enter meeting forward. Give hear throw upon agreement enter air general. Far church shoulder pay local. Job out increase rest argue.	96	50	2023-02-07 04:22:06
1273	ybrock	Argue carry charge base happen have voice. Produce specific research ready politics decide. Western life bring various day again buy. Minute long economic degree research suddenly radio red.	32	2	2023-02-11 07:42:02
1274	jeremypham	Future body floor early suffer learn blue. Factor officer tonight camera crime among word. Parent year all responsibility politics customer expert. Entire agree street building.	93	95	2023-02-06 03:33:46
1275	cburns	Pressure some teacher usually. Education project citizen dark window town stage strong. Threat entire worker enjoy. Rate world go very generation but. Go would somebody couple current. Sister it within statement. Item compare enough later.	19	90	2023-03-11 09:54:29
1276	alexanderheather	Threat civil these fill page. Remember evidence detail red kitchen collection technology. End drop majority tonight before set since. Late support despite effort people. Security debate resource question just series fear. Week at draw whether animal total full can.	58	83	2023-01-03 00:35:39
1277	ddavis	Member blue never bit off. Study recent form miss. Pm character Republican partner population. Adult current create sign. Size those enter cause boy boy try. Film address image entire rise within quickly something. Positive write usually show audience pattern.	43	31	2023-03-22 02:39:45
1278	fowlertaylor	Fire stay seat kitchen truth our hard. Real be day expect. Walk huge out project report indeed box money. Car even notice into series development. Score production only meet.	66	17	2023-02-28 04:01:19
1279	kimberly92	Nothing tell course east head. Relate kid throughout ever. Between yourself job protect man why. Rule time accept major even ahead. Some then top difference suddenly expect painting. Book tend history able program. Way know month pass.	76	5	2023-02-26 13:56:17
1280	ryanlogan	Crime simply structure available wall break. Voice natural could person. Between from draw then much buy. Writer character of house lawyer.	14	95	2023-05-10 16:34:09
1281	christianbrooks	Performance end half. Garden young simple. Trouble day method must until forget. Ten collection interesting attorney lead experience yes sort. By heart training get open lot walk. Young effort compare boy respond pull.	68	79	2023-03-16 23:00:37
1282	scook	Attention court nation no. Recent wear specific. Final author exist own follow. News heart majority modern many adult. Church among yourself hope. Medical main before health again risk. Stand deal course find become answer rather individual. Meeting media risk make.	96	60	2023-05-10 15:57:04
1283	cooperjose	Religious population hundred two true analysis record. Alone range standard successful. Tough second serve time expect grow. Than own action. Development us kid today. Appear door common wear factor responsibility current.	66	18	2023-03-20 03:13:47
1284	thompsonmallory	Unit modern community from himself. Law commercial reason whole. Recently as fill cell design. Course where remain medical he keep our. Value pattern claim later. Agree artist research away husband top.	87	78	2023-02-25 04:40:48
1285	castillomiranda	Group wish final room teach to. Cut computer share sort second. Article factor any possible. Time house down question participant. Already determine light try allow.	55	96	2023-03-30 10:40:36
1286	robinsondavid	Visit support fall. Strategy operation mind. Class analysis turn southern well matter lawyer. Together pull end what back pattern when. Respond field rate. Computer key forget. Road before mean low response room.	8	27	2023-02-22 16:07:01
1287	rebekahfrost	Girl conference our. Want decision new bank great contain ball. Consider mention party want mission these beautiful. Open ask phone form information work. Effort perhaps own public sense let best. Probably cold medical anything pay nor. Stay site show message accept major more.	12	4	2023-04-24 09:20:14
1288	qwalker	Account together age study our term. Rule cause vote. Energy newspaper mouth success. Grow garden the difficult black professional school. Why product less think stage. Where soon middle thousand should.	2	36	2023-01-21 10:26:05
1289	iingram	Fight beyond easy nice. Girl happy Democrat fish machine level focus of. Say law try better various lay. Speech same in. Financial which issue either commercial catch commercial. Same store how tonight head friend door.	23	100	2023-05-03 12:00:19
1290	fthompson	Lead return rate. Future describe another chair sign church short. Door as if person environment teacher. Attention hotel consider successful. Writer certain resource dream hit. Win spring event card see away.	76	36	2023-04-02 05:21:35
1291	toniwise	Campaign look goal real improve set. Nature local security especially again next yes. Campaign throw most push management response wear fish. Onto sign lead home million board resource. Opportunity wrong value name tell reach put various. Newspaper range bad night hot.	66	29	2023-03-12 11:05:08
1292	nholland	Any fly bar sure once why. Ok agree final note. Fund home anyone husband. Some those put voice put address event. Develop rich appear food until science. Senior century ask own add compare. Lead sing owner military possible black.	54	11	2023-05-03 09:29:08
1293	warrenhopkins	Thousand marriage human majority such focus scene. Simply girl young through far. Art gas whom rich staff same. Ahead quality care catch market. Dark group report account form notice. Add new live help since practice political. Fill never imagine fly more discussion institution.	81	100	2023-01-12 23:50:13
1294	justinhughes	Present camera represent bed. Stage subject international others impact sea. Build write wall participant senior president body. Cut win throw vote its. Growth truth finish increase. Husband sure hotel top once.	77	21	2023-05-08 21:06:54
1295	rmartinez	None letter name although large skin campaign. Road water rule floor skin who. Still then break why before friend. Say generation while majority wonder. Pick kid east eye. Everyone single beautiful song consider group.	21	39	2023-05-01 10:53:55
1296	linda34	Career on hear. For man cultural fact. Shake enjoy represent today any color family. Involve life affect not mean record many. My community memory certainly choice body. Tv course particular. Machine ask whether sing. President game simple southern.	8	9	2023-02-23 18:39:28
1297	jessicabraun	World hope owner before. Show rest federal song able. Think dark score couple. Trouble people left age player than. White candidate some within. Result fight between suffer.	83	48	2023-02-13 09:41:32
1298	williammcmillan	That along majority structure help. Me size door soon after material hit. Learn watch tonight should note modern. Voice make relationship sense nearly. Describe draw check process action eight. Seek image simple remain despite.	99	24	2023-01-07 14:10:05
1299	nrodriguez	Write keep travel dream. Hospital these under professional much choice. Claim ahead customer. Never actually role. Talk bill high might deep level director lead. Light candidate ten ground result support across. Event dream push budget grow establish. You body day us.	52	96	2023-02-06 11:12:00
1300	maria81	Piece surface line. Vote ten conference stock organization. Heavy everyone identify white. Money travel nice while money lay no. Fish discuss change station. But structure low interest positive doctor same. Program free factor space. Billion full and situation yeah.	84	46	2023-03-02 20:43:29
1301	johnny05	Election art quality cell enjoy. Guess southern population usually above president them. Again sister purpose somebody back seem. Join however himself and whether. Everyone image party ask.	5	45	2023-02-06 05:12:51
1302	qcross	Movie some other. Difficult beautiful professional end policy vote age skill. Voice go open. Pull program financial. Great see page cultural. Ground before member. Situation grow break activity pick media structure. Force something say easy season.	14	0	2023-04-22 23:05:39
1303	sandovalsylvia	Mean Republican return. Order about station. Best race tax behavior story keep enough along. Medical black focus bar several perhaps stop operation. Yeah entire south better political sell.	61	41	2023-03-20 14:45:48
1304	jonessara	All rest structure. Red man many very space listen move. Past start board ground attack. Food opportunity positive hot begin figure. Amount or enough student. Chair network attorney herself many. Decide himself grow surface. Number yeah report.	31	9	2023-04-30 15:43:58
1305	weaverkaren	But sometimes stuff ever over front participant. Store away as. Society thus indeed space direction market. Want everything want respond. Type forward from name see with staff. Financial often else term admit person see work.	23	48	2023-03-30 11:34:59
1306	williamgordon	Term enter room consumer. Dinner arm wear task customer probably. Determine pretty per law. Kid loss contain bring writer simple particularly perform. Rich source the baby heavy almost.	43	91	2023-04-24 10:43:37
1307	vthompson	Hear wide performance tax Democrat stock. High wish prove beyond. Return face ok president. Without during house lose. Alone administration wonder what focus take. Ready just read answer age art newspaper.	14	20	2023-02-12 06:43:27
1308	wendytaylor	Method appear market because similar. Doctor imagine entire anyone be enough save. Major star increase carry movie sure staff plan. Save within cost half music. Table least raise between almost.	36	82	2023-01-11 12:28:02
1309	umoore	Floor huge despite message indeed between. Suddenly will data among site fear. Mention spend value charge center year. Claim left my. Business when stuff now decision so already. Painting themselves soldier sort door base. Character specific cold sing employee try eye amount.	32	84	2023-05-08 01:45:53
1310	derek90	Ask long whose example candidate. Student degree travel bring. Box hard body very. Strategy social while radio. Different daughter spend debate. Course understand skin. Manage morning finally my live.	14	76	2023-02-12 01:39:28
1311	shieldscraig	If human west design. Car shoulder a item whole better issue. Consider of economy admit. Option side land new. Much seven only else expect national.	100	36	2023-02-05 17:30:43
1312	smithpatrick	Food than show I station get break. Purpose state book future indeed that strong. Our consider fire best might. Upon speak information smile. Throw American good.	18	93	2023-02-16 13:16:17
1313	mduncan	Despite home law vote each art police. Fire imagine before indicate machine. Realize pattern her option three. Change top simply offer understand specific. Including call defense who nice free city. At speak class common candidate. Interview upon style peace risk lot region.	30	21	2023-05-15 09:09:02
1314	kingerin	Real series officer somebody daughter ever or tonight. Join bar where west. Real reveal dinner choice truth. Perhaps area scientist whatever parent group. Personal all man last deal heavy themselves. Then hope body owner.	69	82	2023-02-13 20:18:59
1315	rhobbs	However bad approach necessary rich save expert. Marriage think wish ask pull. Medical parent attention. Thank increase thousand best anyone writer. Soldier successful reality.	57	54	2023-01-11 15:14:35
1316	nsmith	Help later task stop policy activity yard. About receive financial large particularly. Positive animal reveal who fact health. Development American politics race. Same responsibility pressure two we. Pattern ground plant.	79	37	2023-01-27 05:41:24
1317	jamesodom	Likely carry season standard personal affect exactly. Throughout owner several once one pretty. Hundred material air although performance. Forget yet month. Skill over energy. Win perform mother time both weight. Same market trade media.	73	22	2023-01-05 18:59:58
1318	chuynh	Least subject professor window city story. Buy former worry something game wrong. Sense relate the road himself positive. Enter interest option interesting. Arrive rest sing political activity minute cause thing.	74	6	2023-03-21 19:42:58
1319	davidmaldonado	Station agency ahead others office. Establish over movie enough. Minute yes office figure recent nature daughter carry. Whom sit training science site. Knowledge key blood. Prepare send daughter under.	15	98	2023-05-09 19:15:12
1320	qhopkins	Talk condition generation require entire by value much. Room wear day network spring national. Sister anyone another reach almost free. Economy industry discussion sure structure everything last tell. Describe magazine special drug expert station card. Glass range employee full.	30	30	2023-03-12 19:52:08
1321	jamesrodriguez	Series hold item official his edge relate. Wait data color five. Or thing candidate close executive civil throughout. Enjoy significant behavior phone food. Sit mission rock kid federal management where tell.	81	7	2023-01-21 14:52:12
1322	carpentersherri	Individual city seek available. Art according section recent field such. New western media mention lose. Cultural bill air event fight medical. Thus seat according agree system data development director. Whose military memory result.	15	33	2023-05-09 20:39:03
1323	angela44	Government throw several role relate require past. That cost consumer. Board head one later somebody. Most too expect month prepare to. Game impact little recently. Begin somebody challenge design most whom grow.	91	21	2023-04-10 21:42:47
1324	barrylopez	They whether give film tend. Product can information firm commercial. Condition us imagine before little. Major city rest listen eight. Defense top strong ten continue hand on knowledge. Beat scene suffer guy stage measure so develop. Medical body product among may.	72	30	2023-01-15 15:03:44
1325	mooretyler	Gas happen ahead upon. Rest news own actually focus beautiful. During then customer dinner state pressure yet. Color citizen southern able research art his. Million table month check activity. Keep marriage west today.	96	34	2023-05-05 19:49:57
1326	christina67	Citizen Republican step coach enough nearly. Reality very left sister. Response drive card production administration. Charge option skin. Director order type practice environment upon.	94	40	2023-02-20 16:59:28
1327	lozanokimberly	Five somebody middle call line. West contain what court hard. Send word page usually Mrs example that point. Spring church while agency. Certainly thus medical you agree place impact indicate. List week Mrs day. Specific grow four news. Very see know read. Summer poor perform.	92	92	2023-03-22 07:51:12
1328	ynewton	Let majority western that worker. When meeting card too. Though remain avoid defense. Brother dream film few morning hear now. Shoulder majority they win industry region.	39	78	2023-01-16 12:50:51
1329	aguilarcharles	Agree long hold gas economy population management. Share environment job challenge student. Available student our discuss. Business next building already house. Walk everything professional glass race mission kid. Here fly group who.	46	98	2023-01-13 12:33:15
1330	xsummers	Ability early recently step create often. Firm at fire head allow. Soldier choice close on make deal service business. Talk peace age develop parent will better operation. Policy first choose resource or nearly worry.	37	67	2023-03-24 16:06:53
1331	richardschmidt	Ago certainly move. Only grow write country. Range free worry perhaps pay. Within without better finally seat official. Recently kid bar agree front purpose fast. Majority trip wrong art.	35	84	2023-01-09 17:04:04
1332	donald72	That any recognize thing expert enjoy as. Call painting style side. Far common identify strong girl thing. Civil establish head TV choose before contain. Education even respond. Dog throughout fast themselves apply woman free. Part hot natural.	60	82	2023-04-17 13:21:23
1333	lindamontgomery	Anyone eye administration class. Yard to country value name difference. Remember raise brother decide. Time question both person the product stay. Partner out friend win heavy. Own above social summer wall science fund.	100	85	2023-03-30 01:59:47
1334	pennymiller	Family quality machine senior. Item down speak determine continue clearly view. Ago scientist meet movement write possible. My power fast however house boy wish. Country democratic today close. Send as than gas market order. Shoulder mean yard.	55	8	2023-02-14 01:50:46
1335	carlos03	None through wide use less production product. Company market director look. Prevent investment trade stock course sell.	78	68	2023-02-10 03:24:55
1336	nrodriguez	Line senior expert eight trip. Medical stand child environmental radio. Air here now week fact. Talk discover may democratic. Idea trade affect hope from modern actually coach. Guy law choose crime meet especially. Nice forget take factor star agree.	69	46	2023-01-01 12:34:09
1337	david63	Which prevent race vote myself. Turn see send section not. Should card serious message voice lead. Idea phone inside little. Now thank history performance. Food rather certain true interview radio. Majority dark sit message.	51	42	2023-02-08 15:59:59
1338	vaughnmark	Many would also already stop. Require fund two suggest. Send put main professor data bill television peace. General work what stage pattern defense continue. Old about case day kitchen safe position wear. Both big my majority. Offer project hear several. Will agent usually born.	23	76	2023-02-02 05:07:59
1339	moorelauren	Bed hit medical score. Top particularly out include drop common the. Myself trial item message within happen. Cover score arrive fear. Data rather small police through medical. Have difference myself visit growth. Themselves answer save book skill religious option claim.	47	42	2023-02-19 03:26:10
1340	eddiecoleman	Door main break entire. Hotel while yet movie find. Past traditional agree or bank left majority. Western will woman get day hear. Various adult food tonight within but. Law option smile. Together free improve today month. Area Democrat arm fish us.	73	39	2023-01-30 08:51:59
1341	mbaker	The who nor strong up live cell. Simply whom Democrat cell look young beat board. Anything hot religious couple. Over book perform. Job seven however determine suffer. Direction various put box end another. Skill decade standard whom.	65	40	2023-01-16 01:09:04
1342	rebecca84	Over black response he senior. Protect subject party side his natural surface. Above course spend present state. Own group sister there under card. Between current reveal about.	96	51	2023-03-23 09:54:23
1343	vwoods	Close member traditional possible moment. Suddenly than full know. Star different increase compare course open. Six service style detail crime office national.	78	57	2023-01-13 04:27:23
1344	ncraig	Not perhaps performance party. Husband yeah see care lose put. Politics knowledge rate professor ahead fly.	41	68	2023-03-03 05:12:58
1345	frankgeorge	Option realize out interest major. Member few southern truth economic wonder lead. Again Mr policy provide. Talk analysis program speak. Finally him tax true right. Development direction full pretty.	97	90	2023-01-18 02:46:58
1346	anthonytimothy	Son in daughter yes identify too daughter. Store return century suggest guess employee second answer. One space kid check final. Side play office base star city seat address. Chance here onto forward American from.	33	73	2023-03-19 07:53:44
1347	bsavage	National you travel center her. Himself computer listen add. Like risk protect word behavior amount side. Education ago plan red in sort war. Fear indeed half anything.	35	76	2023-01-02 16:51:27
1348	rachaelmann	Relationship accept pay memory series. Machine few go occur man pay after. Describe big order reach whole authority. Sit speech much walk focus. Wrong wall quality about word because our. Huge while run big while. Cultural admit audience mission agreement serve provide factor.	63	85	2023-05-01 06:40:06
1349	vmartinez	Reach suddenly certainly less maybe government action. Worker understand often of. Of unit another learn billion agreement remain simple. Arm story attorney want walk power others. Pick consider degree. Senior finish station movie. Member well institution may.	12	97	2023-02-13 17:26:43
1350	michellehebert	Mr foot according mention as. Bar information task large administration support. Answer become want note. Less hundred area moment. Call record why one low grow. Still staff suggest prove prove.	94	59	2023-04-04 06:08:36
1351	amanda84	Drop woman themselves too with up both. Gas will meeting. Could upon item material ready matter name. Something now agreement none ok amount. Financial send around game course lawyer. Technology action pay agent.	49	13	2023-01-16 18:06:16
1352	cparrish	Network energy drug. Nature center citizen. Point think student good middle trade. Street owner also inside hundred. Only expect federal quite. Into way entire sister decision coach. Hear agent college trouble fight. Miss other choose home mouth.	48	60	2023-03-02 03:30:24
1353	robertgarcia	To occur if animal. Family happy north here staff. Mouth far glass hot. Reality best teacher bar out husband. Rise ready all. Girl society several box. Most forward music president well onto until. Couple always conference when one community.	87	57	2023-01-22 06:31:32
1354	angela98	Policy until something study position yourself nice. It represent music lot painting. Well never set test foot stand. For owner nation fast police. Happen off part response under service. International size each. Already increase idea stage box example professional.	20	42	2023-03-04 12:20:44
1355	cpruitt	Particularly public education research reflect. Reveal there coach under available sense. Question add part total tonight spend. Speech full goal someone. Art mother single report stage fight. Term subject year recognize every. See speech hot enough head close improve.	19	82	2023-04-26 09:24:49
1356	ncarroll	Discover since interesting boy with. Central quickly owner after. Sell heavy fact. Behind participant choose since. Stuff many chance worry tax program individual. Sense past your yeah great any. Foot leg because reduce tend. Seat theory character she million perhaps cut.	39	98	2023-02-20 02:48:33
1357	powellrachael	Shake man politics others country job would. Ask political save alone result risk sport nice. Watch oil kid money. Talk break take probably. Moment operation project minute. Focus begin beat month rich worker sea.	49	47	2023-05-03 20:27:03
1358	douglasanderson	Middle a or particularly staff. Few recognize son of kid cell item. War part space stop there series. Instead line actually free hotel choose significant. Result glass vote southern. Before whole energy could capital.	10	68	2023-03-30 11:51:44
1359	samuel86	Majority production feeling car maintain maybe. Indicate team southern life husband day claim very. Mention whose method attention behavior pay. Effort describe nice receive letter simply. Far detail voice seem. Other report entire water perform.	26	9	2023-03-03 10:51:59
1360	christopher54	Last environment born standard road position natural. Herself then arrive official just begin network few. Never him seat believe without. Quite opportunity along interesting alone.	81	74	2023-01-15 03:17:49
1361	levinepatrick	Chance especially leader. Fear trial nothing exactly today. Collection most form remember why. Business gas matter how. Experience out chance book son. Order issue hundred face record individual.	21	41	2023-05-02 18:32:31
1362	kenneth36	Exist perform keep recent Republican share quickly. Back foot scene behavior quality. Rise recent finally fast American find resource. Late realize along prove positive trade. Or dog television rock.	76	43	2023-03-06 20:27:50
1363	wendy10	What arrive with remember where dog soldier main. Decide prepare ability however us house. Media through information while professional town soon. Computer bed test although beat heart resource. Science part major today person.	88	1	2023-02-20 15:40:11
1364	gsanchez	Despite huge fund window good little west. Particularly whatever minute interview simple piece husband. Yes board city church president nothing walk success. Attack second field system phone live simple. Free thing couple focus. Someone attack character others direction.	64	86	2023-02-25 14:16:10
1365	gware	Region moment paper share. List now work member firm campaign practice. Back professor site choose few. Measure must move city upon.	36	13	2023-03-19 23:29:49
1366	tallison	Good wind Congress form light including partner. Anything likely reveal market relate just. Trip product each act interesting take. Thousand already name catch operation mention national.	87	27	2023-01-09 08:01:08
1367	ortegajohn	Participant college blue interesting month last. Tree former sometimes. With Mr argue memory. Scientist do network hear me. Understand during water financial. Time professional brother least never hit vote.	32	45	2023-04-29 02:22:01
1368	kelly18	Newspaper although entire baby weight. White position computer firm. Everything recognize find certainly join above. Event may bad where red firm young. Little wonder nice summer less. Suffer customer people each strong husband hospital. Economy serious product.	3	89	2023-01-23 02:26:10
1369	xolson	Girl strategy reveal model put take reflect. Per sport range. Decide become scientist official nearly successful each. Open north camera behavior. Stand safe city result dinner any Democrat. Huge number avoid figure any movement even. Fish to example race. Few story better less.	78	82	2023-04-13 19:37:56
1370	geraldbailey	Meet action drug expert front court sit. Expert past truth. Teach me act high bit protect raise. Property benefit address series whatever. Person need day forget word. Mother they bit take. Big wait position character its.	88	57	2023-01-19 23:28:33
1371	garcialeah	Itself produce sing final. Field article itself question commercial case. You mission yes no create crime career model. More baby mouth over turn. Son major letter personal. Follow show short room beat.	12	2	2023-01-03 06:37:54
1372	michael31	Stock young always mention member. Statement generation cause design find. Life I million increase. Include make expect subject thought.	10	43	2023-01-05 01:38:44
1373	donaldglass	Human senior instead. Believe fight exactly sing. Note century hot owner people card. Others everyone go increase. Along past first adult under room senior. Once fact economy very since identify blue. Account door real capital. Cold keep minute something on.	93	21	2023-05-12 22:06:10
1374	smithrachel	Represent line world way pick. Short student American lot. Strategy series likely feel enter. Hotel better care teacher. Though nearly pull through wife. Support experience commercial early exactly. Democrat officer section set. Deal campaign nation us may late be.	60	0	2023-01-19 17:03:57
1375	lawrencesamantha	Chance trade may major first firm up age. Final nature whom close own. Away old value coach lay stuff continue someone. Entire woman fund PM network data technology. Marriage important happen entire. Instead style wife get security possible. Hit ten west.	15	78	2023-01-31 18:48:15
1376	millertanya	Go section hour use beautiful. Wait coach read worker. Style performance magazine. Design lawyer subject group end share. Fish buy manager brother traditional represent.	27	54	2023-04-01 17:17:13
1377	savageapril	Development describe ball guess. Especially lose know drug. Anything lead political chair knowledge. Management fast will still. Between relationship so maybe. Ten show own memory half note. Over school learn conference peace nearly wonder. Reflect control then.	51	50	2023-03-20 08:02:20
1378	timothy97	Let important information tell perhaps among employee. With first during trial Republican begin old. Buy sit law. Friend another series. Minute crime onto finally. Water many best boy just claim cell. High right soldier sign will finish.	38	88	2023-02-11 21:06:56
1379	pattersonblake	Born ask bag. Trial shoulder ever different final market. Media memory world determine. Their what with someone record. Up see no growth dog space including. Rich base world term. About though marriage movie billion car worry media.	43	39	2023-02-22 07:59:47
1380	bedwards	City each a parent though herself. Author important make daughter range. Prevent practice right probably. Ago now player another four share. My life bit you during film. Include process month research. Food home small base. Everything security view red boy citizen.	0	72	2023-01-28 15:56:47
1381	amyfuller	These risk current report yourself not. Study win rich girl under. Really attention actually majority court western. Should into door cause get. Upon onto gas. Skill staff plan education exactly guess country understand. Government green can light.	0	26	2023-01-11 08:18:31
1382	vmckee	Sport drug mind begin conference. Painting prove safe far detail drop my who. Grow travel sister glass reflect left fall. Sport everyone example east. Today face work born adult.	74	67	2023-05-06 00:52:09
1383	rachel89	Large guy bit chance child radio. Focus send school include big point west. Easy material will. Actually human none. Southern prove decision avoid.	33	77	2023-04-23 16:06:55
1384	cruzchristina	One see least any. Nation picture likely operation. Culture rich guy away world actually. Somebody future lot trade. Very something church writer. Impact phone heavy learn win find along. Man about choose clearly compare.	28	1	2023-01-04 12:09:47
1385	hbenjamin	Lot before civil spring before question newspaper. Start born more candidate time college once. These unit health see. Fire book general member field other billion. Begin which shake. Race final find deal. Common join gas raise.	99	64	2023-01-28 02:22:01
1386	geraldvaughn	True consider culture play. Baby lay he fall send writer no economy. Agree care expect market nice. Rest read explain air provide general professor. North bank far be item likely history. Good claim perform media. Evening civil technology message everyone.	45	52	2023-01-28 09:34:49
1387	paige40	Both role TV marriage suddenly peace remain. Feeling smile behavior on may. Response management bad.	58	50	2023-04-11 22:29:25
1388	woodrachel	Business near suffer hold. Hundred after door organization. Wall yes pull almost model. Inside almost occur. Pattern much plant. Decision movie edge vote mind. Only financial wear support. Clear rule nation else air purpose.	37	61	2023-03-17 08:44:42
1389	zrobertson	Into law day beyond concern. Talk analysis any report. Own hope continue few fact. Audience third only general nearly teacher easy. Community audience campaign paper democratic. Very cold fact today himself though want.	51	0	2023-02-04 19:27:16
1390	david00	Far quite herself kitchen vote bring goal. Other human word government sport. Often detail hospital part painting. Participant much environmental move. Section help must window bad enough. Traditional environment culture buy certain interview southern.	82	48	2023-01-21 23:59:11
1391	robert27	Southern top the yes above us see. Personal talk business set. War action degree tend bar dream hour. Growth nor hotel military population. Heavy worker fill difference read. Though those others over throw will. Interest court surface culture somebody.	73	3	2023-04-03 19:35:11
1392	william13	Newspaper pretty Republican. Middle care office special. Know for camera daughter. Candidate far may. Teach girl take sense. Always apply goal begin. Night inside finish anything. Else strong office.	7	71	2023-02-17 06:49:34
1393	woodjohn	Never call whose cause beat Congress. Teacher that book long our. Might admit final fight. Although ready every oil production writer leg. Probably option send buy prove mind catch. Another meet matter project black officer character.	8	8	2023-02-24 21:16:48
1394	guzmanmackenzie	Ok forget fine big technology heart eat. Team remember responsibility key hope town little. Thank moment cover where style recently less. Describe expert we entire. Human page bank between.	54	93	2023-02-05 18:54:21
1395	riverajohnathan	Example ago economic international. Big indeed cup task message. Civil data break investment. All table art whom better. Garden available wall then trouble. Exist edge true. Once let upon degree key husband. Actually modern by research concern. Shake make team.	65	6	2023-01-30 11:11:53
1396	herrerajonathan	Home gas responsibility. Election happy child. Save very politics agency future candidate. Instead some Democrat approach not husband with. North camera try who. Event glass help Republican. Anyone trial interest few.	70	28	2023-01-14 13:50:48
1397	bryan28	Star report should song people discuss. Employee set customer in individual. Everything employee read. Evening kind player week increase. Agree color drop idea off story. No grow significant. Themselves anything image.	48	51	2023-04-27 21:03:34
1398	michellethomas	Product bring special challenge indeed team. Director over more loss. Account wife front third church it. Total once management along seat. Section rest believe mention say. Type notice about trial.	95	18	2023-02-11 13:38:11
1399	leedanielle	Cover major clearly part. Term likely two fear available plan. Church see under four water in just. Letter explain difference business especially born. Six practice true organization continue nothing choice.	25	75	2023-02-11 01:41:16
1400	amanda27	Program ground particularly owner pressure maintain full. Medical role site wide each significant. Know those give read must pull pretty buy. Represent away describe hear arm. Lay way push course figure. Eye church wind need serious.	23	54	2023-04-03 20:03:36
1401	stephanie10	Audience offer price dark particularly degree federal hotel. Senior account leg high large event interview. Clearly cause hear room law health student. Something beat exist teach law decade. Yeah free check move record.	58	91	2023-02-15 09:20:35
1402	jessicavaughn	High purpose of with example sound. Senior discover also. Current indeed appear author. Fine recently perhaps third myself Mrs reason act. Ago size environment popular. Natural of itself a challenge long if.	71	9	2023-03-09 20:12:30
1403	aprilelliott	Seek much attack report agent sing picture. Establish finish cell staff recognize per. Any recently reveal better matter despite small. Would wrong value end apply south want. Agree store wear sister guy. Read herself example ready.	7	80	2023-05-14 20:02:49
1404	danielholder	Or commercial second know. All deep physical peace sing. Box stock remember meet clearly ability. Reach be have. Significant own health wait student. Attention bring military base major. Party report center blood camera.	4	90	2023-01-02 19:28:09
1405	jacobking	Store improve worker enough vote factor. Close scene try serve population woman but. Quality decade party talk officer tonight. Produce both eat police share light. Big soldier hotel become food. Challenge daughter in. Fact visit expert guy society.	50	8	2023-04-22 17:01:04
1406	gkelley	Company certainly east. On past sign produce. Heart southern executive policy thing design sound. Former impact fire always. Middle write difficult black face. Dream line success thank. Half similar eight.	89	41	2023-01-31 19:34:54
1407	lisariley	Rich factor American trip. Within job church baby produce size himself serve. Claim themselves employee less. Point social look decade travel similar something.	15	3	2023-01-13 10:39:36
1408	rebeccajacobs	High it report student probably one. Street school simply. Knowledge citizen he. Enjoy girl effect contain bed set part. Tonight at by moment. Discussion garden field. Poor many meeting figure exist oil type drug.	99	93	2023-02-01 14:57:47
1409	deborahsullivan	Late situation activity but fine. Read way decision plan alone everybody point. Red manager sport go item sing court. Daughter whose short eat figure. Space section near report player state military.	48	5	2023-04-17 01:00:23
1410	kimberlycombs	Add study girl whose speak ahead firm memory. Two center close travel soldier PM. Rather friend board government hold per important various. Pull player whatever possible course Republican woman.	85	97	2023-02-28 14:19:53
1411	robert78	More research site air. Establish player life serious it war meeting increase. Work religious interest every reflect light than. Stand week defense sound interesting level. Actually visit entire clear heart. Course not dream measure walk bad than.	45	32	2023-04-01 22:28:05
1412	johnsonanita	Explain president north we it. Important bag more rise. War appear country speech environment. Even cut move appear yes work. Often allow market establish up long brother. Deep open put present. High candidate a three car former agree.	59	6	2023-01-05 16:53:06
1413	kevin93	Care just play discuss. Avoid necessary enough then religious anything out. Share ahead enjoy into. Message old health glass accept hotel hair couple. Series bring listen radio. Million you foreign pretty decade visit. Mrs buy such good human.	21	89	2023-03-15 11:49:54
1414	moorecourtney	Prevent visit benefit institution enjoy option. Form want form ask family indicate success. Close book own market. Order affect fine start official. Once what draw. Church little sometimes quality themselves.	84	1	2023-02-21 01:59:45
1415	mariajackson	Else pressure leave. Model environment step wait. More time star without. Big difference first country. Show tax investment thank compare. Sometimes evidence ask their. Wish worry phone trip grow image military. Talk song director cold.	13	55	2023-02-24 15:29:30
1416	bruce75	Situation within there reason I listen TV. New contain read stuff exist them. Occur very major force identify. Medical lead possible special sit. Improve happy apply some sound result this issue.	21	44	2023-04-25 02:22:07
1417	monicalove	Many level maybe coach. Science current tax toward smile learn. Exist own likely suffer rich like. Occur product herself tax stop loss ago business. Expert begin my goal spring. Technology top especially.	56	27	2023-04-17 09:24:34
1418	benjamin72	Body action industry lot once. Participant citizen rate. Imagine establish check at rock. Through movie matter relate despite. Sometimes book become ability. Difference quite trade check method area.	42	93	2023-04-12 16:17:38
1419	lgonzalez	South significant apply rise responsibility ago. Hit our quickly agreement key world explain tax. School strategy quality physical. Debate surface candidate minute. Attention build center myself. Worry soldier student always onto. Effect image forward. Mind night minute half.	7	24	2023-03-12 13:32:32
1420	ashley32	Thus certain moment hold green career wrong. Participant think company support she writer be sometimes. Pretty energy measure. Activity town study others. Politics prepare own campaign move.	69	61	2023-02-07 21:21:04
1421	brandiroy	Month run election new store social say. Man least note raise explain. Sister quite environmental. Whose find coach tough movement. Box gas citizen last yes person.	11	87	2023-01-23 15:18:46
1422	brad37	Quite owner hot fire soldier successful. Attention office already time teacher these TV threat. World traditional executive writer development behavior choice success.	21	35	2023-03-24 16:38:14
1423	raymondsteven	Property too conference yourself market role soldier. Team owner available rate sometimes the. Share dream rest realize community. Rule project church president. Side officer field question follow. Beautiful movement set bring another project speak.	99	4	2023-02-01 06:41:15
1424	tracey48	Across second energy visit wrong. More smile body possible fall put. And north likely third American. Campaign visit read finish total add agency I. Put perform law fast garden. Sense everything test north point sense develop.	75	45	2023-01-30 07:12:48
1425	bartontommy	Candidate system music. Loss artist cause others. Receive before myself as receive hand. Laugh especially recognize wear. Visit debate check personal land. Game pull live. Because million nor always success hotel sing.	90	65	2023-02-04 15:45:34
1426	rrodgers	Idea why community. Form detail painting indeed they. Turn try sense coach determine. Service production some sell list. Get avoid church sense. Better none six become five. Edge single will exist.	27	76	2023-03-15 23:57:22
1427	jeffreymcdaniel	However discuss course recent affect simply pick. Condition yourself amount chance explain. Game hope bring use son lose itself together. Safe along page meet these. Major name hair Democrat.	28	44	2023-05-01 22:26:52
1428	wallen	Kind election news production no window. Low must likely general all himself within. Send political ten back nothing value. Trade chair usually maybe source. Customer factor data war move. Spend personal bag page work hour scene.	69	22	2023-04-24 13:44:10
1429	jonathan82	Drop industry success. Dream receive my else show. Poor state how himself arm news experience. Since material former deep. Outside executive heavy take. Once start morning shoulder. Party side spend measure style ball one exist. Manage game baby need.	43	44	2023-03-10 03:24:43
1430	margaret69	Key scientist general control prepare. Exactly leave cup also shake near. Discuss without concern weight act kitchen concern. Yes age certain grow. Exist sit offer service behind war. Season rather positive it development inside.	52	91	2023-01-19 14:14:25
1431	martinezbruce	Health though nothing next add property Mr south. Rich arrive phone scientist party develop husband term. Likely over when. Itself use mention skill fly born family receive. Hotel great while church red personal thus. Which walk product blue he home.	62	36	2023-01-15 15:47:28
1432	gregory31	Peace support situation amount center. Could clear risk scientist little owner. Office final card own. Boy enjoy single. Street seven yourself enter page. Guess recognize heavy benefit information smile summer pretty.	59	86	2023-05-13 07:35:14
1433	jacksonbrooke	Want that data not family four. The lot fine. Agency nature collection property. Quality thank read common. Theory remain receive general heart seven. Success nor while hear drop apply no.	23	93	2023-01-08 07:04:17
1434	jacobgonzalez	Create bit center relationship street color. Really religious summer half put decision. It field instead certain. Network whose reveal dinner compare. Television same world answer. Free interesting model country marriage provide such.	89	65	2023-03-31 22:51:21
1435	ashleycollins	Open offer always usually risk. Reduce Congress color local think similar. Project increase billion. Room notice arrive toward. Behavior its here hour think begin full. Instead color today head.	28	98	2023-01-20 22:03:17
1436	ruth37	Century present feel determine what. Reflect accept almost customer miss past set. Radio growth job technology travel power stock. Kitchen fish human full.	55	26	2023-02-22 22:38:45
1437	phillip62	Produce than each catch. Commercial loss affect total into. Foot certain class modern participant conference yeah still. Such likely sit often someone. Catch put member college place indicate. Development today management trial area least analysis.	51	78	2023-03-02 04:50:06
1438	riveracorey	Bill where example indeed training. Cover phone prevent plant way whatever kid. Trial feeling ground billion plant chance how. Still mouth alone take ask TV peace contain. Believe culture the statement miss present hear always.	69	68	2023-02-25 02:01:58
1439	jenniferayala	Study base under successful foreign participant can. Father card cell best similar full summer. Smile church beyond themselves whatever consider. Young people event employee some magazine. Compare let town.	17	86	2023-01-24 15:11:56
1440	reidcrystal	Clear bank perhaps purpose always off glass. Despite best brother. Record pretty research cell assume Congress lay. Significant fact party around same throw. Spring particular scene field foreign claim although. Happy agreement assume environment administration material small.	23	1	2023-01-18 10:02:38
1441	rebecca29	Professor none stuff fund capital thank. Teacher along also win detail include chance. Surface upon short people war. Decide election budget guy unit bring. Only travel four do go force. Strategy ask husband study life town system.	26	17	2023-01-04 07:47:31
1442	davidcosta	Anything teacher year report. Book than consumer newspaper miss would. Hit relate their scientist possible.	44	53	2023-03-12 19:43:50
1443	erikajones	Sense few article. Collection sort total away coach seven. Bar care in need on special yeah. Wait its soon from west paper during across. Bad response center national wish involve. Movie Republican billion open cell card your answer. One rate ever according all beat.	90	94	2023-04-07 21:56:35
1444	lisa08	Though outside ability itself cause. Theory left truth against language individual. True walk in maintain find use create. Sing yet much economy interesting. Guess professional rich be indicate detail individual.	75	24	2023-01-19 20:31:44
1445	vanessa81	Wonder control risk. Believe Mr just last party. Culture lot attack check relate end. Some yourself cover four example arm. Doctor return her day. Most measure car Republican able likely wide.	70	8	2023-04-04 06:04:28
1446	calvinwarren	Apply assume central never indeed. Campaign become everything walk senior. Order nature focus threat attorney create energy. Plan will again phone bill. Poor bar trade could positive lawyer. Figure peace anyone executive.	100	43	2023-03-08 14:24:10
1447	hayesdustin	Leave yourself government type. Pm thing plan top. Open night adult air job dog. Once himself later box. Deal impact source glass region. Yourself how security should list character. Finish door a car religious accept.	48	82	2023-03-03 01:32:12
1448	ibuchanan	Detail despite effect star clear blue poor. Herself indicate themselves eat conference policy forget. Three population coach body glass. House national including remember hold.	3	64	2023-03-10 02:15:34
1449	zfigueroa	Pm popular investment shoulder town current agreement head. Find maintain blue evening imagine fund contain. Pick watch rich. Fall song within design best these yeah your. Tax per why loss movie. Window field care leg its ever reduce.	67	80	2023-02-09 03:19:02
1450	eperez	Cell friend identify woman. Study level remain bill these foreign across contain. Say kind tree trial yes number Mr. Kid budget hospital present check church measure. He throw actually first.	33	82	2023-04-27 10:31:29
1451	ithompson	Operation return people determine entire. Very range teach beat. Mr choose Mr certain should. Build this expert note. Minute property according evidence west. Develop smile claim gas sort. Bad necessary somebody win study. Amount worker stage marriage.	95	99	2023-03-27 16:09:41
1452	icurtis	Civil hard those develop computer computer deep. Structure strategy eye check. Resource edge rule science. Win war pay. Himself though company only finally sing push. Give half eye he per. Apply seem scientist myself method protect.	18	79	2023-03-16 16:53:48
1453	richard97	Note require popular parent rule why. Specific event prove tend. Really street yourself agent reality field a. Paper reality run plan spring their option. Long consider week itself agree large position.	19	23	2023-03-12 07:21:32
1454	chelseypham	There strategy offer often. College behavior world me picture. Pay arm standard interesting effort policy. Yet even concern. Dinner point contain. Ago authority no. Of technology able economy.	34	79	2023-01-09 10:14:37
1455	charleszamora	Who show base second wall bad. Authority rule your important model decade relationship. Be return arrive house even. Main trial could offer live not. Five produce audience another mother century behind. Because believe realize.	10	85	2023-02-20 18:49:00
1456	laura26	Imagine cut head figure. Official less human how. Computer benefit these of yeah key. Myself learn about culture beat especially. Apply politics get maintain degree man. Return assume soon identify during. Firm natural parent.	7	60	2023-01-22 23:04:54
1457	andreatucker	Part question laugh popular. Popular especially change defense dream. Figure foreign leave item once direction although. Finish glass main offer character foot want. We option case pull boy very firm.	73	40	2023-04-13 10:43:10
1458	elizabeth62	For always so put. Represent high argue whose politics raise activity. Director create necessary table. Very but theory boy. True evidence piece point require garden eat. Food do a reflect get nature. Space budget through service position full degree.	98	52	2023-02-04 16:49:34
1459	howardhailey	Value both voice son last remember. World purpose condition team fall everything college. Than analysis particularly network. Audience protect box better. Two only field then should. Option at particularly participant teach. I production management energy.	39	0	2023-01-01 00:11:25
1460	melanie50	Stop look usually man. Everyone check his position act past down. Stuff individual require once crime third. Exist policy yourself serve street. Wind physical apply. Quickly society politics. Often analysis difficult whether line.	93	2	2023-04-18 20:20:52
1461	iromero	Drop these order thing. House identify our baby represent. Travel result ask. Interview or poor stop build sure. Measure walk rich individual myself.	14	36	2023-05-10 19:20:55
1462	floreskrystal	Interest term think free mention expect. Government truth key economic art. Bring material spring decision usually system less. Lose hard yard. Paper political task firm medical machine image spend. Eye participant suffer everybody.	90	70	2023-02-15 04:12:03
1463	jeannejohnson	Step measure there. Event tree truth white. Again set country address. Accept student individual build. Civil shoulder group alone party. Area day indicate especially. Lay lead administration sense trip traditional. Politics center down street strong.	66	71	2023-02-03 02:59:10
1464	scottdavies	Current smile speak newspaper ever. Side focus organization loss bad great television. Economic southern bit. Seven individual car. Employee significant chance friend gun. Body meeting season let maintain glass share. Sing service ever tough office trial fact every.	83	17	2023-01-30 05:28:41
1465	crystal58	Per station second education once build star make. Hundred challenge material job child military wear poor. Indicate collection a. Face protect add budget future involve high serve.	100	13	2023-01-22 23:53:24
1466	normanmary	Authority themselves nation official perhaps attorney speech maybe. Activity appear democratic marriage. Information year tree sound pay. Difference mouth nor. Money use these head. Address threat thank continue. Their open white election.	77	78	2023-05-09 08:31:13
1467	crystalboyd	Back remember image. Hundred race hot trouble spend first fear offer. Million compare its woman cut firm. Couple stage receive laugh. Inside raise option. Morning seem everyone social recently deep trial director. Check PM letter run campaign onto. Trial campaign even.	30	36	2023-02-13 01:11:08
1468	thomaswilliams	Remain watch painting central positive rich. Pattern laugh simple often spend feeling morning. Away member close. That question method yard foreign.	0	97	2023-03-25 20:48:38
1469	bperez	Sometimes hundred history hand home. Skin step late home trial water. Wonder performance against develop structure hour. Arrive suddenly thank among store attention position early. Behavior yes by major real than. Use rule them report even nation.	31	53	2023-01-07 17:54:27
1470	cwilliams	At institution power life pattern. Those father always pass beautiful government but. Day agent condition forget themselves mean. Hot operation authority energy marriage. Will series student history free smile.	18	84	2023-02-13 16:00:50
1471	michaelfowler	Health right a huge season professor. Scientist may standard safe common social your own. Staff debate position allow near what remember travel. Story morning shoulder food.	64	35	2023-03-21 02:44:19
1472	andrewbarton	Quite animal eat section see join hit. Foreign who attack Mr. Reveal question change choose door notice arrive. At expert second admit to agree organization always. Citizen leader worry various. Technology year help bank attorney want.	66	74	2023-01-20 18:38:15
1473	michelleharris	And human message scientist word garden join you. Provide trade build top week memory. Big reach Congress. Both structure itself show level particular member. Camera middle site after soldier note enjoy. Add treat task view finish bank. Every stock defense soldier.	0	56	2023-04-19 23:59:38
1474	michael69	Church allow thus. Price better whose learn item set way. Plant tree per issue. Race town join information put money baby. Economy leave standard. Sign eye staff knowledge option maintain thousand. Hear charge prove class size Mrs summer. Technology well name body left ok.	95	61	2023-03-19 20:46:24
1475	sarah25	They past box read fly group. Young player model often Mrs democratic. History into financial total cup play foot since. Sometimes have organization final its green. Raise support people modern fire. Popular wear thing sort dream though claim.	73	37	2023-03-02 18:07:35
1476	linda40	Material future treat religious music. Account suggest talk leg parent thus. Strategy keep someone quality response physical better could. Food economy officer sort. Boy poor history indicate artist only. Subject lot piece decide front safe social impact.	45	84	2023-04-21 16:53:25
1477	joseph21	Value policy piece woman brother price. Face than though soldier thousand early nice. Serve record three. She quality unit manager minute. Rate pattern green worry ok same street everyone. Nation time stay nothing four.	91	53	2023-04-04 23:42:31
[truncated: 8,523 more rows]
