# Supplementary material for: Designing a novel technique for evaluation of tourism informatization in scenic spots from a big data perspective
Source: PeerJ Comput Sci. 2025 Apr 18;11:e2807. doi: 10.7717/peerj-cs.2807 (PMC12190376; doi:10.7717/peerj-cs.2807)
Supplement: Supplemental Information 1 [file peerj-cs-11-2807-s001.zip › Tourism informatization Data and Code/Models Implementation Code/Tourist_sentiment_analysis Code.ipynb]

# %% [markdown]
### **Tourist sentiment analysis**

# %% [code]
#installing the necessory libraries
#Hugging Face Transformers is an open source library that allow us to interact and use the state-of-the art LLM models such as BERT, GPT, DistliBERT, etc.
#!pip install transformers
!pip install pytorch-lightning #this library used as to traineer the model effeciently

# %% [code]
#importing all necessary libraries
import pandas as pd #for loading .csv files
import numpy as np  #using for multi dimensional arraies

from tqdm.auto import tqdm #To show the progress of the model

import torch
import torch.nn as nn
from torch.utils.data import Dataset, DataLoader

from transformers import BertTokenizerFast as BertTokenizer, BertModel, AdamW, get_linear_schedule_with_warmup
import pytorch_lightning as pl
from pytorch_lightning.callbacks import ModelCheckpoint, EarlyStopping

from sklearn.model_selection import train_test_split
from sklearn.metrics import classification_report, multilabel_confusion_matrix
from sklearn.preprocessing import LabelEncoder

# %% [code]
from google.colab import drive
drive.mount('/content/drive')

# %% [code]
!unzip "/content/drive/MyDrive/Tourist Sentiment Analysis.zip"

# %% [code]
# Loading a dataset
# Reading data from a CSV file using the read_csv function and writing it to the df variable
df = pd.read_csv('/content/train.csv', delimiter=',', encoding='ISO-8859-1')
# Change the encoding to utf-8
df = df.applymap(lambda x: str(x).encode("utf-8", errors='surrogatepass').decode("ISO-8859-1", errors='surrogatepass'))

# %% [code]
#splitting the whole data into training and test part in order to train and validate the model performance
# Perform train_test_split
x = df['selected_text']  # clean_text
y = df['sentiment']  # tweet sentiment assessment

# Splitting data into training and test sets
X_train, X_test, y_train, y_test = train_test_split(x, y, random_state=42, test_size=0.2, train_size=0.8)

# Label encode the sentiment
le = LabelEncoder()  # To adapt the target variable for models
y_train = le.fit_transform(y_train)  # machine learning, transform
y_test = le.transform(y_test)  # categorical column to numeric

mapping = list(le.classes_)
print(mapping)

# Combine features and labels back into DataFrames
train_df = pd.DataFrame({'selected_text': X_train, 'sentiment': y_train})
val_df = pd.DataFrame({'selected_text': X_test, 'sentiment': y_test})

# %% [code]
#Perform tokenizing through BertTokenizer pre-trained tokenizer
#it do to tokenization for bert-based-cased model
BERT_MODEL_NAME = 'bert-base-cased'
tokenizer = BertTokenizer.from_pretrained(BERT_MODEL_NAME)

# %% [code]
#Defining the max-number of token that can be input to the Bert.
#We set the Max token size to 512 if any input exceeds this token count, it will be either truncated or will be split into smaller parts
MAX_TOKEN_COUNT = 512

# %% [code]
#Inhereting PyTorch Dataset class for handling toxic comments data accordingly.
class ToxicCommentsDataset(Dataset):
  def __init__(self, data: pd.DataFrame, tokenizer: BertTokenizer, max_token_len: int = 128):
    self.tokenizer = tokenizer
    self.data = data
    self.max_token_len = max_token_len

  def __len__(self):
    return len(self.data)

  def __getitem__(self, index: int):
    data_row = self.data.iloc[index]

    comment_text = data_row.selected_text
    labels = data_row['sentiment']

    encoding = self.tokenizer.encode_plus(
      comment_text,
      add_special_tokens=True,
      max_length=self.max_token_len,
      return_token_type_ids=False,
      padding="max_length",
      truncation=True,
      return_attention_mask=True,
      return_tensors='pt',
    )

    return dict(
      comment_text=comment_text,
      input_ids=encoding["input_ids"].flatten(),
      attention_mask=encoding["attention_mask"].flatten(),
      labels=torch.FloatTensor(labels)
    )

# %% [code]
#Initlizing BERT using the pretrained method provided by the BERT Class
#the return_dic is set to true in order to get the output in the form of dictionary instead of tuple
#The initized BERT model is then store in bert_model variable which will be fine-tuned for the purpose of taxic comments classifications
bert_model = BertModel.from_pretrained(BERT_MODEL_NAME, return_dict=True)

# %% [code]
class ToxicCommentsDataset(Dataset):
    def __init__(self, data: pd.DataFrame, tokenizer: BertTokenizer, max_token_len: int = 128):
        self.tokenizer = tokenizer
        self.data = data
        self.max_token_len = max_token_len

    def __len__(self):
        return len(self.data)

    def __getitem__(self, index: int):
        data_row = self.data.iloc[index]

        comment_text = data_row.selected_text
        sentiment = int(data_row.sentiment)  # Ensure sentiment is an integer

        encoding = self.tokenizer.encode_plus(
            comment_text,
            add_special_tokens=True,
            max_length=self.max_token_len,
            return_token_type_ids=False,
            padding="max_length",
            truncation=True,
            return_attention_mask=True,
            return_tensors='pt',
        )

        return dict(
            comment_text=comment_text,
            input_ids=encoding["input_ids"].flatten(),
            attention_mask=encoding["attention_mask"].flatten(),
            labels=torch.tensor(sentiment, dtype=torch.long)  # Use torch.long for classification tasks
        )

# %% [code]
# Example model class using PyTorch Lightning
class ToxicCommentTagger(pl.LightningModule):
    def __init__(self, n_classes: int, steps_per_epoch=None, n_epochs=None, lr=2e-5):
        super().__init__()
        self.bert = BertModel.from_pretrained('bert-base-uncased')
        self.classifier = torch.nn.Linear(self.bert.config.hidden_size, n_classes)
        self.criterion = torch.nn.CrossEntropyLoss()
        self.steps_per_epoch = steps_per_epoch
        self.n_epochs = n_epochs
        self.lr = lr

    def forward(self, input_ids, attention_mask, labels=None):
        output = self.bert(input_ids=input_ids, attention_mask=attention_mask)
        output = self.classifier(output.pooler_output)
        loss = 0
        if labels is not None:
            loss = self.criterion(output, labels)
        return loss, output

    def training_step(self, batch, batch_idx):
        input_ids = batch["input_ids"]
        attention_mask = batch["attention_mask"]
        labels = batch["labels"]
        loss, outputs = self(input_ids, attention_mask, labels)
        self.log("train_loss", loss, prog_bar=True, logger=True)
        return loss

    def validation_step(self, batch, batch_idx):
        input_ids = batch["input_ids"]
        attention_mask = batch["attention_mask"]
        labels = batch["labels"]
        loss, outputs = self(input_ids, attention_mask, labels)
        self.log("val_loss", loss, prog_bar=True, logger=True)
        return loss

    def configure_optimizers(self):
        optimizer = torch.optim.AdamW(self.parameters(), lr=self.lr)
        return optimizer

# %% [code]
# Create instances of the dataset
train_dataset = ToxicCommentsDataset(train_df, tokenizer)
test_dataset = ToxicCommentsDataset(val_df, tokenizer)

# %% [code]
#Defining a callback that save the best model during training based on the validation loss.
checkpoint_callback = ModelCheckpoint(
  dirpath="/content/drive/MyDrive/tourist_sentiment_analysis/checkpoints",
  filename="best-checkpoint",
  save_top_k=1,
  verbose=True,
  monitor="val_loss",
  mode="min"
)

# %% [code]
# Example usage of the model and DataLoader
n_classes = len(mapping)
N_EPOCHS = 5
BATCH_SIZE = 16
# Create DataLoaders with num_workers=0
train_dataloader = DataLoader(train_dataset, batch_size=BATCH_SIZE, shuffle=True, num_workers=0)
test_dataloader = DataLoader(test_dataset, batch_size=BATCH_SIZE, shuffle=False, num_workers=0)

# %% [code]
#Calculating the necessary parameters for the model training
steps_per_epoch=len(train_df) // BATCH_SIZE
total_training_steps = steps_per_epoch * N_EPOCHS
warmup_steps = total_training_steps // 5
warmup_steps, total_training_steps

# %% [code]
#Configuring the pytorch-lightning trainer object with basic parameters necessory for our model training
#this can also be done with pytorch trainer however that consume a lot of resource and therefore oftnely crashed the colab

# Initialize the model and DataLoader
model = ToxicCommentTagger(n_classes=n_classes, steps_per_epoch=steps_per_epoch, n_epochs=N_EPOCHS)

#trainer = pl.Trainer(max_epochs=5)
trainer = pl.Trainer(
  max_epochs=N_EPOCHS,
  callbacks=[checkpoint_callback],
  devices='auto',
  accelerator = 'auto',
  enable_progress_bar=True
)

# %% [code]
trainer.fit(model, train_dataloader, test_dataloader)

# %% [code]
#loading the best model from the checkpionts
trained_model = ToxicCommentTagger.load_from_checkpoint(
  trainer.checkpoint_callback.best_model_path,
  n_classes=len(mapping)
)
trained_model.eval()
trained_model.freeze()
trained_model = trained_model.to('cuda')

# %% [code]
# Ensure model is on GPU if available
device = torch.device('cuda' if torch.cuda.is_available() else 'cpu')
model = model.to(device)

# %% [code]
from sklearn.metrics import classification_report, roc_auc_score, accuracy_score, confusion_matrix, precision_recall_curve
import matplotlib.pyplot as plt
import seaborn as sns

# Generate predictions on the test set
model.eval()
predictions = []
true_labels = []
probs = []

for batch in test_dataloader:
    input_ids = batch['input_ids'].to(device)
    attention_mask = batch['attention_mask'].to(device)
    labels = batch['labels'].to(device)

    with torch.no_grad():
        loss, logits = trained_model(input_ids, attention_mask)
        preds = torch.argmax(logits, dim=1).cpu().numpy()
        labels = labels.cpu().numpy()
        probs_batch = torch.softmax(logits, dim=1).cpu().numpy()

    predictions.extend(preds)
    true_labels.extend(labels)
    probs.extend(probs_batch)

# Convert lists to numpy arrays
true_labels = np.array(true_labels)
predictions = np.array(predictions)
probs = np.array(probs)

# Classification report
print(classification_report(true_labels, predictions, target_names=mapping))

# Accuracy
accuracy = accuracy_score(true_labels, predictions)
print(f'Accuracy: {accuracy}')

# Confusion matrix
conf_matrix = confusion_matrix(true_labels, predictions)
plt.figure(figsize=(10, 7))
sns.heatmap(conf_matrix, annot=True, fmt='d', cmap='Blues', xticklabels=mapping, yticklabels=mapping)
plt.xlabel('Predicted')
plt.ylabel('Actual')
plt.title('Confusion Matrix')
plt.savefig("/content/drive/MyDrive/confusion_matrix.svg", format = 'svg', dpi = 1000)
plt.show()

# ROC AUC
roc_auc = {}
for i in range(n_classes):
    roc_auc[mapping[i]] = roc_auc_score((true_labels == i).astype(int), probs[:, i])

print('ROC AUC scores:', roc_auc)

# Plot ROC curves
from sklearn.metrics import roc_curve, auc

plt.figure()
for i in range(n_classes):
    fpr, tpr, _ = roc_curve((true_labels == i).astype(int), probs[:, i])
    roc_auc = auc(fpr, tpr)
    plt.plot(fpr, tpr, label=f'ROC curve (area = {roc_auc:.2f}) for class {mapping[i]}')

plt.plot([0, 1], [0, 1], 'k--')
plt.xlim([0.0, 1.0])
plt.ylim([0.0, 1.05])
plt.xlabel('False Positive Rate')
plt.ylabel('True Positive Rate')
plt.title('Receiver Operating Characteristic (ROC)')
plt.legend(loc='lower right')
plt.savefig("/content/drive/MyDrive/roc_auc_curve.svg", format = 'svg', dpi = 1000)
plt.show()
# Precision-Recall Curve
precision = {}
recall = {}
for i in range(n_classes):
    precision[i], recall[i], _ = precision_recall_curve((true_labels == i).astype(int), probs[:, i])

# Plot Precision-Recall curves
plt.figure()
for i in range(n_classes):
    plt.plot(recall[i], precision[i], label=f'Precision-Recall curve for class {mapping[i]}')

plt.xlabel('Recall')
plt.ylabel('Precision')
plt.title('Precision-Recall Curve')
plt.legend(loc='lower left')
plt.savefig("/content/drive/MyDrive/precision_recall_curve.svg", format = 'svg', dpi = 1000)
plt.show()

# ROC AUC score
roc_auc_score_macro = roc_auc_score(true_labels, probs, multi_class='ovr')
print(f'Macro ROC AUC Score: {roc_auc_score_macro}')
