# Supplementary material for: Designing a novel technique for evaluation of tourism informatization in scenic spots from a big data perspective
Source: PeerJ Comput Sci. 2025 Apr 18;11:e2807. doi: 10.7717/peerj-cs.2807 (PMC12190376; doi:10.7717/peerj-cs.2807)
Supplement: Supplemental Information 1 [file peerj-cs-11-2807-s001.zip › Tourism informatization Data and Code/Models Implementation Code/Tourist_sentiment_analysis_ensemble_method Code.ipynb]

# %% [markdown]
### **Tourist sentiment analysis**

# %% [code]
!pip install scikit-plot numpy matplotlib scikit-learn

# %% [code]
#!pip uninstall scikit-plot
!pip install --upgrade scikit-plot # Ensure scipy is installed and up-to-date

# %% [code]
!pip install nltk

# %% [code]
import os
import subprocess

# Find the scikit-plot installation path
scikitplot_path = subprocess.run(['pip', 'show', 'scikit-plot'], capture_output=True).stdout
scikitplot_path = scikitplot_path.decode('utf-8').split('\n')
scikitplot_path = [line for line in scikitplot_path if 'Location' in line][0].split(': ')[1]

# Read the metrics.py file
metrics_file_path = os.path.join(scikitplot_path, 'scikitplot', 'metrics.py')
with open(metrics_file_path, 'r') as file:
    metrics_code = file.read()

# Replace scipy interp with numpy interp
metrics_code = metrics_code.replace('from scipy import interp', 'import numpy as np\ninterp = np.interp')

# Write the modified code back to the metrics.py file
with open(metrics_file_path, 'w') as file:
    file.write(metrics_code)


# %% [code]
# Import required libraries
import os
import re
import time
import seaborn as sns
import warnings
import nltk
import numpy as np
import pandas as pd  # import Pandas for processing and data analysis
import matplotlib.pyplot as plt
#from sklearn.metrics import roc_curve, auc
from scikitplot.metrics import plot_roc_curve as auc_roc # import the correct function for plotting ROC curves
from sklearn.ensemble import StackingClassifier
from sklearn.metrics import ConfusionMatrixDisplay
from sklearn.metrics import accuracy_score
from sklearn.metrics import confusion_matrix, classification_report
from sklearn.metrics import f1_score, precision_score, recall_score
from sklearn.naive_bayes import MultinomialNB
from sklearn.preprocessing import LabelEncoder
warnings.filterwarnings('ignore')
from string import punctuation  # for solving punctuation problems
from nltk.corpus import stopwords
from wordcloud import WordCloud, STOPWORDS
from sklearn.feature_extraction.text import TfidfVectorizer
nltk.download("stopwords")  # delete stop-words
nltk.download('averaged_perceptron_tagger')
from sklearn.model_selection import train_test_split
from sklearn.svm import SVC
from sklearn.tree import DecisionTreeClassifier
from sklearn.neighbors import KNeighborsClassifier
from sklearn.ensemble import RandomForestClassifier
from sklearn.linear_model import LogisticRegression
from sklearn.ensemble import VotingClassifier
from xgboost import XGBClassifier
from sklearn.model_selection import GridSearchCV

# %% [code]
!pip install contractions
import contractions

# %% [code]
from google.colab import drive
drive.mount('/content/drive')

# %% [code]
!unzip "/content/drive/MyDrive/Tourist Sentiment Analysis.zip"

# %% [code]
# Loading a dataset
# Reading data from a CSV file using the read_csv function and writing it to the df variable
df = pd.read_csv('/content/train.csv', delimiter=',', encoding='ISO-8859-1')
# Change the encoding to utf-8
df = df.applymap(lambda x: str(x).encode("utf-8", errors='surrogatepass').decode("ISO-8859-1", errors='surrogatepass'))

# %% [code]
pd.options.display.max_columns = None  # Get rid of the limit on displaying columns
df = df.reset_index(drop=True)
print(df.head())  # Let's look at the first 5 lines of the dataframe

# %% [code]
print(df.describe(include="all")) # Let's see the description of dataset

# %% [code]
print(df.info())

# %% [code]
# Preliminary analysis
print(df.nunique())  # Number of unique values in columns

# %% [code]
# Let's look at the maximum line length in the selected_text column
print(int(df['selected_text'].str.encode(encoding='UTF-8').str.len().max()))
print(int(df['selected_text'].str.encode(encoding='UTF-8').str.len().min()))

# %% [code]
print(df['sentiment'].value_counts())  # Let's look at the distribution of tweets by mood

# %% [code]
# Let's visualize the distribution of sentiment (test for normality) using a pie chart.
plt.figure(figsize=(6, 4))
plt.pie(df['sentiment'].value_counts(), labels=['Neutral', 'Positive', 'Negative'], autopct='%1.1f%%',
        radius=1, startangle=140)
plt.title('Sentiment analysis')  # Chart title
plt.axis('equal')  # Equal ensures that the circle is drawn as a circle.
plt.show()  # Show Pie Chart

# %% [code]
countries = df['Country'].value_counts(ascending=False).head(7)  # Let's look at the top 7 countries with the most tweets
print(countries)
countries_min = df['Country'].value_counts(ascending=False).tail(7)  # Let's look at the 7 countries with the fewest tweets
print(countries_min)

# %% [code]
country_of_tweets = df.groupby('Country')['sentiment'].value_counts(ascending=True)
ct = country_of_tweets.groupby(['Country', 'sentiment']).sum().unstack()
print(ct)

# %% [code]
age = df['Age of User'].value_counts(ascending=False)  # Let's look at the number of tweets by age
print(age)
age.plot.bar()

# %% [code]
# Let's look at the number of tweets of different tones by age
age_of_tweets = df.groupby('Age of User')['sentiment'].value_counts(ascending=True)
at = age_of_tweets.groupby(['Age of User', 'sentiment']).sum().unstack()
print(at)

# %% [markdown]
# Preprocessing


# %% [code]
df = df.dropna()  # Remove the empty line

# %% [code]
df.drop(['textID', 'Country',  'Population -2020', 'Land Area (Km²)', 'Density (P/Km²)', 'Age of User', 'Time of Tweet',
         'text'], axis='columns', inplace=True)
print(df.info())
print(df.describe()) # print a summary of the data

# %% [code]
# Create a column for cleared text
df['clean_text'] = df['selected_text']

# %% [code]
def clean_text(text):
    # Let's start cleaning the text
    text = re.sub(r"\'", " ", text)  # match the quotes and replace
    text = re.sub('https?://\S+|www\.\S+|@\w+', ' ', text)
    text = re.sub('\xa0', ' ', text)  # match non-breaking space and replace
    text = re.sub('\n', ' ', text)
    text = re.sub('\w*\d\w*', ' ', text)
    text = re.sub('\s+', ' ', text)  # match one or more spaces and replace
    text = text.strip(' ')
    return text

df['clean_text'] = df['clean_text'].apply(lambda x: clean_text(x))  # Let's use the function to clear text

# %% [code]
def expand_contractions(text):
    # remove abbreviations, for example correct'don't' to 'do not'
    text = contractions.fix(text)
    return text


df['clean_text'] = df['clean_text'].apply(lambda x: expand_contractions(x))

# %% [code]
df['clean_text'] = df['clean_text'].str.lower() # Convert letters to lowercase
print(df.head())

# %% [code]
def remove_numbers(text):  # takes a string and returns pure text
        output = ''.join(c for c in text if not c.isdigit())  # Used regular expression to remove numbers
        return output


df['clean_text'] = df['clean_text'].apply(lambda x: remove_numbers(x))

# %% [code]
def remove_punctuation(text):
    # remove all punctuation
    return ''.join(c for c in text if c not in punctuation)


df['clean_text'] = df['clean_text'].apply(lambda x: remove_punctuation(x))

# %% [code]
def remove_non_alphabetical_character(text):
    text = re.sub("[^a-z]+", " ", text)  # remove non-alphabetic characters
    text = re.sub("\s+", " ", text)  # remove spaces left after the last operation
    return text


df['clean_text'] = df['clean_text'].apply(lambda x: remove_non_alphabetical_character(x))

# %% [code]
def remove_single_letter(text):
    text = re.sub(r"\b\w{1}\b", "", text)  # remove single alphabetic characters
    text = re.sub("\s+", " ", text)  # remove spaces left after the last operation
    text = text.strip(" ")
    return text


df['clean_text'] = df['clean_text'].apply(lambda x: remove_single_letter(x))
print(df.head())

# %% [code]
stop_words = stopwords.words('english')  # Remove stop words
print(stop_words)

# %% [code]
# Let's add some stop-words just in case.
more_stopwords = ['im', 'id', "youre", "youve", "youll", "youd", 'shell', "shes", 'theyre', 'whichll', 'wholl',
                  "thatll", 'dont', 'cant', 'didnt', "shouldve", 'arent', 'couldnt', 'doesnt', 'hadnt', "hasnt",
                  'havent',  "isnt", "mightnt", "mustnt", "neednt", "shant", "shouldnt", "wasnt", "werent", "wont",
                  "wouldnt", "kã¯", "am", 'youon', "would", "shall", "ve", "ive", "weve", "anyth", "anythi", "sooo",
                  "soo", "us", "th", "a", "b", "c", "d", "e", "f", "g", "h", "i", "j", "k", "l" "p", "q", "r", "s", "m",
                  "n", "t", "u", "w", "x", "z", "ll", 're']  # Let's also remove single letters that are not needed

# %% [code]
stop_words = stop_words + more_stopwords

nltk.download('punkt')
def remove_stopwords(text):  # Function to remove stop words
    words = nltk.word_tokenize(text)
    filtered = [w for w in words if not w in stop_words]
    return ' '.join(map(str, filtered))  # Return the text untokenize


df['clean_text'] = df['clean_text'].apply(lambda x: remove_stopwords(x))  # apply the function to the text column
print(df.head())

# %% [code]
stemmer = nltk.SnowballStemmer("english")
import nltk
nltk.download('punkt')

# Stemming — refers to the removal of «ing», «ly», «s» etc
# Stemming is the reduction of words to a basic form
def stem_text(text):
    words = nltk.word_tokenize(text)  # tokenize the text and then return a list of tuples (token, nltk_tag)
    stem_text = []
    for word in words:
        stem_text.append(stemmer.stem(word))
    return " ".join(stem_text)  # Returning non-tokenized text


df['clean_text'] = df['clean_text'].apply(lambda x: stem_text(x))

# %% [code]
print(df['clean_text'].head())

# %% [code]
df.drop(['selected_text'], axis='columns', inplace=True)
# Let's delete the unnecessary column, because there is a clean_text column

# %% [code]
# Let's look at frequently used words
freq = pd.Series(' '.join(df['clean_text']).split()).value_counts()[:10]
print(freq)

# %% [code]
# Let's look at rare words, they can create noise, it is better to remove them
rarely = pd.Series(' '.join(df['clean_text']).split()).value_counts()[-10:]
print(rarely)

# %% [code]
# We will remove words that occur less than 6 times to reduce the number of features.
all_ = [x for y in df['clean_text'] for x in y.split(' ')]
a, b = np.unique(all_, return_counts=True)
to_remove = a[b < 6]
df['clean_text'] = [' '.join(np.array(y.split(' '))[~np.isin(y.split(' '), to_remove)])
                    for y in df['clean_text']]
rarely = pd.Series(' '.join(df['clean_text']).split()).value_counts()[-10:]
print(rarely)

# %% [code]
# Let's look at the maximum line length in the cleared text
print(int(df['clean_text'].str.encode(encoding='UTF-8').str.len().max()))
print(int(df['clean_text'].str.encode(encoding='UTF-8').str.len().min()))
# Let's delete lines in which the length is less than 2, because there cannot be words of the same letter
df = df[df['clean_text'].apply(lambda x: len(x) > 1)]
print(int(df['clean_text'].str.encode(encoding='UTF-8').str.len().min()))  # Let's check the removal of lines with 0 and 1 characters

# %% [code]
# Let's look at a cloud of negative, positive and neutral words.
df_pos = df[df['sentiment'] == 'positive']
df_neg = df[df['sentiment'] == 'negative']
df_neut = df[df['sentiment'] == 'neutral']


def generate_wordcloud(data, title):  # Function for generating and displaying word clouds
    words = ' '.join(data['clean_text'])
    cleaned_word = " ".join([word for word in words.split()
                             # We exclude words from URLs, as well as words that begin with @
                             if 'http' not in word and not word.startswith('@') and word != 'RT'])
    wordcloud = WordCloud(stopwords=STOPWORDS,
                      background_color='black',  # word cloud background
                      width=3000,  # width
                      height=2000  # height
                      ).generate(cleaned_word)
    plt.figure(figsize=(10, 10))
    plt.imshow(wordcloud, interpolation='bilinear')
    plt.title(title, fontsize=20)
    plt.axis('off')
    plt.show()


# We call the function to generate a word clouds
generate_wordcloud(df_neg, 'Negative sentimental words of tourist')
generate_wordcloud(df_pos, 'Positive sentimentla words of tourist')
generate_wordcloud(df_neut, 'Neutral word cloud')

# %% [code]
# Let's look at the cleaned text
print(df.head())
print(df.info())
print(df.describe())

# %% [markdown]
# Model building

# %% [code]
x = df['clean_text']
y = df['sentiment']  # tweet sentiment assessment
# Splitting data into training and test sets
X_train, X_test, y_train, y_test = train_test_split(x, y, random_state=42, test_size=0.2, train_size=0.8)
le = LabelEncoder()  # To adapt the target variable for models
y_train = le.fit_transform(y_train)  # machine learning, transform
y_test = le.transform(y_test)  # categorical column to numeric
mapping = list(le.classes_)
print(mapping)

# %% [code]
# Let's build a table to view efficiency parameters
results_df = pd.DataFrame(np.zeros((7, 5)), columns=['Accuracy', 'Precision', 'Recall', 'F1-score', 'Time'])
results_df.index = ['Multinomial Naive Bayes Classifier (MNB)', 'Logistic Regression (LR)',
                     "K-Neighbors Classifier (KNN)", #'Support Vector Machine (SVC)',
                    'Random Forest Classifier (RF)',"Voting Classifier (VC)",
                    'XGBoost Classifier (XGB)', 'Stacking Classifier (SC)'
                    ]

# %% [code]
# Function for calculating efficiency and visualizing the obtained data for each model
def model_evaluate(model, name, time_start, i,model_name):
    # predicting values on a test sample
    y_pred = model.predict(X_test)
    y_pred_prob = model.predict_proba(X_test)
    print(name)  # Printing the model name
    end_time = time.time()  # Model training completion time
    execution_time = end_time - time_start  # count the time for training the model
    results_df.iloc[i]['Accuracy'] = round(accuracy_score(y_test, y_pred), 3)*100  # Proportion of correct answers
    results_df.iloc[i]['Precision'] = round(precision_score(y_test, y_pred, average='weighted'), 3)*100
    results_df.iloc[i]['Recall'] = round(recall_score(y_test, y_pred, average='weighted'), 3)*100
    # Harmonic mean of precision и recall
    results_df.iloc[i]['F1-score'] = round(f1_score(y_test, y_pred, average='weighted'), 3)*100
    results_df.iloc[i]['Time'] = round(execution_time, 2)  # Training time
    print(f"Execution time: {execution_time:.2f} s")
    print('Accuracy = {}%'.format(round(accuracy_score(y_test, y_pred), 3) * 100))
    print('F1 Score = {}%'.format(round(f1_score(y_test, y_pred, average='weighted'), 3) * 100))
    print('\n \033[1mConfusiton Matrix:\033[0m\n', confusion_matrix(y_test, y_pred))
    disp = ConfusionMatrixDisplay(confusion_matrix=confusion_matrix(y_test, y_pred), display_labels=model.classes_)
    disp.plot()
    plt.savefig("/content/drive/MyDrive/confusion_"+model_name+".svg", format = 'svg', dpi = 1000)
    plt.show()  # Looking at the confusion matrix
    # Printing a model performance report
    print('\n\033[1mClassification Report :\033[0m\n', classification_report(y_test, y_pred, target_names=mapping))
    auc_roc(y_test, y_pred_prob, curves=['each_class'])
    plt.savefig("/content/drive/MyDrive/roc_auc"+model_name+".svg", format = 'svg', dpi = 1000)
    plt.show()

# %% [code]
# Vectorizing text data
vect = TfidfVectorizer(stop_words='english', max_features=2000)
X_train = vect.fit_transform(X_train).toarray()
X_test = vect.transform(X_test)
X_test = X_test.toarray()
print(X_train.shape)

# %% [code]
print(y_train.shape)

# %% [code]
print(X_train)  # Training data for text

# %% [code]
print(y_train)  # Training data for sentiment estimation

# %% [code]
print(X_test)  # Test data for text

# %% [code]
print(y_test)  # Test Data for Sentiment Assessment

# %% [code]
name_mnb = "Multinomial Naive Bayes Classifier (MNB)"
MNB = MultinomialNB()
time_start_mb = time.time()  # Initial running time of the model
model_1 = MNB.fit(X_train, y_train)  # Multinomial Naive Bayes
model_evaluate(model_1, name_mnb, time_start_mb, 0, 'MNB')  # calling a function to calculate efficiency

# %% [code]
name_lr = "Logistic Regression (LR)"
LR = LogisticRegression(multi_class='multinomial', solver='newton-cg')
time_start_lr = time.time()  # Initial running time of the model
model_2 = LR.fit(X_train, y_train)  # Logistic Regression
model_evaluate(model_2, name_lr, time_start_lr, 1, "LR")

# %% [code]
name_knn = "K-Neighbors Classifier (KNN)"
KNN = KNeighborsClassifier()
time_start_knn = time.time()  # Initial running time of the model
model_4 = KNN.fit(X_train, y_train)  # K-Neighbors Classifier
model_evaluate(model_4, name_knn, time_start_knn, 2,'KNN')

# %% [code]
name_rf = "Random Forest Classifier (RF)"
rf = RandomForestClassifier(criterion='log_loss', max_features=3)
time_start_rf = time.time()  # Initial running time of the model
model_6 = rf.fit(X_train, y_train)  # Random Forest Model
model_evaluate(model_6, name_rf, time_start_rf, 3, 'RF')  # 4

# %% [code]
estimators_vc = [('MNB', MNB), ('LR', LR), ("RF", rf)]
name_vc = "Voting Classifier (VC)"
voting = VotingClassifier(estimators=estimators_vc, voting="soft")
time_start_vc = time.time()  # Initial running time of the model
model_7 = voting.fit(X_train, y_train)  # Voting Classifier
model_evaluate(model_7, name_vc, time_start_vc, 4, 'vc')  # 5

# %% [code]
name_xgb = "XGBoost Classifier (XGB)"
xgb = XGBClassifier(objective='multi:softmax', num_class=3)
time_start_xgb = time.time()  # Initial running time of the model
model_8 = xgb.fit(X_train, y_train)  # XGBClassifier
model_evaluate(model_8, name_xgb, time_start_xgb, 5, 'XGB')  # 6

# %% [code]
name_sc = "Stacking Classifier (SC)"
estimators_sc = [('MNB', MNB), ('RF', rf)]
stacking = StackingClassifier(estimators=estimators_sc, final_estimator=LR)
time_start_sc = time.time()  # Initial running time of the model
model_9 = stacking.fit(X_train, y_train)  # Stacking Classifier
model_evaluate(model_9, name_sc, time_start_sc, 6, "SC")  # 7

# %% [code]
print("Comparison of models", results_df)

# %% [code]
results_df.to_excel('/content/drive/MyDrive/classifier_efficiency_results.xlsx', index=True)
