# Supplementary material for: Designing a novel technique for evaluation of tourism informatization in scenic spots from a big data perspective
Source: PeerJ Comput Sci. 2025 Apr 18;11:e2807. doi: 10.7717/peerj-cs.2807 (PMC12190376; doi:10.7717/peerj-cs.2807)
Supplement: Supplemental Information 1 [file peerj-cs-11-2807-s001.zip › Tourism informatization Data and Code/requirements.txt]

tqdm
numpy
pandas
tabulate
timm
matplotlib
seaborn
torch
pytorch
